# Supplementary material for: 2,5-Di­methyl­bufo­tenine and 2,5-di­methyl­bufo­teni­dine: novel derivatives of natural tryptamines found in Bufo alvarius toads
Source: Acta Crystallogr E Crystallogr Commun. 2021 Jan 29;77(Pt 2):190–4. doi: 10.1107/S2056989021000803 (PMC7869544; doi:10.1107/S2056989021000803)
Supplement: Supplementary file 1 [file e-77-00190-sup1.cif]

##############################################################################
#                                                                            #
# This CIF contains the data in a paper accepted for publication in          #
# Acta Crystallographica Section E. It conforms to the requirements of       #
# Notes for Authors for Acta Crystallographica Section E, and has been       #
# peer reviewed under the auspices of the IUCr Commission on Journals.       #
#                                                                            #
# Full details of the Crystallographic Information File format               #
# are given in the paper "The Crystallographic Information File (CIF):       #
# a New Standard Archive File for Crystallography" by S. R. Hall, F. H.      #
# Allen and I. D. Brown [Acta Cryst. (1991), A47, 655-685].                  #
#                                                                            #
# The current version of the core CIF dictionary is obtainable from          #
# ftp://ftp.iucr.org/pub/cif_core.dic.                                       #
#                                                                            #
# Software is freely available for graphical display of the structure(s)     #
# in this CIF. For information consult the CIF software page                 #
# http://www.iucr.org/resources/cif/software.                                #
#                                                                            #
# This file may be used for bona fide research purposes within the           #
# scientific community so long as proper attribution is given to the journal # 
# article from which it was obtained.                                        #
#                                                                            #
##############################################################################
data_umd1954c_a
_audit_creation_method
;
Olex2 1.3
(compiled 2020.02.04 svn.rd84adfe8 for OlexSys, GUI svn.r6032)
;
_journal_data_validation_number     ?
_journal_date_recd_electronic     2020-12-24
_journal_date_accepted     2021-01-22
_journal_name_full     'Acta Crystallographica, Section E'
_journal_year     2021
_journal_volume     77
_journal_issue      2
_journal_page_first     190
_journal_page_last     194
_journal_paper_category     GO
_journal_paper_doi     10.1107/S2056989021000803
_journal_coeditor_code     YZ2004
_publ_contact_author_name     'David Manke'
_publ_contact_author_address
;
University of Massachusetts Dartmouth
285 Old Westport Road
North Dartmouth, MA 02747
USA
;
_publ_contact_author_email     'dmanke@umassd.edu'
_publ_contact_author_fax     '(508) 999-9167'
_publ_contact_author_phone     '(508) 910-6554'
_publ_section_title
;
2,5-Dimethylbufotenine and 2,5-dimethylbufotenidine: novel derivatives of
natural tryptamines found in <i>Bufo alvarius</i> toads
;
_publ_section_title_footnote     .
loop_
    _publ_author_name
    _publ_author_footnote
    _publ_author_address
    'Pham, Duyen N. K.' .
;
University of Massachusetts Dartmouth
285 Old Westport Road
North Dartmouth, MA 02747
USA
;
    'Chadeayne, Andrew R.' .
;
CaaMTech, LLC
58 East Sunset Way, Suite 209
Issaquah, WA 98027
USA
;
    'Golen, James A.' .
;
University of Massachusetts Dartmouth
285 Old Westport Road
North Dartmouth, MA 02747
USA
;
    'Manke, David R.' .
;
University of Massachusetts Dartmouth
285 Old Westport Road
North Dartmouth, MA 02747
USA
;
_publ_section_synopsis
;
The structures of the dimethylated versions of two natural products found in
toad secretions, bufotenine and bufotenidine, are reported, as well as the
hydrate of 2,5-dimethylbufotenidine.
;
_chemical_name_systematic
;
Bis{[2-(5-methoxy-2-methyl-1<i>H</i>-indol-3-yl)ethyl]dimethylazanium}
2<i>E</i>)-but-2-enedioate
;
_chemical_name_common
;
Bis(5-methoxy-2,<i>N</i>,<i>N</i>-trimethyltryptammonium) fumarate
;
_chemical_formula_moiety     'C14 H21 N2 O +, 0.5(C4 H2 O4 2-)'
_chemical_formula_sum     'C16 H22 N2 O3'
_chemical_formula_iupac     'C14 H21 N2 O +, 0.5C4 H2 O4 2-'
_chemical_formula_weight     290.35
_chemical_melting_point     ?
_space_group_crystal_system     monoclinic
_space_group_name_H-M_alt     'P 1 21/n 1'
_space_group_name_Hall     '-P 2yn'
loop_
    _space_group_symop_operation_xyz
    'x, y, z'
    '-x+1/2, y+1/2, -z+1/2'
    '-x, -y, -z'
    'x-1/2, -y-1/2, z-1/2'
_cell_length_a     7.7368(3)
_cell_length_b     12.1233(5)
_cell_length_c     17.5528(8)
_cell_angle_alpha     90
_cell_angle_beta     102.1540(10)
_cell_angle_gamma     90
_cell_volume     1609.47(12)
_cell_formula_units_Z     4
_cell_measurement_reflns_used     9878
_cell_measurement_theta_min     2.693
_cell_measurement_theta_max     25.604
_cell_measurement_temperature     297(2)
_exptl_crystal_description     BLOCK
_exptl_crystal_colour     colourless
_exptl_crystal_size_max     0.37
_exptl_crystal_size_mid     0.24
_exptl_crystal_size_min     0.21
_exptl_crystal_density_diffrn     1.198
_exptl_crystal_density_meas     ?
_exptl_crystal_density_method     ?
_exptl_crystal_F_000     624
_exptl_absorpt_coefficient_mu     0.083
_exptl_absorpt_correction_type     multi-scan
_exptl_absorpt_process_details
;
(SADABS; Bruker, 2018)
;
_exptl_absorpt_correction_T_min     0.6979
_exptl_absorpt_correction_T_max     0.7453
_diffrn_ambient_temperature     297.15
_diffrn_source     ?
_diffrn_source_power     1.5
_diffrn_source_voltage     50.0
_diffrn_source_current     30.0
_diffrn_radiation_type     MoK\a
_diffrn_radiation_wavelength     0.71073
_diffrn_measurement_device_type     'Bruker D8 Venture CMOS'
_diffrn_measurement_method     '\f and \w scans'
_diffrn_detector_area_resol_mean     ?
_diffrn_reflns_number     36409
_diffrn_reflns_av_R_equivalents     0.0403
_diffrn_reflns_av_unetI/netI     0.0172
_diffrn_reflns_theta_min     2.909
_diffrn_reflns_theta_max     25.719
_diffrn_reflns_theta_full     25.242
_diffrn_measured_fraction_theta_max     0.979
_diffrn_measured_fraction_theta_full     0.980
_diffrn_reflns_limit_h_min     -9
_diffrn_reflns_limit_h_max     9
_diffrn_reflns_limit_k_min     -14
_diffrn_reflns_limit_k_max     14
_diffrn_reflns_limit_l_min     -21
_diffrn_reflns_limit_l_max     21
_diffrn_standards_number     0
_refine_special_details     ?
_reflns_number_total     3005
_reflns_number_gt     2456
_reflns_threshold_expression     'I > 2\s(I)'
_refine_ls_structure_factor_coef     Fsqd
_refine_ls_matrix_type     full
_refine_ls_R_factor_all     0.0687
_refine_ls_R_factor_gt     0.0566
_refine_ls_wR_factor_gt     0.1449
_refine_ls_wR_factor_ref     0.1566
_refine_ls_goodness_of_fit_ref     1.030
_refine_ls_restrained_S_all     1.030
_refine_ls_number_reflns     3005
_refine_ls_number_parameters     200
_refine_ls_number_restraints     2
_refine_ls_hydrogen_treatment     mixed
_refine_ls_weighting_scheme     calc
_refine_ls_weighting_details
              'w=1/[\s^2^(Fo^2^)+(0.0672P)^2^+0.6102P] where P=(Fo^2^+2Fc^2^)/3'
_atom_sites_solution_hydrogens     mixed
_atom_sites_solution_primary     dual
_atom_sites_solution_secondary     ?
_refine_ls_shift/su_max     0.000
_refine_ls_shift/su_mean     0.000
_refine_diff_density_max     0.284
_refine_diff_density_min     -0.282
_refine_ls_extinction_method
;
SHELXL2018 (Sheldrick, 2015b)
;
_refine_ls_extinction_coef     0.12(3)
_refine_ls_extinction_expression
                                  'Fc^*^=kFc[1+0.001xFc^2^\l^3^/sin(2\q)]^-1/4^'
loop_
    _atom_type_symbol
    _atom_type_description
    _atom_type_scat_dispersion_real
    _atom_type_scat_dispersion_imag
    _atom_type_scat_source
    'C' 'C' 0.0033 0.0016
                         'International Tables Vol C Tables 4.2.6.8 and 6.1.1.4'
    'H' 'H' 0.0000 0.0000
                         'International Tables Vol C Tables 4.2.6.8 and 6.1.1.4'
    'N' 'N' 0.0061 0.0033
                         'International Tables Vol C Tables 4.2.6.8 and 6.1.1.4'
    'O' 'O' 0.0106 0.0060
                         'International Tables Vol C Tables 4.2.6.8 and 6.1.1.4'
_computing_data_collection
;
APEX3 (Bruker, 2018)
;
_computing_cell_refinement
;
SAINT (Bruker, 2018)
;
_computing_data_reduction
;
SAINT (Bruker, 2018)
;
_computing_structure_solution
;
SHELXT2014 (Sheldrick, 2015a)
;
_computing_structure_refinement
;
SHELXL2018 (Sheldrick, 2015b)
;
_computing_molecular_graphics
;
<i>OLEX2</i> (Dolomanov <i>et al.</i>,  2009)
;
_computing_publication_material
;
publCIF (Westrip, 2010)
;
loop_
    _atom_site_type_symbol
    _atom_site_label
    _atom_site_fract_x
    _atom_site_fract_y
    _atom_site_fract_z
    _atom_site_U_iso_or_equiv
    _atom_site_adp_type
    _atom_site_calc_flag
    _atom_site_occupancy
    _atom_site_disorder_assembly
    _atom_site_disorder_group
    O O1 0.3263(2) 0.67305(13) 0.37842(10) 0.0836(5) Uani d 1 . .
    O O3 0.1859(3) 0.14716(14) 0.58082(10) 0.1018(7) Uani d 1 . .
    O O2 0.1411(3) 0.02997(16) 0.66613(8) 0.0945(6) Uani d 1 . .
    N N1 0.2833(2) 0.23477(15) 0.44770(11) 0.0669(5) Uani d 1 . .
    H H1 0.257(3) 0.1984(18) 0.4864(10) 0.080 Uiso d 1 . .
    N N2 0.7825(2) 0.27124(16) 0.23889(10) 0.0658(5) Uani d 1 . .
    H H2 0.738(3) 0.3232(15) 0.2059(11) 0.079 Uiso d 1 . .
    C C1 0.3791(4) 0.0682(2) 0.38388(19) 0.0938(8) Uani d 1 . .
    H H1A 0.334479 0.032317 0.424551 0.141 Uiso calc 0.5 . .
    H H1B 0.313416 0.043848 0.334105 0.141 Uiso calc 0.5 . .
    H H1C 0.501665 0.050005 0.388708 0.141 Uiso calc 0.5 . .
    H H1D 0.431894 0.051796 0.340358 0.141 Uiso calc 0.5 . .
    H H1E 0.452957 0.040265 0.430804 0.141 Uiso calc 0.5 . .
    H H1F 0.264708 0.034108 0.376201 0.141 Uiso calc 0.5 . .
    C C2 0.3598(3) 0.19070(17) 0.39056(13) 0.0656(6) Uani d 1 . .
    C C3 0.2816(2) 0.34787(16) 0.44112(11) 0.0560(5) Uani d 1 . .
    C C4 0.2189(3) 0.42778(19) 0.48417(12) 0.0659(6) Uani d 1 . .
    H H4 0.167979 0.408617 0.525816 0.079 Uiso calc 1 . .
    C C5 0.2334(3) 0.53672(18) 0.46408(13) 0.0667(6) Uani d 1 . .
    H H5 0.193328 0.591857 0.492890 0.080 Uiso calc 1 . .
    C C6 0.3078(3) 0.56512(16) 0.40087(12) 0.0605(5) Uani d 1 . .
    C C7 0.3669(2) 0.48565(16) 0.35662(11) 0.0557(5) Uani d 1 . .
    H H7 0.413399 0.505344 0.313799 0.067 Uiso calc 1 . .
    C C8 0.3562(2) 0.37523(15) 0.37691(10) 0.0515(5) Uani d 1 . .
    C C9 0.4050(2) 0.27364(16) 0.34566(12) 0.0574(5) Uani d 1 . .
    C C10 0.4906(3) 0.26084(19) 0.27770(13) 0.0665(6) Uani d 1 . .
    H H10A 0.444341 0.315705 0.238481 0.080 Uiso calc 1 . .
    H H10B 0.464230 0.188392 0.254737 0.080 Uiso calc 1 . .
    C C11 0.6900(3) 0.27476(19) 0.30381(12) 0.0651(6) Uani d 1 . .
    H H11A 0.714481 0.344780 0.330661 0.078 Uiso calc 1 . .
    H H11B 0.735842 0.216709 0.340560 0.078 Uiso calc 1 . .
    C C12 0.7638(4) 0.1629(2) 0.19843(16) 0.0978(9) Uani d 1 . .
    H H12A 0.641302 0.149529 0.176090 0.147 Uiso calc 1 . .
    H H12B 0.807970 0.105647 0.235151 0.147 Uiso calc 1 . .
    H H12C 0.829966 0.163573 0.157907 0.147 Uiso calc 1 . .
    C C13 0.9701(3) 0.2993(3) 0.26402(18) 0.1124(12) Uani d 1 . .
    H H13A 0.981166 0.371141 0.287591 0.169 Uiso calc 1 . .
    H H13B 1.024691 0.299440 0.219710 0.169 Uiso calc 1 . .
    H H13C 1.027309 0.245802 0.301211 0.169 Uiso calc 1 . .
    C C14 0.2885(4) 0.7581(2) 0.42723(17) 0.0922(8) Uani d 1 . .
    H H14A 0.311697 0.828292 0.406078 0.138 Uiso calc 1 . .
    H H14B 0.361662 0.749779 0.478335 0.138 Uiso calc 1 . .
    H H14C 0.166321 0.754253 0.430504 0.138 Uiso calc 1 . .
    C C15 0.1294(3) 0.05865(16) 0.59833(10) 0.0567(5) Uani d 1 . .
    C C16 0.0335(3) -0.01511(14) 0.53555(10) 0.0530(5) Uani d 1 . .
    H H16 0.020537 -0.088678 0.548278 0.064 Uiso calc 1 . .
loop_
    _atom_site_aniso_label
    _atom_site_aniso_U_11
    _atom_site_aniso_U_22
    _atom_site_aniso_U_33
    _atom_site_aniso_U_12
    _atom_site_aniso_U_13
    _atom_site_aniso_U_23
    O1 0.1053(13) 0.0551(9) 0.0918(11) 0.0036(8) 0.0242(9) 0.0046(8)
    O3 0.1565(19) 0.0704(10) 0.0670(10) -0.0486(11) -0.0027(10) -0.0076(8)
    O2 0.1179(14) 0.1187(15) 0.0407(8) -0.0287(11) 0.0028(8) -0.0025(8)
    N1 0.0666(11) 0.0622(11) 0.0717(11) -0.0061(8) 0.0140(9) 0.0090(8)
    N2 0.0500(9) 0.0853(13) 0.0599(10) 0.0160(8) 0.0066(7) 0.0249(9)
    C1 0.0986(19) 0.0601(14) 0.121(2) 0.0031(13) 0.0187(16) 0.0006(14)
    C2 0.0545(11) 0.0587(11) 0.0790(14) -0.0016(9) 0.0032(10) -0.0014(10)
    C3 0.0470(9) 0.0604(11) 0.0580(11) -0.0049(8) 0.0051(8) 0.0038(8)
    C4 0.0643(12) 0.0782(14) 0.0570(11) -0.0023(10) 0.0166(9) 0.0029(10)
    C5 0.0673(13) 0.0677(13) 0.0656(12) 0.0062(10) 0.0149(10) -0.0073(10)
    C6 0.0561(11) 0.0571(11) 0.0647(12) -0.0013(8) 0.0042(9) 0.0034(9)
    C7 0.0474(9) 0.0609(11) 0.0575(11) -0.0052(8) 0.0085(8) 0.0019(8)
    C8 0.0378(8) 0.0581(10) 0.0555(10) -0.0050(7) 0.0027(7) -0.0004(8)
    C9 0.0421(9) 0.0606(11) 0.0671(11) -0.0022(8) 0.0060(8) -0.0052(9)
    C10 0.0516(11) 0.0749(13) 0.0711(13) -0.0013(9) 0.0088(9) -0.0118(10)
    C11 0.0517(11) 0.0813(14) 0.0602(11) 0.0098(9) 0.0067(9) -0.0021(10)
    C12 0.130(2) 0.0959(19) 0.0772(16) 0.0241(17) 0.0451(16) 0.0052(14)
    C13 0.0471(12) 0.196(4) 0.0931(19) 0.0094(16) 0.0133(12) 0.017(2)
    C14 0.106(2) 0.0614(13) 0.1019(19) 0.0060(13) 0.0050(16) -0.0115(13)
    C15 0.0618(11) 0.0609(11) 0.0447(10) -0.0017(9) 0.0053(8) -0.0072(8)
    C16 0.0666(11) 0.0443(9) 0.0460(9) -0.0062(8) 0.0074(8) 0.0000(7)
_geom_special_details
;
 All esds (except the esd in the dihedral angle between two l.s. planes)
 are estimated using the full covariance matrix.  The cell esds are taken
 into account individually in the estimation of esds in distances, angles
 and torsion angles; correlations between esds in cell parameters are only
 used when they are defined by crystal symmetry.  An approximate (isotropic)
 treatment of cell esds is used for estimating esds involving l.s. planes.
;
loop_
    _geom_bond_atom_site_label_1
    _geom_bond_atom_site_label_2
    _geom_bond_site_symmetry_2
    _geom_bond_distance
    _geom_bond_publ_flag
    O1 C6 . 1.382(2) ?
    O1 C14 . 1.410(3) ?
    O3 C15 . 1.222(2) ?
    O2 C15 . 1.225(2) ?
    N1 H1 . 0.870(10) ?
    N1 C2 . 1.375(3) ?
    N1 C3 . 1.376(3) ?
    N2 H2 . 0.876(10) ?
    N2 C11 . 1.469(3) ?
    N2 C12 . 1.485(3) ?
    N2 C13 . 1.465(3) ?
    C1 H1A . 0.9600 ?
    C1 H1B . 0.9600 ?
    C1 H1C . 0.9600 ?
    C1 H1D . 0.9600 ?
    C1 H1E . 0.9600 ?
    C1 H1F . 0.9600 ?
    C1 C2 . 1.500(3) ?
    C2 C9 . 1.368(3) ?
    C3 C4 . 1.378(3) ?
    C3 C8 . 1.410(3) ?
    C4 H4 . 0.9300 ?
    C4 C5 . 1.378(3) ?
    C5 H5 . 0.9300 ?
    C5 C6 . 1.396(3) ?
    C6 C7 . 1.375(3) ?
    C7 H7 . 0.9300 ?
    C7 C8 . 1.392(3) ?
    C8 C9 . 1.431(3) ?
    C9 C10 . 1.490(3) ?
    C10 H10A . 0.9700 ?
    C10 H10B . 0.9700 ?
    C10 C11 . 1.523(3) ?
    C11 H11A . 0.9700 ?
    C11 H11B . 0.9700 ?
    C12 H12A . 0.9600 ?
    C12 H12B . 0.9600 ?
    C12 H12C . 0.9600 ?
    C13 H13A . 0.9600 ?
    C13 H13B . 0.9600 ?
    C13 H13C . 0.9600 ?
    C14 H14A . 0.9600 ?
    C14 H14B . 0.9600 ?
    C14 H14C . 0.9600 ?
    C15 C16 . 1.490(2) ?
    C16 C16 3_556 1.299(3) ?
    C16 H16 . 0.9300 ?
loop_
    _geom_angle_atom_site_label_1
    _geom_angle_atom_site_label_2
    _geom_angle_atom_site_label_3
    _geom_angle_site_symmetry_1
    _geom_angle_site_symmetry_3
    _geom_angle
    _geom_angle_publ_flag
    C6 O1 C14 . . 118.16(19) ?
    C2 N1 H1 . . 125.5(17) ?
    C2 N1 C3 . . 108.90(17) ?
    C3 N1 H1 . . 124.8(17) ?
    C11 N2 H2 . . 107.6(16) ?
    C11 N2 C12 . . 112.47(19) ?
    C12 N2 H2 . . 109.6(16) ?
    C13 N2 H2 . . 105.0(16) ?
    C13 N2 C11 . . 111.93(19) ?
    C13 N2 C12 . . 109.9(2) ?
    H1A C1 H1B . . 109.5 ?
    H1A C1 H1C . . 109.5 ?
    H1B C1 H1C . . 109.5 ?
    H1D C1 H1E . . 109.5 ?
    H1D C1 H1F . . 109.5 ?
    H1E C1 H1F . . 109.5 ?
    C2 C1 H1A . . 109.5 ?
    C2 C1 H1B . . 109.5 ?
    C2 C1 H1C . . 109.5 ?
    C2 C1 H1D . . 109.5 ?
    C2 C1 H1E . . 109.5 ?
    C2 C1 H1F . . 109.5 ?
    N1 C2 C1 . . 120.5(2) ?
    C9 C2 N1 . . 109.64(18) ?
    C9 C2 C1 . . 129.9(2) ?
    N1 C3 C4 . . 130.75(19) ?
    N1 C3 C8 . . 107.66(18) ?
    C4 C3 C8 . . 121.57(18) ?
    C3 C4 H4 . . 120.8 ?
    C5 C4 C3 . . 118.46(19) ?
    C5 C4 H4 . . 120.8 ?
    C4 C5 H5 . . 119.7 ?
    C4 C5 C6 . . 120.6(2) ?
    C6 C5 H5 . . 119.7 ?
    O1 C6 C5 . . 122.99(19) ?
    C7 C6 O1 . . 115.82(18) ?
    C7 C6 C5 . . 121.19(19) ?
    C6 C7 H7 . . 120.5 ?
    C6 C7 C8 . . 118.98(18) ?
    C8 C7 H7 . . 120.5 ?
    C3 C8 C9 . . 106.82(17) ?
    C7 C8 C3 . . 119.16(18) ?
    C7 C8 C9 . . 134.02(18) ?
    C2 C9 C8 . . 106.98(18) ?
    C2 C9 C10 . . 126.55(19) ?
    C8 C9 C10 . . 126.46(18) ?
    C9 C10 H10A . . 109.7 ?
    C9 C10 H10B . . 109.7 ?
    C9 C10 C11 . . 109.91(17) ?
    H10A C10 H10B . . 108.2 ?
    C11 C10 H10A . . 109.7 ?
    C11 C10 H10B . . 109.7 ?
    N2 C11 C10 . . 113.05(17) ?
    N2 C11 H11A . . 109.0 ?
    N2 C11 H11B . . 109.0 ?
    C10 C11 H11A . . 109.0 ?
    C10 C11 H11B . . 109.0 ?
    H11A C11 H11B . . 107.8 ?
    N2 C12 H12A . . 109.5 ?
    N2 C12 H12B . . 109.5 ?
    N2 C12 H12C . . 109.5 ?
    H12A C12 H12B . . 109.5 ?
    H12A C12 H12C . . 109.5 ?
    H12B C12 H12C . . 109.5 ?
    N2 C13 H13A . . 109.5 ?
    N2 C13 H13B . . 109.5 ?
    N2 C13 H13C . . 109.5 ?
    H13A C13 H13B . . 109.5 ?
    H13A C13 H13C . . 109.5 ?
    H13B C13 H13C . . 109.5 ?
    O1 C14 H14A . . 109.5 ?
    O1 C14 H14B . . 109.5 ?
    O1 C14 H14C . . 109.5 ?
    H14A C14 H14B . . 109.5 ?
    H14A C14 H14C . . 109.5 ?
    H14B C14 H14C . . 109.5 ?
    O3 C15 O2 . . 122.43(19) ?
    O3 C15 C16 . . 119.32(17) ?
    O2 C15 C16 . . 118.16(18) ?
    C15 C16 H16 . . 117.4 ?
    C16 C16 C15 3_556 . 125.2(2) ?
    C16 C16 H16 3_556 . 117.4 ?
loop_
    _geom_torsion_atom_site_label_1
    _geom_torsion_atom_site_label_2
    _geom_torsion_atom_site_label_3
    _geom_torsion_atom_site_label_4
    _geom_torsion_site_symmetry_1
    _geom_torsion_site_symmetry_2
    _geom_torsion_site_symmetry_3
    _geom_torsion_site_symmetry_4
    _geom_torsion
    _geom_torsion_publ_flag
    O1 C6 C7 C8 . . . . 178.56(17) ?
    O3 C15 C16 C16 . . . 3_556 -17.2(4) ?
    O2 C15 C16 C16 . . . 3_556 159.4(3) ?
    N1 C2 C9 C8 . . . . 0.7(2) ?
    N1 C2 C9 C10 . . . . -179.92(18) ?
    N1 C3 C4 C5 . . . . -179.6(2) ?
    N1 C3 C8 C7 . . . . 178.78(16) ?
    N1 C3 C8 C9 . . . . -0.70(19) ?
    C1 C2 C9 C8 . . . . 179.4(2) ?
    C1 C2 C9 C10 . . . . -1.3(3) ?
    C2 N1 C3 C4 . . . . 179.7(2) ?
    C2 N1 C3 C8 . . . . 1.2(2) ?
    C2 C9 C10 C11 . . . . -95.4(2) ?
    C3 N1 C2 C1 . . . . -180.0(2) ?
    C3 N1 C2 C9 . . . . -1.2(2) ?
    C3 C4 C5 C6 . . . . 0.9(3) ?
    C3 C8 C9 C2 . . . . 0.0(2) ?
    C3 C8 C9 C10 . . . . -179.36(17) ?
    C4 C3 C8 C7 . . . . 0.1(3) ?
    C4 C3 C8 C9 . . . . -179.39(17) ?
    C4 C5 C6 O1 . . . . -179.70(19) ?
    C4 C5 C6 C7 . . . . 0.6(3) ?
    C5 C6 C7 C8 . . . . -1.7(3) ?
    C6 C7 C8 C3 . . . . 1.4(3) ?
    C6 C7 C8 C9 . . . . -179.32(18) ?
    C7 C8 C9 C2 . . . . -179.38(19) ?
    C7 C8 C9 C10 . . . . 1.3(3) ?
    C8 C3 C4 C5 . . . . -1.2(3) ?
    C8 C9 C10 C11 . . . . 83.8(2) ?
    C9 C10 C11 N2 . . . . -175.81(18) ?
    C12 N2 C11 C10 . . . . -63.3(2) ?
    C13 N2 C11 C10 . . . . 172.4(2) ?
    C14 O1 C6 C5 . . . . 8.0(3) ?
    C14 O1 C6 C7 . . . . -172.3(2) ?
loop_
    _geom_hbond_atom_site_label_D
    _geom_hbond_atom_site_label_H
    _geom_hbond_atom_site_label_A
    _geom_hbond_site_symmetry_A
    _geom_hbond_distance_DH
    _geom_hbond_distance_HA
    _geom_hbond_distance_DA
    _geom_hbond_angle_DHA
    _geom_hbond_publ_flag
    N1 H1 O3 . 0.870(10) 1.953(11) 2.810(3) 168(2) yes
    N2 H2 O3 4_665 0.876(10) 2.177(17) 2.892(2) 138(2) yes
    N2 H2 O2 4_665 0.876(10) 1.999(12) 2.837(2) 160(2) yes
_shelx_space_group_comment
;
The symmetry employed for this shelxl refinement is uniquely defined
by the following loop, which should always be used as a source of
symmetry information in preference to the above space-group names.
They are only intended as comments.
;
_shelx_estimated_absorpt_T_min     0.970
_shelx_estimated_absorpt_T_max     0.983
_shelx_hkl_file
;
  -1   0   0   37.50    2.90
   1   0   0   66.79    6.30
   1   0   0   44.70    3.20
   3   0   0   10.80    6.60
  -3   0   0  -12.50    3.60
  -3   0   0    0.90    6.40
  -3   0   0   -6.20    3.80
  -4   0   0  501.85   18.10
  -4   0   0  480.65   18.30
   4   0   0  481.15   22.70
   4   0   0  509.45   18.40
  -4   0   0  503.25   23.30
   4   0   0  489.45   18.30
   5   0   0    0.70    8.30
   5   0   0  -12.30    5.00
  -5   0   0    0.10    9.20
  -5   0   0   -5.40    5.10
  -5   0   0   -0.70    4.80
   5   0   0  -11.30    5.00
   6   0   0  551.54   22.10
  -6   0   0  579.44   21.60
   6   0   0  566.34   29.10
   6   0   0  576.24   22.00
  -6   0   0  545.55   21.90
   7   0   0   -2.40    6.30
   7   0   0  -15.20    9.10
   7   0   0   -1.60    6.80
  -7   0   0   -0.80    2.80
   7   0   0   -5.20   12.00
  -7   0   0   -3.90   10.70
  -7   0   0   -7.80   11.80
   8   0   0  165.98   20.30
   8   0   0  184.58   13.70
  -8   0   0  188.38   13.50
   8   0   0  153.28   19.40
   8   0   0  163.58   14.10
   8   0   0  178.68   20.40
   9   0   0    7.70    7.70
  -9   0   0    4.30    2.50
   9   0   0    0.40    7.00
   9   0   0  -18.20   10.10
  -2  -1   0 2234.38   70.29
  -2  -1   0 2233.48   67.29
   2  -1   0 2292.17   68.59
   2  -1   0 2220.88   66.09
   2   1   0 2237.58   67.39
   2   1   0 2204.68   68.89
   2   1   0 2229.68   67.39
  -2   1   0 2213.88   66.09
   3  -1   0 8402.76  250.87
  -3  -1   0 8478.95  251.27
   3   1   0 8495.75  251.27
  -3   1   0 8390.96  250.87
   4  -1   0 2585.64   82.29
   4  -1   0 2577.44   77.89
  -4  -1   0 2600.64   82.49
  -4  -1   0 2601.44   79.29
   4  -1   0 2596.34   77.99
  -4  -1   0 2650.93   79.39
  -4   1   0 2571.74   82.19
   4   1   0 2620.74   82.59
   4   1   0 2568.34   79.29
  -4   1   0 2511.85   78.09
  -4   1   0 2606.94   77.99
   4   1   0 2610.44   79.39
  -5  -1   0    2.00    8.20
  -5  -1   0    9.50    5.40
  -5  -1   0    2.60    6.00
   5  -1   0   -6.30    4.40
   5  -1   0    4.60    9.20
   5  -1   0   -0.60    4.30
   5   1   0    2.00    8.60
  -5   1   0    7.40    4.60
  -5   1   0   -7.80    8.40
   5   1   0    0.20    5.90
  -5   1   0   -0.50    3.80
   5   1   0   -4.30    5.40
  -6  -1   0   36.80    7.30
  -6  -1   0   49.30   12.40
   6  -1   0   42.10    6.60
  -6  -1   0   36.10    7.90
   6  -1   0   54.19   12.50
   6  -1   0   47.40    6.30
   6   1   0   22.80   11.30
  -6   1   0   46.80    6.50
   6   1   0   46.70   11.10
  -6   1   0   38.30    5.60
   6   1   0   29.10    7.70
   6   1   0   34.40    8.20
   7  -1   0  283.87   25.00
  -7  -1   0  290.07   24.40
   7  -1   0  286.97   24.30
   7  -1   0  267.57   14.70
   7  -1   0  287.57   14.60
  -7  -1   0  341.87   17.30
  -7   1   0  268.27   14.30
   7   1   0  304.77   23.00
   7   1   0  288.47   25.50
   7   1   0  341.67   27.00
   7   1   0  318.67   17.70
   8  -1   0   27.90    7.90
   8  -1   0    9.10   14.10
   8  -1   0   19.30   14.50
   8  -1   0   17.40    8.30
  -8  -1   0    2.90    5.10
  -8  -1   0   22.20   14.40
  -8   1   0    3.90    4.80
   8   1   0   11.40   11.40
   8   1   0   17.60   14.20
   8   1   0   31.30   14.20
   8   1   0   17.60    8.10
   9  -1   0    2.10    6.10
   9  -1   0   15.10    6.80
   9  -1   0   20.10   19.40
  -9  -1   0    0.80    2.70
  -9  -1   0    7.90    7.60
   9  -1   0   -6.80   10.10
   9  -1   0   -1.60   15.90
   9   1   0    5.30   10.50
   9   1   0   -0.30    7.90
  -9   1   0    3.20    2.50
   9   1   0  -11.40   11.10
  -9   1   0   -1.70    1.40
   9   1   0  -16.40   21.20
   9   1   0   26.40   15.10
  -2  -2   0 4126.09  122.09
  -2  -2   0 4139.19  122.09
   2  -2   0 4054.19  121.59
  -2  -2   0 4010.50  123.09
   2  -2   0 3988.60  119.89
   2   2   0 4064.69  121.99
   2   2   0 4099.99  123.49
   2   2   0 4136.49  123.19
   2   2   0 4177.98  122.09
   3  -2   0  309.17   10.60
  -3  -2   0  309.57   17.10
  -3  -2   0  291.77   13.90
  -3  -2   0  294.97   14.00
   3  -2   0  322.47   10.60
   3  -2   0  339.27   16.70
   3   2   0  306.47   14.30
   3   2   0  302.27   17.00
  -3   2   0  321.07   10.60
  -3   2   0  313.77   10.40
   3   2   0  290.47   17.00
   3   2   0  305.37   14.20
  -4  -2   0 4713.93  140.79
   4  -2   0 4594.54  138.09
   4  -2   0 4672.03  142.79
  -4  -2   0 4806.32  143.69
  -4  -2   0 4812.02  140.79
   4  -2   0 4666.03  138.09
  -4   2   0 4061.29  137.89
   4   2   0 4803.52  140.89
   4   2   0 4814.52  143.69
   4   2   0 4690.83  141.49
  -4   2   0 4687.93  138.09
   4   2   0 4845.72  143.49
   5  -2   0  614.24   20.80
  -5  -2   0  650.33   28.50
   5  -2   0  630.14   20.80
  -5  -2   0  595.94   24.10
   5  -2   0  641.24   28.60
  -5  -2   0  615.24   24.10
   5   2   0  608.24   28.90
  -5   2   0  612.14   20.80
   5   2   0  630.54   28.10
   5   2   0  614.04   24.20
   5   2   0  629.94   24.60
  -6  -2   0   16.30    7.60
   6  -2   0    9.70    4.40
   6  -2   0    8.60    4.60
   6  -2   0   20.30   11.30
  -6  -2   0   -9.80   10.50
  -6  -2   0   10.00    8.30
   6   2   0   26.30   10.90
  -6   2   0   10.00    4.40
   6   2   0   10.20   12.10
  -6   2   0    5.80    3.20
   6   2   0   15.30    7.60
   6   2   0    6.80    8.00
   7  -2   0  116.29   15.50
  -7  -2   0  151.28   14.40
   7  -2   0  136.49    9.60
  -7  -2   0  133.49   13.10
   7  -2   0  134.69    9.40
   7  -2   0  129.79   16.70
   7   2   0  143.19   14.50
  -7   2   0  134.09    9.20
   7   2   0  117.69   14.90
   7   2   0  140.19   12.80
   7   2   0  122.09   16.50
   8  -2   0   46.60   14.50
  -8  -2   0   72.99   17.60
   8  -2   0   49.99    6.10
   8  -2   0   33.60   15.00
   8  -2   0   59.59    6.60
   8   2   0   23.80   11.50
   8   2   0   31.20   14.30
   8   2   0   50.69   10.20
   8   2   0   50.69   15.00
  -9  -2   0   -1.50    2.80
   9  -2   0   -0.50    9.70
  -9  -2   0   13.50   10.10
   9  -2   0    8.10    8.10
   9  -2   0   43.80   15.60
  -9  -2   0   19.80   18.30
   9  -2   0   14.80   16.90
   9   2   0    5.80    8.50
   9   2   0   -8.80   14.70
   9   2   0  -19.70   13.50
   9   2   0   -0.40    9.60
  -9   2   0    6.80    1.80
   9   2   0   14.00   14.50
   0  -3   0   -3.80    4.20
   0  -3   0    1.00    4.00
   0  -3   0   -2.70    5.20
   0  -3   0   -5.60    4.00
   0   3   0    1.20    3.90
   0   3   0   -2.60    3.90
   0   3   0   -2.30    4.70
  -1  -3   0 2795.42   85.79
   1  -3   0 2812.22   84.39
   1  -3   0 2706.73   84.39
  -1  -3   0 2793.62   86.39
   1  -3   0 2970.10   85.79
   1  -3   0 2738.33   83.79
  -1  -3   0 2951.40   87.29
  -1  -3   0 2889.61   85.89
   1   3   0 2904.01   87.69
  -1   3   0 2727.33   84.39
   1   3   0 2847.92   86.29
   1   3   0 2935.51   85.89
  -1   3   0 2932.41   85.79
  -2  -3   0 2765.62   85.79
  -2  -3   0 2821.12   85.79
   2  -3   0 2793.12   83.19
  -2  -3   0 2824.22   86.79
   2  -3   0 2764.72   83.19
   2  -3   0 2900.21   85.29
  -2   3   0 2901.11   85.19
   2   3   0 2855.61   85.89
   2   3   0 2780.32   86.69
  -2   3   0 2821.12   83.19
   2   3   0 2776.62   85.79
   2   3   0 2868.51   87.59
   3  -3   0 2902.51   87.39
  -3  -3   0 2835.72   88.19
   3  -3   0 2863.71   85.79
   3  -3   0 2830.42   82.79
   3  -3   0 2727.53   82.79
  -3  -3   0 2775.62   86.29
   3   3   0 2847.52   86.49
  -3   3   0 2862.41   82.79
   3   3   0 2783.72   88.09
  -3   3   0 2706.43   82.79
   3   3   0 2829.12   88.69
   3   3   0 2835.82   86.49
  -4  -3   0  136.69   11.50
   4  -3   0  102.39    4.90
   4  -3   0  108.49    4.90
  -4  -3   0  117.29   14.40
   4  -3   0   89.39   10.10
   4  -3   0  109.39   13.10
  -4  -3   0  126.89   11.30
  -4   3   0  105.89    4.80
   4   3   0  129.39   11.90
   4   3   0  124.19   15.50
   4   3   0  128.39   11.60
   4   3   0  130.29   14.80
  -4   3   0  105.69    4.80
   5  -3   0  471.85   15.50
   5  -3   0  491.15   24.70
  -5  -3   0  490.55   21.00
  -5  -3   0  489.35   21.00
   5  -3   0  487.65   21.30
   5  -3   0  458.75   15.40
  -5  -3   0  496.15   25.10
   5   3   0  496.75   21.10
   5   3   0  494.15   25.70
  -5   3   0  461.35   15.40
  -5   3   0  464.25   15.40
   5   3   0  474.25   21.40
   5   3   0  462.25   25.00
   6  -3   0  298.27   23.30
  -6  -3   0  305.37   17.80
   6  -3   0  314.87   11.20
  -6  -3   0  323.07   23.60
  -6  -3   0  299.17   17.30
   6  -3   0  305.37   11.30
   6  -3   0  294.97   21.20
   6   3   0  301.77   18.10
   6   3   0  314.07   18.70
  -6   3   0  306.77   11.20
   6   3   0  317.67   23.20
   7  -3   0  314.67   23.70
  -7  -3   0  313.17   19.20
   7  -3   0  324.27   25.20
   7  -3   0  295.77   11.50
   7  -3   0  303.47   11.40
  -7  -3   0  310.17   18.40
   7   3   0  348.57   20.50
   7   3   0  320.97   19.50
   7   3   0  332.67   25.70
   7   3   0  312.47   25.50
  -8  -3   0  159.48   23.10
   8  -3   0  117.29   16.90
   8  -3   0  113.39   16.10
  -8  -3   0  128.39   13.40
   8  -3   0  157.68   18.20
   8   3   0  104.09   17.80
   8   3   0  143.09   14.10
   8   3   0  161.98   20.60
   8   3   0  121.29   18.20
   8   3   0  140.49   14.30
  -9  -3   0   -0.10    3.50
   9  -3   0   18.50   15.20
  -9  -3   0   17.70    9.80
   9  -3   0   -1.50   12.10
   9  -3   0   10.80    9.90
   9  -3   0    2.10    9.80
   9   3   0  -14.30   13.70
   9   3   0  -14.40   14.40
   9   3   0    3.50   10.50
   9   3   0   -7.90   14.60
   9   3   0    9.50    9.30
  -1  -4   0   22.00    5.80
   1  -4   0   31.80    5.50
  -1  -4   0   24.70    6.10
  -1  -4   0   31.90    5.80
   1  -4   0   23.30    3.90
  -1  -4   0   34.50    7.30
   1  -4   0   28.30    4.00
   1   4   0   28.70    6.20
  -1   4   0   23.60    3.90
   1   4   0   25.60    6.60
   1   4   0   31.80    5.80
   1   4   0   36.00    6.10
  -1   4   0   26.40    3.90
  -1   4   0   45.70    6.30
   2  -4   0  918.81   27.90
  -2  -4   0  883.01   30.80
   2  -4   0  942.91   30.40
  -2  -4   0  891.81   33.20
   2  -4   0  935.41   28.70
  -2  -4   0  894.61   32.20
  -2  -4   0  872.41   30.90
   2   4   0  879.81   30.90
  -2   4   0  948.91   30.50
   2   4   0  858.01   30.80
  -2   4   0  927.41   27.90
   2   4   0  859.61   32.10
   2   4   0  872.11   33.10
  -3  -4   0  520.05   20.60
   3  -4   0  496.05   19.70
  -3  -4   0  501.35   20.60
   3  -4   0  490.55   15.70
  -3  -4   0  514.15   22.90
   3  -4   0  495.45   15.70
  -3   4   0  508.15   15.70
   3   4   0  527.25   20.90
   3   4   0  510.25   20.80
   3   4   0  496.05   23.10
   3   4   0  504.05   23.40
   4  -4   0  586.44   25.30
  -4  -4   0  580.24   23.50
  -4  -4   0  575.44   23.30
  -4  -4   0  570.94   26.20
   4   4   0  558.14   26.10
   4   4   0  582.14   23.80
   4   4   0  582.34   23.70
   4   4   0  524.95   26.50
   5  -4   0   -1.20    7.50
  -5  -4   0   10.80    7.90
  -5  -4   0    7.00    9.10
  -5  -4   0    2.10    7.20
   5  -4   0    5.10    6.20
   5  -4   0    0.20    9.00
   5   4   0   15.50   10.70
   5   4   0   12.30    8.10
   5   4   0   10.10    9.10
   5   4   0    4.70    8.00
  -6  -4   0   12.20    8.40
  -6  -4   0   12.20    8.30
   6  -4   0   17.30   10.70
   6  -4   0   11.20    9.70
   6  -4   0   15.00    7.90
  -6  -4   0   -0.90    8.70
   6   4   0   20.50   11.70
   6   4   0    9.90   11.30
   6   4   0   20.70    9.50
   6   4   0   20.60   10.90
   7  -4   0  428.06   31.60
  -7  -4   0  393.76   21.90
   7  -4   0  401.56   28.00
   7  -4   0  397.26   22.60
   7   4   0  438.96   29.10
   7   4   0  434.76   23.90
   7   4   0  399.66   29.80
   7   4   0  444.66   23.10
  -8  -4   0   15.80   17.60
  -8  -4   0    6.00    6.80
  -8  -4   0   12.50    9.80
   8  -4   0   -0.30   13.40
   8  -4   0   17.20   11.60
   8  -4   0   15.50    9.20
   8   4   0    2.80   14.40
   8   4   0   12.20   10.20
   8   4   0   10.60   10.70
   8   4   0   -1.70   14.40
   8   4   0    8.90   13.50
   0  -5   0   27.50    5.60
   0  -5   0   27.40    5.80
   0  -5   0   23.90    5.70
   0  -5   0   31.70    7.50
   0   5   0   25.10    5.60
   0   5   0   22.30    5.50
   0   5   0   29.10    6.90
   0   5   0   14.60    2.90
   1  -5   0 1938.91   59.79
  -1  -5   0 1983.70   63.49
  -1  -5   0 1951.00   61.29
   1  -5   0 1991.20   59.99
  -1  -5   0 1911.31   61.09
  -1  -5   0 1906.61   61.79
   1  -5   0 1977.30   62.59
  -1   5   0 2023.00   61.89
   1   5   0 1933.01   61.69
   1   5   0 1902.91   61.19
  -1   5   0 2024.10   59.99
   1   5   0 1932.71   63.19
  -1   5   0 1973.30   59.79
   1   5   0 1910.51   61.19
   2  -5   0    6.10    3.50
   2  -5   0    3.50    3.50
  -2  -5   0   -3.00    6.00
  -2  -5   0    3.30    6.70
   2  -5   0   10.50    5.40
   2  -5   0    5.50    3.20
  -2  -5   0  -13.00    7.90
  -2  -5   0    2.60    6.50
   2   5   0    4.80    6.20
   2   5   0   -3.90    7.00
   2   5   0   -1.40    7.90
  -2   5   0    8.40    3.50
  -2   5   0    1.40    3.40
  -2   5   0    6.60    5.40
   2   5   0    3.80    6.60
  -3  -5   0   26.30    7.80
  -3  -5   0   28.50    9.40
   3  -5   0   22.80    5.40
  -3  -5   0   37.90    7.70
   3  -5   0   23.80    6.10
   3  -5   0   27.00    3.20
   3  -5   0   27.40    3.90
  -3   5   0   26.70    3.20
   3   5   0   18.90    7.90
   3   5   0   23.90    8.50
   3   5   0   30.10    7.80
   3   5   0   32.60   10.20
   4  -5   0  461.95   20.20
   4  -5   0  471.45   22.80
   4  -5   0  477.25   20.30
  -4  -5   0  476.85   21.40
  -4  -5   0  479.05   24.70
  -4  -5   0  486.45   21.80
   4   5   0  486.85   25.10
   4   5   0  483.75   22.10
   4   5   0  499.25   22.20
   4   5   0  479.15   25.80
  -5  -5   0   88.79   14.20
   5  -5   0   77.19    9.90
   5  -5   0  120.69   13.40
   5  -5   0   96.79   12.10
  -5  -5   0  115.09   12.30
  -5  -5   0   93.59   11.40
   5   5   0   75.39   10.90
   5   5   0   98.19   14.50
   5   5   0   97.99   12.30
   5   5   0   96.49   13.80
   6  -5   0   19.70   11.90
   6  -5   0   36.60    8.60
   6  -5   0   23.40    9.40
  -6  -5   0   37.50   10.50
  -6  -5   0   43.10   10.30
   6   5   0   41.10   11.10
   6   5   0   40.20   13.90
   6   5   0   26.90   12.70
   6   5   0   52.89   11.20
  -7  -5   0    9.10   11.60
   7  -5   0   17.50    8.40
   7  -5   0   -6.60   12.10
  -7  -5   0   11.40    9.60
   7   5   0    2.70   13.70
   7   5   0    1.20    9.70
   7   5   0   -6.50   10.00
   7   5   0  -13.10   13.00
   7   5   0   16.10   13.30
   8  -5   0   13.20   11.70
  -8  -5   0   12.30   10.80
   8  -5   0   -5.70   11.10
  -8  -5   0   20.90   15.50
   8  -5   0    9.20    8.80
  -8  -5   0    3.00    9.40
   8   5   0    9.60   14.30
   8   5   0   23.30   10.80
   8   5   0  -15.50   13.40
   8   5   0   29.60   11.50
   8   5   0    4.40   13.20
   0  -6   0    3.10    5.80
   0  -6   0   -3.00    5.70
   0   6   0   -4.40    5.80
   0   6   0    6.00    5.80
   0   6   0    4.50    7.10
   0   6   0   -0.50    2.70
   2  -6   0   72.09    6.20
  -2  -6   0   56.59    8.90
   2  -6   0   87.69   11.00
   2  -6   0   57.79    5.70
  -2  -6   0   51.39   10.80
  -2  -6   0   47.90    8.30
  -2  -6   0   63.89    8.80
   2   6   0   70.69   10.30
  -2   6   0   65.99    7.10
   2   6   0   68.39    9.10
   2   6   0   52.39    8.50
  -2   6   0   53.49    5.40
  -2   6   0   74.99    8.40
   2   6   0   60.69    9.90
   3  -6   0  340.67   16.80
   3  -6   0  324.67   14.20
   3  -6   0  341.17   12.70
   3  -6   0  343.27   12.90
  -3  -6   0  368.86   20.70
  -3  -6   0  369.86   18.80
  -3  -6   0  350.76   18.60
   3   6   0  363.06   20.80
   3   6   0  379.36   22.40
  -3   6   0  360.06   16.90
   3   6   0  327.77   18.80
   3   6   0  320.47   18.40
  -3   6   0  336.47   12.70
  -4  -6   0  413.76   21.70
   4  -6   0  463.95   20.00
  -4  -6   0  447.36   21.60
   4  -6   0  425.76   18.90
  -4  -6   0  448.26   24.30
   4   6   0  400.06   21.60
   4   6   0  460.65   26.10
   4   6   0  419.96   24.50
   4   6   0  424.86   22.40
  -5  -6   0  385.06   20.80
   5  -6   0  319.07   18.50
   5  -6   0  337.57   19.40
  -5  -6   0  374.76   25.20
  -5  -6   0  400.26   21.70
   5  -6   0  354.96   23.50
   5   6   0  338.27   26.00
   5   6   0  355.56   25.10
   5   6   0  394.96   22.00
   5   6   0  376.66   25.00
  -6  -6   0  142.29   14.80
   6  -6   0  158.68   16.30
   6  -6   0  143.09   16.20
   6  -6   0  118.19   14.60
   6   6   0  129.79   14.30
   6   6   0  144.49   15.20
   6   6   0  123.29   17.10
   6   6   0  126.49   18.40
   7  -6   0   -0.50   11.70
  -7  -6   0    2.10   14.80
   7  -6   0    2.80    9.60
  -7  -6   0    6.00   10.40
   7  -6   0   16.40    8.40
  -7  -6   0    2.70   11.10
   7   6   0   -0.20   13.60
   7   6   0    4.40   11.50
   7   6   0   21.10   14.10
   7   6   0   14.30   10.60
   7   6   0   -2.60   12.90
  -8  -6   0   27.20   16.20
  -8  -6   0   17.20   11.70
  -8  -6   0    8.10   10.80
   8  -6   0   12.10    9.10
   8  -6   0    4.20   10.90
   8  -6   0   -6.50   12.50
   8   6   0   20.30   13.70
   8   6   0   12.60   20.30
   8   6   0   10.60   13.00
   0  -7   0   20.50    9.30
   0  -7   0    1.10    6.30
   0  -7   0   -2.90    6.00
   0  -7   0   -2.70    7.10
   0   7   0   -7.40    6.20
   0   7   0   -7.90    5.90
   0   7   0    6.10    7.90
   0   7   0   -0.30    2.40
   1  -7   0 1899.31   59.69
  -1  -7   0 1934.51   61.19
  -1  -7   0 1864.11   60.89
   1  -7   0 1953.10   62.49
  -1  -7   0 1861.61   63.69
   1  -7   0 1902.21   61.19
  -1  -7   0 1960.30   61.99
   1  -7   0 1871.81   59.59
   1   7   0 1903.51   61.09
   1   7   0 1941.31   64.19
  -1   7   0 1846.12   62.19
   1   7   0 1871.01   60.99
  -1   7   0 1829.22   59.49
  -1   7   0 1894.61   59.69
   1   7   0 1938.71   62.09
   1   7   0 1903.71   58.59
  -2  -7   0  847.02   32.80
   2  -7   0  810.42   28.40
  -2  -7   0  884.91   32.00
   2  -7   0  834.52   28.50
   2  -7   0  860.21   31.90
  -2  -7   0  880.81   35.10
  -2  -7   0  853.51   31.90
  -2   7   0  815.02   28.20
   2   7   0  839.92   31.70
   2   7   0  861.41   31.90
   2   7   0  876.91   33.00
  -2   7   0  807.52   28.40
   2   7   0  810.92   34.90
  -2   7   0  829.12   31.50
  -3  -7   0 1752.32   58.29
  -3  -7   0 1794.72   58.49
   3  -7   0 1764.32   57.49
   3  -7   0 1740.73   53.79
  -3  -7   0 1804.92   60.29
   3  -7   0 1679.93   53.39
  -3   7   0 1727.13   53.69
   3   7   0 1759.12   59.89
   3   7   0 1733.23   61.69
   3   7   0 1746.03   58.49
   3   7   0 1743.93   58.39
  -3   7   0 1765.92   57.39
   4  -7   0  129.89    6.70
   4  -7   0  113.49   12.90
  -4  -7   0  171.68   23.70
  -4  -7   0  120.49   16.70
   4  -7   0  122.69    6.50
  -4  -7   0  140.69   15.10
   4  -7   0  123.19   14.50
  -4   7   0  118.79    6.20
   4   7   0  149.59   14.40
   4   7   0  180.98   19.50
  -4   7   0  111.39    6.10
   4   7   0  150.68   16.00
   5  -7   0  434.86   20.90
  -5  -7   0  432.56   23.80
  -5  -7   0  461.85   28.20
   5  -7   0  457.85   25.60
   5  -7   0  428.36   21.00
   5   7   0  423.26   30.10
   5   7   0  403.26   23.90
   5   7   0  397.46   24.70
   5   7   0  435.56   28.20
   6  -7   0   50.09   10.10
   6  -7   0   52.09    9.40
  -6  -7   0   49.80   11.90
   6  -7   0   35.70   11.30
  -6  -7   0   82.09   17.10
   6   7   0   60.79   16.60
   6   7   0   65.89   14.40
   6   7   0   66.89   12.60
   6   7   0   66.49   15.60
   6   7   0   55.69   14.80
   7  -7   0   -2.00   11.00
   7  -7   0   25.30    8.90
  -7  -7   0   -8.90   23.10
   7  -7   0   -8.20    9.20
  -7  -7   0    4.10   14.80
  -7  -7   0   12.00   16.90
   7   7   0    4.00   12.20
   7   7   0    7.00   11.20
   7   7   0   12.10   13.00
   7   7   0   -4.10   14.10
   7   7   0    4.00   13.30
   8  -7   0    4.00   11.80
  -8  -7   0  -13.40   11.40
   8  -7   0   -1.40    8.60
   8  -7   0  -13.20    9.90
   8   7   0    7.00   13.70
   8   7   0    1.90   16.20
   8   7   0    8.20   14.60
   8   7   0    8.90   12.10
   8   7   0    9.50   14.10
   0  -8   0   27.90    7.70
   0  -8   0   24.10    9.90
   0  -8   0   29.90    7.60
   0  -8   0   18.70    7.50
   0   8   0   19.80    9.00
   0   8   0   23.10    7.30
   0   8   0   26.90    7.70
  -1  -8   0    2.00    7.60
  -1  -8   0   12.30    7.20
   1  -8   0    7.50    6.00
   1  -8   0   13.60    6.00
  -1  -8   0   20.90    7.90
  -1  -8   0    4.40    9.20
   1  -8   0   11.70    8.60
   1  -8   0    7.80    7.40
  -1   8   0    8.90    5.90
   1   8   0   13.40    7.10
  -1   8   0    8.50    6.10
   1   8   0   15.90    7.80
   1   8   0    9.30   10.00
   1   8   0   25.50    8.30
   1   8   0    6.00    4.60
  -1   8   0   10.20    7.90
  -2  -8   0   54.59   10.00
  -2  -8   0   59.49   12.10
  -2  -8   0   49.00   10.20
   2  -8   0   32.30    6.20
   2  -8   0   44.00    8.90
  -2  -8   0   38.00    8.90
   2  -8   0   35.80    6.40
   2   8   0   37.60    7.20
   2   8   0   28.50    9.00
  -2   8   0   47.00    6.50
   2   8   0   33.20    9.50
  -2   8   0   27.30    8.40
   2   8   0   36.50    9.60
  -2   8   0   28.00    5.80
   2   8   0   52.19   11.80
  -3  -8   0  255.37   20.50
  -3  -8   0  217.38   16.90
   3  -8   0  262.87   17.50
   3  -8   0  276.47   12.70
   3  -8   0  262.57   12.40
  -3  -8   0  259.27   18.30
   3   8   0  252.47   18.10
  -3   8   0  250.87   12.20
   3   8   0  248.08   18.40
  -3   8   0  262.67   12.30
   3   8   0  247.78   20.00
  -3   8   0  266.87   16.60
   4  -8   0  498.15   19.50
   4  -8   0  503.65   23.90
   4  -8   0  494.75   17.60
  -4  -8   0  546.05   29.40
  -4  -8   0  523.45   25.50
   4  -8   0  514.55   17.70
  -4  -8   0  524.65   25.50
   4   8   0  474.75   29.10
   4   8   0  506.45   28.40
   4   8   0  517.15   30.40
  -4   8   0  490.85   17.40
   4   8   0  542.75   27.20
  -5  -8   0  149.19   16.10
  -5  -8   0  123.89   14.60
   5  -8   0  130.69   12.80
   5  -8   0  134.99   15.10
   5  -8   0  127.29   14.80
  -5  -8   0  159.98   17.80
   5   8   0  144.29   18.80
   5   8   0  135.99   17.10
   5   8   0  163.28   23.60
   5   8   0  100.29   14.10
   5   8   0  153.88   16.90
   6  -8   0   -8.70    7.90
  -6  -8   0   -3.30   10.70
   6  -8   0    0.40    7.90
   6  -8   0   -7.30   12.00
  -6  -8   0   -1.20   13.50
   6   8   0   -6.80   14.00
   6   8   0    3.00   12.70
   6   8   0    4.70   12.70
   6   8   0    5.70   13.10
   6   8   0   12.90   11.00
   7  -8   0   16.90   11.80
   7  -8   0    9.80    9.80
   7  -8   0   20.60    9.00
  -7  -8   0   17.50   13.00
  -7  -8   0   25.60   12.70
  -7  -8   0   28.60   17.50
   7   8   0   50.49   15.40
   7   8   0   18.30   14.90
   7   8   0   32.60   14.70
   7   8   0    1.80   11.60
   7   8   0   13.30   18.10
   0  -9   0   -2.10    7.50
   0  -9   0    5.10   10.40
   0  -9   0    0.90    7.70
   0  -9   0   -2.20    7.70
   0   9   0    7.70    9.20
   0   9   0    7.10    7.10
   0   9   0   -1.10    7.50
  -1  -9   0  140.09   12.90
  -1  -9   0  106.19   14.40
  -1  -9   0  107.19   12.00
  -1  -9   0  127.79   12.70
   1  -9   0  128.09   13.90
   1  -9   0  125.29   11.30
   1  -9   0  110.69   12.20
   1  -9   0  124.99   12.40
  -1   9   0  111.39   11.20
   1   9   0   95.09    9.30
   1   9   0  126.99   13.90
  -1   9   0  134.69   11.40
   1   9   0  111.59   14.20
  -1   9   0  128.69   16.30
   1   9   0  115.09   12.10
   2  -9   0    5.80    8.60
  -2  -9   0   -1.80   11.60
   2  -9   0    5.80    6.30
   2  -9   0    5.90    6.60
   2  -9   0   16.00    9.00
  -2  -9   0   10.60    9.70
  -2  -9   0   21.20   10.30
  -2  -9   0    6.60    8.90
   2   9   0    9.50    9.60
  -2   9   0    4.50    8.70
   2   9   0   27.00   11.40
  -2   9   0   16.90    6.40
   2   9   0   10.90    9.40
   2   9   0   10.40   19.60
   2   9   0    7.80    7.00
  -2   9   0   13.60    6.70
  -3  -9   0  774.82   38.90
  -3  -9   0  740.63   31.70
   3  -9   0  697.33   31.00
   3  -9   0  708.33   26.30
   3  -9   0  698.83   26.20
  -3  -9   0  803.02   42.50
  -3   9   0  717.23   26.00
  -3   9   0  694.43   26.30
   3   9   0  799.52   32.70
  -3   9   0  694.83   30.60
   3   9   0  785.92   34.20
   3   9   0  749.42   30.20
   3   9   0  739.03   36.60
   3   9   0  805.32   32.40
  -4  -9   0   16.50   10.80
  -4  -9   0    4.70   11.70
   4  -9   0    8.40    4.90
   4  -9   0    8.00    4.70
   4  -9   0    6.00    4.00
  -4  -9   0   13.10   11.10
   4  -9   0   13.10    8.90
   4   9   0    7.00   10.80
   4   9   0    4.00   11.60
   4   9   0   -2.60    9.40
   4   9   0   11.70   11.60
  -4   9   0    7.60    8.20
  -4   9   0    4.30    4.30
  -4   9   0    3.20    1.70
  -5  -9   0  334.57   27.30
   5  -9   0  243.18   14.70
   5  -9   0  263.67   18.70
   5  -9   0  275.37   21.70
  -5  -9   0  254.07   21.30
  -5  -9   0  273.87   21.70
   5   9   0  293.17   25.90
   5   9   0  278.27   21.20
   5   9   0  286.47   22.60
   5   9   0  302.17   22.90
   6  -9   0   99.29   10.70
  -6  -9   0  102.99   15.70
  -6  -9   0  116.69   19.00
   6  -9   0  109.59   12.40
  -6  -9   0  119.89   18.90
   6  -9   0   94.09   14.10
   6   9   0  135.29   17.90
   6   9   0   98.39   17.90
   6   9   0  113.49   19.80
   6   9   0  107.39   17.20
   6   9   0   97.19   15.80
  -7  -9   0   62.09   14.80
   7  -9   0   95.29   12.10
  -7  -9   0   87.49   20.50
   7  -9   0  127.99   16.90
  -7  -9   0  104.49   18.60
   7  -9   0   66.79   11.00
   7   9   0   78.49   20.80
   7   9   0  123.69   19.20
   7   9   0   78.29   23.50
   7   9   0   89.19   15.70
   7   9   0   63.69   15.90
   0 -10   0 2103.69   69.49
   0 -10   0 2188.88   69.69
   0 -10   0 2097.89   70.49
   0 -10   0 2159.88   73.69
   0  10   0 2068.89   69.29
   0  10   0 2104.29   69.29
   0  10   0 2096.89   73.19
   1 -10   0   47.20    9.60
  -1 -10   0   38.80   11.10
   1 -10   0   55.89   11.10
  -1 -10   0   54.39   18.20
  -1 -10   0   42.10   14.20
   1 -10   0   66.39   13.60
  -1 -10   0   50.09   10.80
   1 -10   0   55.09   10.10
  -1  10   0   57.99    9.50
   1  10   0   50.09   11.20
   1  10   0   37.50    6.20
  -1  10   0   51.59   11.80
   1  10   0   21.20   12.30
   1  10   0   32.10   10.30
  -1  10   0   57.79    9.70
  -2 -10   0 1074.49   42.10
   2 -10   0 1069.79   41.30
  -2 -10   0 1122.89   52.39
   2 -10   0 1104.19   42.90
  -2 -10   0 1074.19   41.70
  -2 -10   0 1206.58   55.19
   2 -10   0 1088.49   38.20
   2  10   0 1077.99   42.00
   2  10   0 1052.39   46.10
  -2  10   0 1090.89   37.80
   2  10   0 1100.19   43.40
   2  10   0 1044.40   37.80
  -2  10   0 1102.19   42.50
   2  10   0  995.10   41.50
   3 -10   0 1745.23   57.69
   3 -10   0 1718.03   57.59
  -3 -10   0 1850.21   63.29
   3 -10   0 1780.12   62.49
  -3 -10   0 1836.92   63.39
  -3 -10   0 1920.21   65.59
   3  10   0 1882.41   63.59
  -3  10   0 1669.73   57.59
  -3  10   0 1755.82   62.19
   3  10   0 1942.11   71.49
   3  10   0 1827.02   68.09
   3  10   0 1846.12   60.89
   4 -10   0  189.78   18.30
  -4 -10   0  187.28   18.70
  -4 -10   0  151.48   16.50
   4 -10   0  162.58   11.10
  -4 -10   0  201.08   24.60
   4 -10   0  158.28   10.80
   4  10   0  149.88   17.10
   4  10   0  146.89   18.10
   4  10   0  160.18   17.20
   4  10   0  165.48   19.10
  -4  10   0  147.59   10.20
   5 -10   0  377.36   22.30
  -5 -10   0  396.66   27.00
  -5 -10   0  389.46   25.80
   5 -10   0  371.16   15.20
   5  10   0  374.06   26.10
   5  10   0  359.56   33.90
   5  10   0  363.96   28.60
   5  10   0  337.77   27.00
   5  10   0  367.36   25.50
   6 -10   0   34.60    7.40
   6 -10   0   22.50    9.50
   6 -10   0   27.00   12.30
  -6 -10   0   19.00   13.00
  -6 -10   0   26.00   16.80
  -6 -10   0   36.10   14.20
   6  10   0   10.30   15.20
   6  10   0   26.10   13.80
   6  10   0   48.90   14.10
   6  10   0   15.00   15.20
   6  10   0    8.90   14.30
   0 -11   0   -0.80    9.70
   0 -11   0    4.10   12.30
   0 -11   0    0.20    9.10
   0 -11   0  -13.00    8.70
   0  11   0   -3.30    9.10
   0  11   0   -0.90   10.10
   0  11   0    1.90    8.60
   1 -11   0   54.89   13.40
  -1 -11   0   39.50   11.60
  -1 -11   0   57.79   14.40
   1 -11   0   65.59   12.00
   1 -11   0   71.09   10.80
   1 -11   0   57.59   10.40
  -1 -11   0   80.49   12.20
   1  11   0   42.60   11.50
  -1  11   0   78.49   11.20
   1  11   0   54.89    5.60
  -1  11   0   40.70   18.30
   1  11   0   75.39   15.00
  -1  11   0   78.79   10.70
  -2 -11   0  702.83   31.20
  -2 -11   0  680.53   36.80
  -2 -11   0  660.93   30.70
   2 -11   0  639.54   32.40
  -2 -11   0  680.63   32.70
   2 -11   0  651.03   27.00
   2 -11   0  658.33   30.70
   2 -11   0  663.73   27.10
   2  11   0  677.23   26.00
  -2  11   0  627.34   31.50
   2  11   0  639.04   30.50
  -2  11   0  678.23   27.30
   2  11   0  713.73   38.40
   2  11   0  622.34   34.60
  -2  11   0  573.94   26.40
   3 -11   0   31.10   10.90
   3 -11   0   28.40    8.00
  -3 -11   0   13.50   11.80
   3 -11   0   39.80   11.70
   3 -11   0   17.30   12.00
  -3 -11   0    5.60   13.20
  -3 -11   0   12.50   11.60
  -3  11   0   31.10    7.60
  -3  11   0   20.40    9.70
   3  11   0    6.90   11.70
   3  11   0   16.60   12.30
   3  11   0    2.40   11.80
   3  11   0   21.10    8.90
   4 -11   0  100.79   10.60
  -4 -11   0   89.09   14.80
   4 -11   0  129.79   10.70
   4 -11   0  121.29   14.10
  -4 -11   0  119.49   16.80
  -4 -11   0  112.29   18.50
   4  11   0   81.99   17.20
   4  11   0  125.39   17.70
   4  11   0   97.19   15.40
   4  11   0  101.39   13.60
   4  11   0  105.89   16.60
  -5 -11   0   95.49   16.20
   5 -11   0   81.29   12.50
  -5 -11   0   84.89   30.00
  -5 -11   0   99.19   19.20
   5  11   0   88.19   17.60
   5  11   0   76.29   16.10
   5  11   0  118.29   20.70
   5  11   0   74.99   15.00
   5  11   0   64.19   12.90
   6 -11   0  -11.40   10.70
   6 -11   0    6.20    5.20
  -6 -11   0  -21.90   16.90
  -6 -11   0    7.70   13.10
  -6 -11   0  -24.40   20.20
   6 -11   0    2.30    9.30
   6  11   0    0.50   12.60
   6  11   0    2.40   21.00
   6  11   0    1.80   12.90
   6  11   0  -27.10   14.00
   0 -12   0  275.67   26.00
   0 -12   0  275.87   19.80
   0 -12   0  256.37   20.00
   0 -12   0  288.57   22.90
   0  12   0  284.17   19.60
   0  12   0  251.87   24.60
  -1 -12   0  119.09   14.80
  -1 -12   0  127.79   14.40
  -1 -12   0  127.39   18.40
   1 -12   0  105.19   12.40
   1 -12   0  107.69   13.00
  -1 -12   0  101.69   14.60
   1 -12   0   84.89   16.30
   1 -12   0   82.19   15.10
  -1  12   0   89.79   14.90
  -1  12   0  111.69   12.30
   1  12   0  122.69   14.80
  -2 -12   0   14.30   10.90
  -2 -12   0   11.40   13.00
   2 -12   0   12.70   12.20
   2 -12   0   -1.80   10.20
  -2 -12   0   -5.40   11.40
   2 -12   0   19.30    8.70
  -2 -12   0    7.30   13.80
   2 -12   0   10.80    9.00
   2  12   0   24.30   13.60
  -2  12   0   15.60    5.70
  -2  12   0    1.80    3.70
   2  12   0   11.90    4.80
  -2  12   0    3.30    9.90
   3 -12   0   -9.40   10.40
   3 -12   0    8.30    7.40
  -3 -12   0   -7.70   12.00
   3 -12   0   -1.00   11.20
  -3 -12   0    0.50   11.00
   3 -12   0    7.10    7.40
  -3 -12   0  -14.30   12.80
  -3  12   0    2.50    4.80
   3  12   0    5.50   12.80
  -3  12   0  -10.10    6.30
  -3  12   0    7.70    3.40
   3  12   0   -6.80   12.00
   3  12   0  -22.60   13.30
   3  12   0   -9.20   10.90
   3  12   0   12.10    7.90
   4 -12   0   52.79   12.90
  -4 -12   0   57.19   17.60
  -4 -12   0   43.30   14.40
   4 -12   0   39.80    7.30
   4 -12   0   45.50   12.10
  -4 -12   0   60.59   14.00
   4  12   0   41.30   11.30
   4  12   0   52.19   15.30
   4  12   0   20.30   14.70
   4  12   0   75.49   15.00
   5 -12   0    4.80    3.80
   5 -12   0   13.30    3.50
  -5 -12   0   10.00   13.40
  -5 -12   0   -3.10   16.10
  -5 -12   0   11.50   13.70
   5 -12   0   -2.20   10.20
   5  12   0  -12.00   13.80
   5  12   0  -10.70   14.20
   5  12   0    1.10   13.00
   5  12   0   16.40   17.20
   5  12   0   17.60   11.40
   0 -13   0    3.30   11.40
   0 -13   0   -3.90   10.70
   0 -13   0   11.40   10.10
   0 -13   0  -19.30   12.40
   0  13   0   -5.90    9.30
   0  13   0   -0.50   10.90
   1 -13   0   52.59   11.60
   1 -13   0   62.59   11.60
  -1 -13   0   59.29   13.80
   1 -13   0   80.09   15.90
  -1 -13   0   81.29   14.70
  -1 -13   0   71.79   13.60
   1 -13   0   82.09   14.30
  -1 -13   0   63.49   16.90
   1  13   0   73.49   13.40
   1  13   0   88.29   14.80
   1  13   0   82.49   16.50
  -1  13   0   90.49   12.80
  -1  13   0   44.60   12.20
  -1  13   0   69.99   11.20
  -2 -13   0    7.00   13.20
   2 -13   0   -0.10    8.50
   2 -13   0   -1.90   12.10
  -2 -13   0   -3.40   10.80
  -2 -13   0   -8.70   11.90
   2 -13   0    2.10   10.70
   2 -13   0    5.30    8.60
  -2  13   0   -4.70    3.40
  -2  13   0   -3.10    9.00
   2  13   0    0.50    2.70
   2  13   0   17.20   15.50
   2  13   0    2.40   13.80
   3 -13   0   -1.20    7.70
  -3 -13   0    0.20   11.20
  -3 -13   0  -12.10   11.80
   3 -13   0    5.20    8.20
  -3 -13   0   -0.40   13.80
   3 -13   0  -15.70   10.60
   3 -13   0  -22.60   10.90
  -3  13   0    2.30    4.40
   3  13   0   -1.20   13.80
   3  13   0   -2.30   11.60
   3  13   0  -13.00   12.70
  -3  13   0    1.80    2.90
   3  13   0   -4.80    4.30
  -4 -13   0   15.90   13.70
  -4 -13   0   -1.30   16.20
   4 -13   0  -17.40   11.60
   4 -13   0   11.90    6.90
  -4 -13   0   12.10   13.70
   4  13   0  -17.70   13.00
   4  13   0    0.20   14.30
   4  13   0    6.90   13.10
   4  13   0    1.10   17.30
   4  13   0    0.00    9.20
  -4  13   0    0.60    3.60
   0 -14   0   17.00   14.10
   0 -14   0   52.19   14.40
   0 -14   0   46.90   21.40
   0 -14   0   41.00   12.40
   0  14   0   38.20   12.20
   0  14   0   40.60   12.60
   0  14   0   16.40   13.50
   1 -14   0   18.40   10.40
  -1 -14   0   36.90   15.50
  -1 -14   0   36.00   14.80
  -1 -14   0   30.70   17.80
   1 -14   0   13.60   13.40
  -1 -14   0   41.10   13.60
   1 -14   0   26.50   13.80
   1 -14   0   59.69   12.90
  -1  14   0   30.90   12.20
   1  14   0   34.90   23.80
   1  14   0   30.10   13.10
  -1  14   0   23.60   12.70
   1  14   0   31.50   12.70
   2 -14   0  -11.10   11.90
   2 -14   0   -6.80   12.80
  -2 -14   0   -2.50   13.00
   2 -14   0    2.40    9.70
  -2 -14   0    1.20   11.80
  -2 -14   0   12.20   14.40
   2 -14   0    9.30    9.10
   2  14   0   12.90   13.80
   2  14   0    2.20   14.10
   2  14   0   10.30   12.20
  -2  14   0   -2.20    3.10
   9   0  -1   68.19   22.60
   9   0  -1   33.60    8.30
   9   0  -1   52.09    9.40
   9   0  -1   27.20   12.90
   8   0  -1   13.60    7.80
  -8   0   1    1.00    2.50
  -8   0   1   -6.70    6.50
   8   0  -1   -0.10    6.90
   8   0  -1  -13.40   11.80
   7   0  -1  153.38   18.00
   7   0  -1  180.18   13.80
   7   0  -1  165.88   13.20
  -7   0   1  175.58   15.70
   7   0  -1  185.08   22.80
   6   0  -1    7.80    6.40
  -6   0   1   -0.10    5.60
   6   0  -1   -0.90    7.90
   6   0  -1    4.20    6.30
   6   0  -1   13.60   10.90
  -6   0   1   -4.70    6.10
   5   0  -1  432.06   17.50
   5   0  -1  425.36   22.70
  -5   0   1  413.56   23.00
  -5   0   1  436.96   17.40
  -5   0   1  403.46   17.00
   5   0  -1  417.06   17.40
  -4   0   1   -3.40    4.30
   4   0  -1   -5.10    7.50
  -4   0   1   -0.70    4.50
  -4   0   1   -8.30    7.80
   4   0  -1   -3.10    4.70
   4   0  -1   -9.20    4.60
   3   0  -1 1714.63   55.39
  -3   0   1 1714.93   52.59
  -3   0   1 1711.93   52.59
   3   0  -1 1753.72   53.89
   3   0  -1 1714.43   52.69
  -3   0   1 1701.83   55.19
   2   0  -1    3.20    3.70
   2   0  -1    9.80    6.60
  -2   0   1   10.00    3.70
  -2   0   1   20.70    6.60
   2   0  -1    5.70    3.90
  -2   0   1    6.80    3.60
  -1   0   1    1.60    2.00
  -1   0  -1  816.42   25.60
  -2   0  -1  -10.40    3.10
   2   0   1   -3.90    5.80
  -2   0  -1   -1.60    6.10
   2   0   1   -5.80    3.30
   4   0   1  -11.70    4.30
   4   0   1   -6.60    7.30
  -4   0  -1  -13.80    4.00
   4   0   1  -12.10    4.30
  -4   0  -1   -2.10    7.30
  -5   0  -1 1396.56   45.50
  -5   0  -1 1414.86   45.30
   5   0   1 1424.16   50.39
  -5   0  -1 1467.65   50.99
   5   0   1 1417.56   45.50
   5   0   1 1436.66   45.60
  -6   0  -1   16.60   20.40
   6   0   1  -24.90   10.10
   6   0   1   -0.40    9.70
  -6   0  -1   -7.60    5.60
  -6   0  -1    0.00    4.90
   6   0   1  -14.20    5.40
   6   0   1   -2.60    6.00
   7   0   1   73.19    8.50
   7   0   1   77.39   14.90
  -7   0  -1   64.29   13.20
  -7   0  -1  111.69   16.30
   7   0   1   63.39   15.60
   7   0   1   76.49    9.10
   8   0   1   -5.60    7.00
   8   0   1   -0.40   13.80
   8   0   1   -4.90   12.60
  -8   0  -1   -2.50    6.20
   8   0   1   -5.10    9.80
   8   0   1  -10.60    6.30
  -8   0  -1    2.10    2.50
   9   0   1  -24.80   12.70
   9   0   1  -14.20   11.20
  -9   0  -1   -0.20    2.50
   9   0   1    6.50    7.10
   9   0   1    6.60    7.40
   9  -1  -1    9.20    6.60
   9  -1  -1    3.50   14.10
  -9  -1   1    2.90    2.80
   9  -1  -1   11.30   17.00
  -9  -1   1   -5.00    7.30
   9  -1  -1    0.60    9.90
   9   1  -1   13.80   25.90
  -9   1   1   -0.90    2.30
   9   1  -1   17.00    9.50
   9   1  -1   17.40   25.40
   9   1  -1    5.90   12.50
   9   1  -1   10.20    8.60
  -8  -1   1    4.50    5.30
   8  -1  -1    6.60   13.10
   8  -1  -1   -3.50    6.40
  -8  -1   1   -4.60    2.60
   8  -1  -1   -2.50   10.30
   8  -1  -1  -10.60    9.00
  -8   1   1   -6.50    5.70
   8   1  -1   11.20    8.60
  -8   1   1   -0.30    2.00
   8   1  -1    8.40    8.10
   8   1  -1    3.70   13.60
   8   1  -1   -3.80    9.80
   7  -1  -1  859.91   30.80
   7  -1  -1  866.91   35.30
  -7  -1   1  894.11   32.20
   7  -1  -1  841.12   30.60
   7  -1  -1  874.71   39.60
  -7  -1   1  928.31   32.90
  -7  -1   1  887.01   39.70
   7   1  -1  885.21   33.10
  -7   1   1  877.61   30.70
   7   1  -1  880.71   40.30
   7   1  -1  822.62   37.00
   7   1  -1  882.31   33.30
   6  -1  -1   -4.30    9.30
   6  -1  -1    0.90    5.40
  -6  -1   1  -15.30    5.50
   6  -1  -1   -5.00    5.10
  -6  -1   1    4.30   10.60
  -6  -1   1   -7.30    6.30
  -6   1   1   -2.80    5.30
  -6   1   1   -6.10    4.40
   6   1  -1   -6.60    6.60
   6   1  -1    4.70    8.60
   6   1  -1   -6.90   10.00
   5  -1  -1  486.95   18.70
  -5  -1   1  511.45   20.10
  -5  -1   1  519.85   25.40
   5  -1  -1  480.85   18.60
   5  -1  -1  483.45   25.20
  -5  -1   1  512.55   20.30
   5   1  -1  509.85   20.30
  -5   1   1  490.75   18.30
   5   1  -1  502.75   25.40
  -5   1   1  499.15   18.70
   5   1  -1  482.25   23.20
   5   1  -1  515.65   20.50
  -4  -1   1 1148.19   37.60
  -4  -1   1 1142.29   37.50
  -4  -1   1 1154.08   41.10
   4  -1  -1 1138.59   36.30
   4  -1  -1 1128.19   40.90
   4  -1  -1 1117.09   36.20
   4   1  -1 1173.08   37.80
  -4   1   1 1151.08   36.30
   4   1  -1 1152.68   40.90
   4   1  -1 1200.18   40.30
   4   1  -1 1102.09   37.50
  -4   1   1 1141.99   36.20
  -3  -1   1 1843.92   57.59
  -3  -1   1 1834.82   59.69
  -3  -1   1 1846.82   57.49
   3  -1  -1 1907.21   56.49
   3  -1  -1 1888.11   56.49
   3  -1  -1 1918.81   59.79
  -3   1   1 1914.81   56.49
   3   1  -1 1836.92   57.59
   3   1  -1 1827.22   57.59
   3   1  -1 1817.72   59.69
  -3   1   1 1919.61   56.49
   3   1  -1 1851.11   59.09
   1  -1  -1 2048.00   59.09
   1  -1  -1 2015.20   59.09
  -1  -1   1 2051.49   60.29
  -1  -1   1 2056.19   59.79
   1   1  -1 2022.70   60.09
   1   1  -1 2014.60   59.79
   1   1  -1 1755.42   59.59
   3  -1   1  773.72   23.90
  -3  -1  -1  726.03   25.40
  -3  -1  -1  740.43   25.50
  -3  -1  -1  768.02   28.60
   3  -1   1  810.52   28.30
   3   1   1  768.32   28.70
   3   1   1  755.22   25.70
   3   1   1  729.03   25.60
  -3   1  -1  762.22   28.20
  -3   1  -1  761.02   23.90
  -4  -1  -1 1135.49   37.20
   4  -1   1 1149.39   35.50
   4  -1   1 1155.28   40.40
  -4  -1  -1 1130.69   37.00
  -4  -1  -1 1146.89   40.80
   4  -1   1 1118.09   35.60
  -4   1  -1 1124.09   40.40
   4   1   1 1123.79   37.10
   4   1   1 1145.09   40.80
  -4   1  -1 1141.39   35.50
   4   1   1 1123.69   37.30
   5  -1   1  726.63   24.90
   5  -1   1  709.03   30.80
   5  -1   1  723.43   31.20
  -5  -1  -1  735.23   26.70
   5  -1   1  739.63   24.80
  -5  -1  -1  748.13   31.60
  -5  -1  -1  730.83   26.40
  -5   1  -1  747.73   24.90
   5   1   1  759.12   27.00
   5   1   1  740.33   31.60
  -5   1  -1  756.82   31.60
   5   1   1  737.63   26.70
  -6  -1  -1  133.09   12.30
   6  -1   1  131.99    9.80
   6  -1   1  123.49   14.20
   6  -1   1  124.29    9.80
   6  -1   1  110.49   14.90
  -6  -1  -1  133.69   11.20
  -6  -1  -1  167.88   19.70
  -6   1  -1  125.69    9.70
   6   1   1  123.69   12.40
   6   1   1  126.69   11.90
   6   1   1  119.89   15.90
  -6   1  -1  175.38   19.70
   6   1   1  138.29   15.70
  -7  -1  -1   -2.50    6.70
   7  -1   1   -2.20    6.50
   7  -1   1   -3.00    5.30
   7  -1   1   -6.60   11.50
   7  -1   1   -6.40   12.00
  -7  -1  -1   -4.50    3.10
  -7  -1  -1    0.50   11.90
  -7   1  -1   -6.90    4.90
   7   1   1    6.90    7.70
   7   1   1   -8.50   11.20
   7   1   1    5.20   11.90
   7   1   1   -8.30    6.90
   7   1   1  -18.90   11.10
  -8  -1  -1    4.90    3.00
   8  -1   1   14.10    6.20
   8  -1   1   24.30   15.30
   8  -1   1    5.40    5.90
  -8  -1  -1   18.10   14.60
  -8  -1  -1    4.20    4.40
   8  -1   1    6.80   12.70
   8   1   1   14.30   14.50
   8   1   1   19.10    8.60
   8   1   1    8.60   10.90
   8   1   1   18.90    8.20
   8   1   1   36.70   15.80
   9  -1   1   81.09   23.50
   9  -1   1   52.19    7.40
  -9  -1  -1   55.19    9.00
   9  -1   1   48.30   13.00
   9  -1   1   91.29    8.70
   9   1   1   52.69    9.40
   9   1   1   28.80   15.00
   9   1   1   45.30   10.00
   9   1   1   62.99   17.70
   9   1   1   25.70   13.00
   9  -2  -1   76.39   18.90
   9  -2  -1   73.19    7.30
   9  -2  -1   51.29   12.40
   9  -2  -1   91.09   18.00
  -9  -2   1   90.49   14.30
   9   2  -1   47.20   16.20
   9   2  -1   74.29   11.40
   9   2  -1   63.19   17.20
   9   2  -1   48.10   12.00
   9   2  -1   77.79   16.30
   8  -2  -1   16.60    5.60
   8  -2  -1    9.00   12.00
  -8  -2   1    3.00    3.50
  -8  -2   1   15.70   13.90
   8  -2  -1    4.60    8.70
   8  -2  -1   22.20    6.00
   8  -2  -1   -8.70   12.00
   8   2  -1   19.10   13.10
   8   2  -1    8.90   14.30
   8   2  -1   22.60    9.30
   8   2  -1   15.70    9.60
  -7  -2   1  518.75   23.30
   7  -2  -1  512.65   29.80
   7  -2  -1  497.25   19.00
   7  -2  -1  486.15   19.50
  -7  -2   1  488.15   22.40
   7   2  -1  454.95   22.90
   7   2  -1  514.85   31.00
  -7   2   1  516.85   19.00
   7   2  -1  515.95   24.00
   7   2  -1  413.26   30.40
  -6  -2   1  169.68   20.00
   6  -2  -1  154.28    9.90
  -6  -2   1  167.78   13.30
  -6  -2   1  163.08   13.50
   6  -2  -1  142.79   15.30
   6   2  -1  178.38   14.10
   6   2  -1  155.28   18.20
   6   2  -1  153.78   17.00
   6   2  -1  177.48   14.50
  -6   2   1  154.18    9.90
  -5  -2   1  444.26   19.50
  -5  -2   1  426.16   23.00
   5  -2  -1  443.36   16.20
   5  -2  -1  440.86   19.60
  -5  -2   1  407.06   21.30
   5  -2  -1  471.35   24.00
   5   2  -1  431.56   19.70
   5   2  -1  422.76   23.70
   5   2  -1  452.35   22.80
   5   2  -1  412.06   19.30
  -5   2   1  461.15   16.30
  -4  -2   1   19.00    6.40
  -4  -2   1   26.00    8.90
   4  -2  -1   16.90    7.60
   4  -2  -1    7.80    6.60
   4  -2  -1   16.90    3.90
  -4  -2   1   21.10    6.30
   4   2  -1   12.60    6.20
   4   2  -1   31.40    8.80
   4   2  -1   14.30    6.50
   4   2  -1   24.70    8.30
  -4   2   1   13.10    3.90
  -3  -2   1   55.79    8.20
  -3  -2   1   52.99    6.60
  -3  -2   1   49.99    6.80
   3  -2  -1   72.89    9.10
   3  -2  -1   52.39    5.40
   3   2  -1   55.59    8.10
   3   2  -1   59.39    7.20
   3   2  -1   71.99    8.80
   3   2  -1   59.19    8.50
  -3   2   1   61.39    5.40
   2  -2  -1  353.56   11.60
   2  -2  -1  344.77   12.20
  -2  -2   1  324.87   15.10
  -2  -2   1  325.57   13.70
  -2  -2   1  333.87   13.70
  -2  -2   1  320.87   15.60
   2  -2  -1  339.87   11.40
   2   2  -1  328.27   13.90
   2   2  -1  323.07   15.40
   2   2  -1  319.07   15.30
   2   2  -1  338.77   14.00
  -2   2   1  347.37   11.40
   0  -2   1 2057.19   60.59
   0  -2   1 1983.80   60.29
   0  -2   1 1997.10   60.59
   0  -2  -1 2055.69   61.29
   0  -2  -1 2106.19   60.89
   0  -2   1 2109.29   61.79
   0  -2  -1 2014.30   60.79
   0  -2  -1 2116.29   61.39
   0   2  -1 2057.39   60.59
   0   2   1 1972.10   61.19
   0   2  -1 1956.20   61.59
   0   2   1 2022.70   60.79
   0   2  -1 2041.20   60.39
   0   2  -1 1906.01   60.49
   0   2   1 2040.50   60.79
  -1   2  -1   -0.10    0.60
  -2  -2  -1 1600.54   52.69
  -2  -2  -1 1648.44   51.39
   2  -2   1 1698.03   51.39
   2  -2   1 1701.93   51.69
  -2  -2  -1 1655.33   51.39
   2  -2   1 1740.43   51.79
   2   2   1 1621.54   51.39
   2   2   1 1605.94   52.79
   4  -2   1   14.10    7.70
   4  -2   1   15.70    3.10
  -4  -2  -1   10.40    6.10
  -4  -2  -1   20.90    9.10
   4  -2   1   12.10    7.30
  -4  -2  -1    6.30    5.60
  -4   2  -1   12.70    3.00
   4   2   1    6.50    6.00
   4   2   1    7.10    8.10
  -4   2  -1   12.20    2.60
   4   2   1    9.30   10.80
  -5  -2  -1 1991.30   66.99
   5  -2   1 1977.60   66.29
   5  -2   1 1937.51   59.69
  -5  -2  -1 1982.10   62.99
   5  -2   1 1921.31   59.69
   5  -2   1 1935.21   65.89
  -5  -2  -1 2041.20   63.19
   5   2   1 2109.99   67.49
  -5   2  -1 1959.90   59.69
   5   2   1 1993.70   63.29
   5   2   1 2011.90   63.09
  -5   2  -1 1936.91   59.69
  -6  -2  -1   33.70   10.90
   6  -2   1   12.90    4.20
  -6  -2  -1    7.90   11.60
   6  -2   1   27.10    4.60
  -6  -2  -1   16.60    8.60
   6  -2   1    4.20    9.50
   6  -2   1   15.10   10.50
  -6   2  -1   16.30    3.70
   6   2   1    5.40   12.20
   6   2   1    9.00    7.10
  -6   2  -1   15.90    4.20
   6   2   1    3.80    7.50
   6   2   1   20.00   15.60
   6   2   1   31.00   11.80
  -7  -2  -1   41.50    8.50
   7  -2   1   39.20    5.30
   7  -2   1   40.60   12.80
   7  -2   1   42.40    5.50
   7  -2   1   43.20   12.50
  -7  -2  -1   44.80    9.30
   7   2   1   61.39   10.50
   7   2   1   44.30   13.90
   7   2   1   40.30    9.00
  -7   2  -1   38.60    5.00
   7   2   1   55.79   13.60
   7   2   1   41.40   13.30
  -8  -2  -1    4.30   14.00
   8  -2   1   21.70   14.50
   8  -2   1   12.80   12.80
   8  -2   1    7.10    4.70
  -8  -2  -1   -0.70    3.30
   8  -2   1    8.90    4.80
   8   2   1   -6.00   13.60
   8   2   1   10.30   14.10
   8   2   1   -6.70    7.80
   8   2   1   -7.40   11.30
  -8   2  -1    2.20    1.80
   8   2   1   10.50    9.00
   9  -2   1   40.50    4.60
   9  -2   1   46.90   26.90
   9  -2   1   33.40   17.90
  -9  -2  -1   38.10   16.20
   9  -2   1   27.00   11.40
  -9  -2  -1  101.79   32.60
   9   2   1   29.00    9.40
   9   2   1   43.90   11.10
   9   2   1   22.40   14.50
   9   2   1   22.90   15.30
   9   2   1   14.40   14.90
   9  -3  -1   -6.70    9.10
   9  -3  -1   25.00   13.30
   9  -3  -1   16.60   16.70
   9  -3  -1   31.10   10.30
  -9  -3   1    0.00    3.50
  -9  -3   1   25.10   10.70
   9   3  -1    6.00   14.50
   9   3  -1    3.90    9.60
   9   3  -1   14.50   11.30
   9   3  -1    3.80   13.60
   9   3  -1   -2.90   14.60
   8  -3  -1    4.20    8.70
  -8  -3   1    4.20    5.00
   8  -3  -1    7.70   12.40
   8  -3  -1   -5.30    3.80
   8  -3  -1    7.10    8.30
  -8  -3   1    0.10   13.40
  -8  -3   1   12.90    9.10
   8  -3  -1   -0.90    4.00
   8  -3  -1  -17.40   11.50
   8   3  -1    1.50    9.20
   8   3  -1    6.60    9.70
  -8   3   1    1.90    1.60
   8   3  -1    0.70   12.70
   8   3  -1   -8.70   11.60
  -7  -3   1   56.49   10.10
   7  -3  -1   46.00    5.20
  -7  -3   1   40.50    9.00
   7  -3  -1   43.20   13.50
   7  -3  -1   46.00    5.40
   7   3  -1   52.19   10.50
   7   3  -1   58.59   14.80
   7   3  -1   57.09   13.30
   7   3  -1   50.99   10.00
  -6  -3   1  167.68   14.00
   6  -3  -1  146.99    8.40
  -6  -3   1  154.88   14.00
   6  -3  -1  109.89   14.00
  -6  -3   1  159.28   19.30
   6   3  -1  181.58   15.40
   6   3  -1  175.08   14.70
   6   3  -1  157.98   16.10
  -6   3   1  139.49    7.70
  -6   3   1  150.68    8.40
   6   3  -1  156.48   18.70
   5  -3  -1  230.58   18.10
   5  -3  -1  203.08    9.10
  -5  -3   1  231.38   18.40
   5  -3  -1  229.78   13.70
  -5  -3   1  207.68   14.40
  -5  -3   1  192.28   14.00
   5  -3  -1  209.88    9.10
   5   3  -1  208.18   19.00
  -5   3   1  190.58    8.90
  -5   3   1  191.58    8.60
   5   3  -1  226.28   15.20
   5   3  -1  220.78   14.50
   5   3  -1  194.38   17.90
   4  -3  -1   45.60    9.00
  -4  -3   1   86.39    8.60
   4  -3  -1   68.49    8.80
  -4  -3   1   64.09   10.10
   4  -3  -1   55.29    5.40
   4  -3  -1   68.89    5.40
  -4  -3   1   69.69    8.30
   4   3  -1   46.80    7.80
   4   3  -1   54.89    9.70
  -4   3   1   52.99    4.70
   4   3  -1   61.09   10.90
  -4   3   1   50.29    5.20
   4   3  -1   98.29    9.40
  -3  -3   1 2895.21   89.39
   3  -3  -1 2745.23   84.79
   3  -3  -1 2840.12   84.89
  -3  -3   1 2884.91   89.99
   3  -3  -1 2839.82   86.29
  -3  -3   1 2879.31   87.79
   3   3  -1 2949.80   87.99
  -3   3   1 2729.23   84.79
   3   3  -1 2919.31   87.89
   3   3  -1 2898.11   89.89
   3   3  -1 2928.71   89.59
  -2  -3   1 7331.17  217.28
  -1  -3   1 3152.18   96.79
   1  -3  -1 3272.57   96.39
  -1  -3   1 3305.57   96.99
   1  -3  -1 3061.39   95.79
   1  -3  -1 3188.58   95.09
   1  -3  -1 3157.48   95.89
  -1  -3   1 3353.56   98.39
  -1  -3   1 3106.29   96.89
  -1   3   1 3095.59   95.79
   1   3  -1 3379.06   97.09
   1   3  -1 3293.77   97.09
  -1   3   1 3297.07   96.39
   1   3  -1 3278.97   98.89
   1   3  -1 3263.07   98.29
   0  -3   1 2529.15   74.59
   0  -3   1 2386.86   72.89
   0  -3   1 2342.77   72.79
   0  -3  -1 2393.96   73.79
   0  -3   1 2407.96   72.89
   0  -3  -1 2414.96   73.19
   0  -3  -1 2400.96   73.09
   0  -3  -1 2513.45   74.09
   0   3   1 2457.35   73.19
   0   3  -1 2463.05   74.39
   0   3   1 2398.06   71.99
   0   3  -1 2442.56   71.89
   0   3  -1 2396.76   72.89
   0   3  -1 2413.66   72.89
   0   3  -1 2395.66   72.89
   0   3   1 2452.65   73.19
   0   3   1 2487.05   74.09
  -2  -3  -1   24.50    7.20
   2  -3   1   30.70    2.10
   2  -3   1   32.70    2.00
  -2  -3  -1   36.80    6.30
   2  -3   1   40.10    5.00
  -2  -3  -1   44.50    6.50
   2  -3   1   32.50    5.30
  -2   3  -1   34.20    2.20
   2   3   1   33.90    6.10
   2   3   1   23.60    7.20
  -2   3  -1   35.40    2.10
   2   3   1   22.10    6.60
   2   3   1   35.80    6.30
   3  -3   1  609.74   23.30
  -3  -3  -1  659.63   25.90
   3  -3   1  581.44   24.10
   3  -3   1  555.34   24.30
  -3  -3  -1  626.84   23.40
  -3  -3  -1  614.74   25.60
   3   3   1  665.53   23.70
   3   3   1  661.33   23.70
   3   3   1  665.73   27.00
   3   3   1  606.54   25.60
  -4  -3  -1  108.59   10.80
  -4  -3  -1  114.39   10.70
   4  -3   1  128.89   11.80
  -4  -3  -1  108.89   11.70
   4  -3   1  124.79   13.80
   4  -3   1  114.79   12.20
   4   3   1   87.89   11.00
   4   3   1  101.49   11.20
   4   3   1  109.29   11.20
   4   3   1  117.19   13.00
   5  -3   1 1151.08   43.00
   5  -3   1 1243.98   42.40
   5  -3   1 1197.28   44.00
  -5  -3  -1 1168.38   44.80
  -5  -3  -1 1194.78   41.20
  -5  -3  -1 1210.88   41.10
   5   3   1 1177.88   41.10
   5   3   1 1257.37   45.40
   5   3   1 1166.08   41.30
   5   3   1 1204.18   45.40
  -6  -3  -1   18.30    7.60
  -6  -3  -1   16.10   12.30
  -6  -3  -1   27.50    8.00
   6  -3   1   25.60   10.80
   6  -3   1   19.40   10.80
   6   3   1   13.40    8.80
   6   3   1    4.80   12.20
   6   3   1   32.30   14.40
   6   3   1   21.80    8.00
   6   3   1   -9.10   19.50
  -7  -3  -1   -3.70    7.20
   7  -3   1    1.50   11.70
  -7  -3  -1   -7.50    7.70
   7  -3   1   -4.90   10.90
   7  -3   1   15.30    9.80
   7   3   1   25.10   12.70
   7   3   1   11.40    9.20
   7   3   1   -4.70   13.00
   7   3   1    0.30   11.10
   7   3   1    6.70    8.70
  -8  -3  -1    8.00    9.20
   8  -3   1    6.90   10.00
   8  -3   1   15.10   12.20
   8  -3   1    9.90   12.50
  -8  -3  -1   30.10   25.70
  -8  -3  -1    3.00    3.90
   8   3   1    9.10    9.10
   8   3   1   17.40   10.10
   8   3   1    8.70   13.10
   8   3   1    8.00   12.90
   8   3   1   -0.60   14.00
   8  -4  -1   -8.50   14.50
  -8  -4   1   -0.10    8.20
   8  -4  -1  -19.20   11.00
   8  -4  -1   -3.30    8.00
  -8  -4   1    4.20    9.50
   8   4  -1  -28.90   12.70
   8   4  -1   -7.00   13.50
   8   4  -1    8.70   10.50
   8   4  -1    2.20    9.70
  -7  -4   1  310.47   19.40
   7  -4  -1  289.47   26.00
   7  -4  -1  303.27   18.80
   7   4  -1  288.67   20.90
   7   4  -1  304.17   26.20
   7   4  -1  305.07   26.10
   7   4  -1  325.57   20.30
   6  -4  -1  572.04   30.10
   6  -4  -1  574.54   18.00
   6  -4  -1  619.74   24.40
  -6  -4   1  616.94   26.00
  -6  -4   1  579.14   25.90
   6  -4  -1  560.94   18.00
  -6   4   1  564.34   17.90
   6   4  -1  537.05   30.80
   6   4  -1  484.85   41.60
   6   4  -1  546.85   34.90
   6   4  -1  593.74   26.80
   5  -4  -1  250.47    9.00
   5  -4  -1  240.78    9.10
  -5  -4   1  256.87   16.00
  -5  -4   1  249.48   15.50
  -5  -4   1  274.37   20.00
   5  -4  -1  256.47   20.00
   5  -4  -1  249.68   19.40
   5   4  -1  243.88   16.40
   5   4  -1  255.67   16.30
   5   4  -1  237.28   20.30
   5   4  -1  254.67   20.50
  -5   4   1  244.68    8.90
  -5   4   1  234.68    8.90
   4  -4  -1 1423.66   43.90
   4  -4  -1 1435.56   46.60
  -4  -4   1 1484.95   48.50
   4  -4  -1 1414.36   49.99
  -4  -4   1 1497.35   48.80
   4  -4  -1 1413.86   44.00
  -4  -4   1 1471.45   50.99
   4   4  -1 1488.95   48.80
   4   4  -1 1496.25   48.90
  -4   4   1 1421.26   43.90
   4   4  -1 1509.45   51.09
  -4   4   1 1416.46   43.90
   4   4  -1 1534.75   51.99
   3  -4  -1  170.18   10.10
  -3  -4   1  172.98   12.60
  -3  -4   1  166.68   14.20
   3  -4  -1  183.28    7.60
  -3  -4   1  171.38   11.90
   3  -4  -1  166.58   10.20
   3   4  -1  158.78   12.50
   3   4  -1  171.08   15.20
   3   4  -1  171.78   12.30
  -3   4   1  164.38    7.50
   3   4  -1  155.38   14.10
   2  -4  -1  695.83   25.00
  -2  -4   1  756.92   26.70
   2  -4  -1  726.73   23.90
  -2  -4   1  757.12   26.70
  -2  -4   1  792.42   29.30
   2  -4  -1  733.03   24.00
  -2  -4   1  747.93   27.50
   2   4  -1  781.22   27.60
  -2   4   1  745.03   25.30
  -2   4   1  743.23   23.90
  -2   4   1  718.93   23.80
   2   4  -1  770.92   29.20
   2   4  -1  755.32   26.70
   2   4  -1  745.73   26.80
  -1  -4   1   27.30    5.80
   1  -4  -1   20.40    4.10
   1  -4  -1   30.70    4.80
  -1  -4   1   29.90    5.90
  -1  -4   1   26.10    7.00
   1  -4  -1   25.30    5.00
  -1  -4   1   27.20    5.80
  -1   4   1   15.50    4.60
  -1   4   1   15.30    3.80
   1   4  -1   26.10    5.70
   1   4  -1   25.90    6.70
   1   4  -1   29.80    6.00
  -1   4   1   27.30    4.10
   1   4  -1   19.60    5.00
   0  -4  -1 1106.69   37.30
   0  -4   1 1191.98   38.50
   0  -4  -1 1144.89   37.90
   0  -4  -1 1134.19   40.10
   0  -4   1 1159.98   36.40
   0  -4   1 1175.18   37.80
   0  -4  -1 1081.89   36.40
   0  -4   1 1146.29   36.40
   0   4   1 1102.49   36.40
   0   4  -1 1215.08   38.50
   0   4  -1 1160.18   36.40
   0   4  -1 1151.88   34.70
   0   4   1 1084.39   34.70
   0   4  -1 1180.48   36.40
   0   4   1 1133.59   36.60
   0   4   1 1152.08   38.40
   1  -4   1   76.69    5.20
   1  -4   1   94.99    6.60
   1  -4   1   98.69   10.00
  -1  -4  -1  133.99   10.90
   1  -4   1   92.69    6.50
   1   4   1  126.99    9.30
   1   4   1  135.69    9.20
  -1   4  -1   96.69   10.10
   1   4   1  138.69   12.70
  -1   4  -1   98.49    6.50
  -1   4  -1  104.19    6.60
  -2  -4  -1  180.38   11.70
  -2  -4  -1  176.38   11.50
   2  -4   1  154.18    6.80
  -2  -4  -1  176.18   13.30
   2  -4   1  153.48    9.00
   2  -4   1  150.18    6.80
   2  -4   1  142.69   11.10
   2   4   1  205.38   13.70
   2   4   1  181.78   11.60
   2   4   1  186.68   11.80
  -2   4  -1  159.68   11.70
   2   4   1  194.48   14.60
  -3  -4  -1 1623.34   52.49
   3  -4   1 1624.64   52.49
  -3  -4  -1 1592.04   54.49
   3  -4   1 1544.45   52.79
  -3  -4  -1 1643.74   52.59
   3   4   1 1669.93   55.69
   3   4   1 1633.54   54.59
   3   4   1 1658.73   52.69
   3   4   1 1637.14   52.59
   4  -4   1 1631.34   54.49
   4  -4   1 1622.54   53.59
   4  -4   1 1598.14   53.39
  -4  -4  -1 1616.54   53.59
  -4  -4  -1 1675.83   56.39
  -4  -4  -1 1595.84   53.49
   4   4   1 1631.64   53.79
   4   4   1 1680.43   53.89
   4   4   1 1640.24   57.29
   4   4   1 1679.03   56.69
   5  -4   1   47.20    8.50
   5  -4   1   29.00    8.50
   5  -4   1   51.09   10.20
  -5  -4  -1   34.90    8.60
  -5  -4  -1   42.40   11.50
  -5  -4  -1   30.80    8.40
   5   4   1   21.20   11.30
   5   4   1   39.90    9.60
   5   4   1   39.20   10.80
   5   4   1   46.80    8.90
  -6  -4  -1  432.26   21.20
  -6  -4  -1  389.06   20.50
   6  -4   1  393.16   25.30
   6  -4   1  404.16   23.70
   6  -4   1  358.16   21.40
   6   4   1  433.06   21.90
   6   4   1  420.86   27.00
   6   4   1  379.36   26.50
   6   4   1  394.56   26.00
   6   4   1  396.96   21.10
   7  -4   1  -14.00   10.60
   7  -4   1   11.10    9.30
   7  -4   1    1.90   10.40
   7   4   1    7.70   12.80
   7   4   1    8.00    9.30
   7   4   1    3.70   12.10
   7   4   1    8.00    9.90
   7   4   1   -3.90   12.20
  -8  -4  -1  234.88   19.50
   8  -4   1  254.37   23.90
  -8  -4  -1  250.37   29.00
   8  -4   1  204.08   25.20
   8  -4   1  230.78   20.00
   8   4   1  247.68   25.30
   8   4   1  257.37   20.70
   8   4   1  226.08   18.90
   8   4   1  249.08   27.10
   8   4   1  200.48   22.60
   8  -5  -1    6.10    8.10
  -8  -5   1    4.60   19.10
   8  -5  -1  -14.20   12.50
   8  -5  -1    3.10   10.90
  -8  -5   1  -21.60   13.10
  -8  -5   1   10.20    9.60
   8   5  -1    1.20   11.30
   8   5  -1   -9.70   13.50
   8   5  -1  -12.60   13.10
   8   5  -1   19.00   10.70
   7  -5  -1  448.36   29.50
   7  -5  -1  443.96   25.50
  -7  -5   1  419.46   23.20
   7  -5  -1  466.05   21.70
   7   5  -1  440.66   30.20
   7   5  -1  441.16   25.10
   7   5  -1  406.36   23.80
   7   5  -1  366.56   30.20
   6  -5  -1   88.19    9.70
  -6  -5   1   91.29   11.80
   6  -5  -1   61.59   11.00
  -6  -5   1  104.79   13.00
   6  -5  -1   56.29   11.60
   6   5  -1  101.09   13.30
   6   5  -1   88.79   12.10
   6   5  -1   87.39   14.30
   6   5  -1   98.09   15.50
   5  -5  -1    9.10    7.10
  -5  -5   1   11.50    8.60
  -5  -5   1    4.30   12.50
   5  -5  -1    7.40   10.00
   5   5  -1   18.90    8.70
   5   5  -1   26.60   11.10
   5   5  -1   -1.60   10.30
   5   5  -1    9.40    9.40
   4  -5  -1   58.89    4.80
  -4  -5   1   91.39   12.30
  -4  -5   1   75.09    9.70
   4  -5  -1   76.49    9.50
   4  -5  -1   63.49    5.20
  -4  -5   1   88.89   10.20
   4   5  -1   63.49    9.40
   4   5  -1   65.19   11.30
  -4   5   1   61.79    4.70
   4   5  -1   72.59   10.40
   4   5  -1   68.19   11.20
  -4   5   1   69.49    4.80
   3  -5  -1 2297.47   68.89
   3  -5  -1 2306.87   68.29
  -3  -5   1 2273.57   73.29
  -3  -5   1 2256.87   74.79
  -3  -5   1 2231.88   71.89
   3  -5  -1 2346.67   70.19
  -3  -5   1 2252.27   71.89
  -3   5   1 2307.57   74.39
   3   5  -1 2294.37   74.79
   3   5  -1 2245.58   71.99
  -3   5   1 2257.67   68.19
   3   5  -1 2215.98   71.99
   3   5  -1 2242.98   73.19
   2  -5  -1  355.46   15.80
  -2  -5   1  394.76   18.40
   2  -5  -1  357.76   14.10
   2  -5  -1  345.57   14.00
  -2  -5   1  372.46   20.30
  -2  -5   1  389.96   17.50
  -2  -5   1  407.16   17.60
   2   5  -1  405.86   17.80
   2   5  -1  393.06   19.70
  -2   5   1  335.87   13.90
   2   5  -1  388.16   17.70
   2   5  -1  389.46   18.50
  -2   5   1  341.07   13.90
  -1  -5   1 8431.96  251.47
  -1  -5   1 8317.57  249.48
   1   5  -1 8496.55  251.57
   0  -5   1 1726.03   53.89
   0  -5  -1 1674.73   54.99
   0  -5  -1 1655.53   54.09
   0  -5   1 1850.21   56.59
   0  -5  -1 1614.04   57.99
   0  -5  -1 1752.82   55.89
   0  -5   1 1810.42   54.09
   0  -5   1 1747.63   54.09
   0   5   1 1676.73   51.89
   0   5  -1 1723.53   53.89
   0   5  -1 1844.72   56.49
   0   5   1 1622.34   53.99
   0   5   1 1689.53   55.69
   0   5   1 1703.03   54.19
   0   5  -1 1831.12   51.89
   0   5  -1 1750.02   53.99
   1  -5   1  846.92   27.40
  -1  -5  -1  827.52   30.20
   1  -5   1  855.71   27.40
   1  -5   1  903.71   30.50
  -1  -5  -1  799.32   29.00
  -1  -5  -1  809.22   29.00
  -1  -5  -1  796.12   31.20
   1   5   1  796.72   29.10
   1   5   1  836.82   31.30
   1   5   1  791.72   27.70
  -1   5  -1  855.91   27.40
  -1   5  -1  886.41   30.40
   1   5   1  834.32   30.30
  -1   5  -1  854.41   27.30
   1   5   1  810.12   29.20
  -2  -5  -1   19.10    8.00
   2  -5   1   14.50    3.50
   2  -5   1   14.30    3.90
   2  -5   1   19.50    3.90
   2  -5   1   13.50    5.90
  -2  -5  -1   25.60    7.00
  -2  -5  -1   15.40    6.90
   2   5   1   22.00    6.80
   2   5   1   27.10    8.40
  -2   5  -1   19.80    6.60
   2   5   1   24.60    7.10
  -2   5  -1   16.90    3.50
   2   5   1   32.90    7.80
   3  -5   1 1685.43   51.09
  -3  -5  -1 1722.43   56.19
  -3  -5  -1 1720.83   58.19
   3  -5   1 1715.93   55.79
   3  -5   1 1719.23   51.09
  -3  -5  -1 1703.63   56.09
   3  -5   1 1673.73   53.99
   3   5   1 1747.63   56.39
   3   5   1 1771.62   56.39
   3   5   1 1781.52   59.59
   3   5   1 1776.72   58.19
  -3   5  -1 1712.43   51.09
  -4  -5  -1 1016.70   36.10
  -4  -5  -1  989.30   38.50
   4  -5   1  964.20   34.50
  -4  -5  -1 1010.20   35.90
   4  -5   1  993.30   36.40
   4  -5   1  931.11   35.10
   4   5   1  973.70   39.30
   4   5   1 1007.10   36.10
   4   5   1 1003.90   36.40
   4   5   1  974.40   38.60
   5  -5   1  605.94   25.60
  -5  -5  -1  605.64   29.50
   5  -5   1  581.44   27.40
  -5  -5  -1  592.04   25.80
  -5  -5  -1  603.74   25.90
   5  -5   1  613.84   25.50
   5   5   1  599.84   30.20
   5   5   1  575.24   26.60
   5   5   1  602.54   25.80
   5   5   1  546.65   28.80
   5   5   1  441.66   39.50
  -6  -5  -1   96.09   11.90
   6  -5   1   92.69   12.40
  -6  -5  -1   90.89   12.00
   6  -5   1   82.49   11.00
   6  -5   1  110.99   14.60
   6   5   1   75.19   14.40
   6   5   1   91.99   12.00
   6   5   1   64.49   14.80
   6   5   1   88.49   12.70
   6   5   1   91.59   14.50
  -7  -5  -1    4.00    9.20
   7  -5   1    5.70    8.80
  -7  -5  -1    3.60    9.70
   7  -5   1    0.40   10.90
   7  -5   1    1.20   11.70
   7   5   1    6.70   13.20
   7   5   1    9.10   12.20
   7   5   1   -2.20    9.60
   7   5   1  -14.60   13.20
   7   5   1   -8.90   10.00
   8  -5   1   23.50   10.10
  -8  -5  -1   20.60   10.20
  -8  -5  -1    0.50   10.70
  -8  -5  -1   22.40   15.00
   8  -5   1   23.20   12.50
   8  -5   1   13.40   12.60
   8   5   1  -12.80   15.50
   8   5   1   21.30   16.60
   8   5   1   14.80   10.10
   8   5   1   36.50   13.00
   8  -6  -1    4.00   10.50
  -8  -6   1    9.40   10.40
  -8  -6   1    2.70   11.10
   8  -6  -1    4.40   13.00
  -8  -6   1   19.20   14.70
   8  -6  -1   15.40    8.50
   8   6  -1   18.10   12.70
   8   6  -1   10.10   11.20
   8   6  -1   13.50   13.90
   8   6  -1   12.50   20.10
   8   6  -1  -10.00   15.80
  -7  -6   1   20.90   11.50
  -7  -6   1   17.50   14.40
   7  -6  -1    8.60    9.30
   7  -6  -1    7.30   11.60
   7  -6  -1   16.00    7.80
  -7  -6   1   16.10   11.10
   7   6  -1   -4.20   11.60
   7   6  -1    7.70   14.10
   7   6  -1   15.40   11.10
   7   6  -1    1.20   12.70
   6  -6  -1   78.19   10.90
  -6  -6   1  111.49   17.50
   6  -6  -1   87.39    9.50
  -6  -6   1   92.69   13.30
   6  -6  -1   84.19   13.40
   6   6  -1   91.09   16.50
   6   6  -1  121.59   14.80
   6   6  -1   85.59   17.30
   6   6  -1  118.89   13.90
  -5  -6   1  553.84   26.10
   5  -6  -1  561.64   28.50
   5  -6  -1  520.75   22.60
   5  -6  -1  575.44   24.30
  -5  -6   1  571.94   29.80
  -5  -6   1  570.94   26.00
   5   6  -1  563.44   27.10
   5   6  -1  565.04   30.80
   5   6  -1  562.94   26.70
   5   6  -1  586.14   30.40
  -4  -6   1  626.24   27.30
  -4  -6   1  604.24   27.10
   4  -6  -1  687.63   21.10
   4  -6  -1  644.04   20.80
   4  -6  -1  665.83   24.50
  -4  -6   1  633.64   29.20
   4   6  -1  642.14   31.40
   4   6  -1  641.24   27.40
   4   6  -1  637.04   29.40
  -4   6   1  660.33   20.80
   4   6  -1  607.14   27.30
  -4   6   1  639.14   20.70
   3  -6  -1  215.38   10.70
   3  -6  -1  195.88    9.90
  -3  -6   1  204.58   16.60
  -3  -6   1  183.78   18.40
  -3  -6   1  162.98   14.50
   3  -6  -1  221.28    9.80
   3  -6  -1  222.88   14.80
  -3  -6   1  169.68   14.70
  -3   6   1  213.38    9.70
   3   6  -1  188.28   15.20
  -3   6   1  214.08   12.80
   3   6  -1  211.68   16.90
   3   6  -1  182.48   14.90
   3   6  -1  197.08   18.30
   2  -6  -1 1919.61   60.99
   2  -6  -1 1842.22   58.79
  -2  -6   1 2036.00   66.69
   2  -6  -1 2103.79   68.09
   2  -6  -1 1982.30   61.19
   2  -6  -1 1948.51   58.89
  -2  -6   1 2007.90   64.39
  -2  -6   1 2020.80   63.79
  -2  -6   1 2040.10   63.79
  -2   6   1 1950.60   60.99
   2   6  -1 2058.89   63.89
   2   6  -1 1925.91   66.29
   2   6  -1 1998.80   64.39
  -2   6   1 2035.40   63.09
  -2   6   1 1964.30   61.09
   2   6  -1 2019.20   63.89
   1  -6  -1  426.36   20.20
   1  -6  -1  423.36   20.30
   1  -6  -1  428.26   17.70
  -1  -6   1  445.76   19.30
   1  -6  -1  435.26   17.80
  -1  -6   1  427.46   19.20
  -1  -6   1  457.95   19.80
   1   6  -1  493.85   20.40
   1   6  -1  444.86   22.60
  -1   6   1  423.86   17.60
   1   6  -1  439.26   19.50
  -1   6   1  443.46   19.80
   1   6  -1  450.05   19.00
   0  -6   1  717.83   28.70
   0  -6  -1  711.13   25.40
   0  -6   1  661.23   25.70
   0  -6  -1  759.12   25.90
   0  -6   1  664.53   25.10
   0   6   1  730.83   22.20
   0   6   1  717.03   25.90
   0   6  -1  665.73   25.20
   0   6  -1  660.43   25.10
   0   6   1  729.33   27.80
   0   6  -1  666.03   28.00
   0   6  -1  667.03   22.00
   0   6   1  734.03   25.70
   1  -6   1  305.77   15.40
  -1  -6  -1  288.67   15.90
   1  -6   1  309.97   13.70
   1  -6   1  330.97   17.60
  -1  -6  -1  320.47   16.30
   1  -6   1  304.07   13.60
  -1  -6  -1  268.47   18.90
  -1  -6  -1  313.37   17.10
   1   6   1  290.27   15.90
   1   6   1  286.97   13.70
  -1   6  -1  338.07   17.40
  -1   6  -1  309.97   13.60
   1   6   1  297.17   16.00
   1   6   1  311.27   17.60
   1   6   1  274.87   18.60
  -1   6  -1  311.77   13.60
   2  -6   1  124.99    7.10
  -2  -6  -1  170.98   12.70
   2  -6   1  141.29    8.40
   2  -6   1  150.48   13.10
  -2  -6  -1  174.78   14.90
  -2  -6  -1  170.78   13.30
   2  -6   1  126.79    8.40
   2   6   1  152.08   12.30
  -2   6  -1  135.69   13.10
   2   6   1  181.18   13.50
   2   6   1  191.08   15.20
  -2   6  -1  128.79    8.10
  -2   6  -1  117.39    8.40
   2   6   1  195.68   17.10
  -3  -6  -1  119.29   12.30
  -3  -6  -1  106.99   12.20
   3  -6   1  101.09    6.00
  -3  -6  -1  109.79   11.20
   3  -6   1  113.99   12.00
   3  -6   1  104.59    6.00
   3  -6   1   87.49    8.80
  -3   6  -1  103.69    5.90
   3   6   1  132.59   15.60
  -3   6  -1   95.89   12.00
   3   6   1   94.59   10.80
  -3   6  -1   97.39    5.70
   3   6   1  124.39   13.70
   3   6   1  117.49   15.00
   3   6   1  116.49   11.60
  -4  -6  -1  758.82   30.20
   4  -6   1  723.83   27.60
  -4  -6  -1  766.82   33.20
  -4  -6  -1  768.12   30.10
   4  -6   1  725.23   29.00
   4  -6   1  737.53   30.00
   4   6   1  717.03   31.20
   4   6   1  740.23   32.90
   4   6   1  756.92   29.80
   4   6   1  731.63   30.70
   4   6   1  777.82   34.50
   5  -6   1   -4.10    8.70
  -5  -6  -1   12.50   11.70
  -5  -6  -1    3.40    9.10
   5  -6   1   10.50    7.80
   5  -6   1    7.70    7.80
  -5  -6  -1    3.80    8.70
   5   6   1    7.70   10.80
   5   6   1    6.20   11.80
   5   6   1   -4.50   13.10
   5   6   1   -4.50    9.70
   6  -6   1  260.67   21.90
   6  -6   1  257.57   18.50
   6  -6   1  278.87   19.30
  -6  -6  -1  272.57   19.70
   6   6   1  261.67   24.60
   6   6   1  251.27   19.20
   6   6   1  244.88   23.10
   6   6   1  264.57   26.50
   6   6   1  277.57   20.20
  -7  -6  -1   54.59   12.30
  -7  -6  -1   51.29   16.80
  -7  -6  -1   61.39   12.20
   7  -6   1   53.19   10.50
   7  -6   1   60.59   14.60
   7  -6   1   59.29   21.10
   7   6   1   55.69   16.00
   7   6   1   45.20   12.60
   7   6   1   51.59   14.20
   7   6   1   51.49   17.10
   7   6   1   65.89   12.60
   8  -6   1   17.00    9.70
  -8  -6  -1   26.10   11.80
  -8  -6  -1   28.20   15.90
   8  -6   1   18.60   12.00
   8  -6   1   18.10   11.60
  -8  -6  -1    6.40   10.60
   8   6   1   36.20   13.40
   8   6   1   38.90   16.60
   8   6   1    7.60   15.60
   8   6   1   18.60   26.40
  -8  -7   1  133.39   16.30
  -8  -7   1  196.28   21.30
   8  -7  -1  126.79   17.90
   8  -7  -1  136.79   15.60
   8  -7  -1  147.99   14.80
   8   7  -1  162.38   18.70
   8   7  -1  146.39   16.60
   8   7  -1  137.89   21.70
   8   7  -1  131.89   19.70
   8   7  -1  129.29   32.80
  -7  -7   1    0.80   15.20
   7  -7  -1    4.60    9.10
   7  -7  -1  -12.60   11.40
   7  -7  -1    4.40    7.10
  -7  -7   1    3.60   11.80
   7   7  -1   -9.20   12.00
   7   7  -1    3.30   14.70
   7   7  -1   -1.40   12.90
   7   7  -1    6.50   10.90
   6  -7  -1  256.27   16.10
  -6  -7   1  298.77   21.50
  -6  -7   1  246.88   26.40
   6  -7  -1  293.57   19.10
   6   7  -1  258.57   27.60
   6   7  -1  270.07   25.40
   6   7  -1  285.47   22.50
   6   7  -1  258.37   21.30
  -5  -7   1   12.70   10.20
   5  -7  -1   23.80    7.30
   5  -7  -1   26.60    7.90
   5  -7  -1   36.80   11.60
  -5  -7   1   33.40   10.90
  -5  -7   1   21.70   11.70
   5   7  -1   22.60   10.70
   5   7  -1   22.10   14.20
   5   7  -1   26.30   12.90
   5   7  -1   18.70   11.20
   4  -7  -1  823.32   29.90
  -4  -7   1  831.32   38.60
   4  -7  -1  790.92   26.10
  -4  -7   1  806.32   32.30
   4  -7  -1  804.22   26.30
  -4  -7   1  812.22   35.00
   4   7  -1  821.82   35.30
  -4   7   1  791.72   26.00
   4   7  -1  908.01   47.10
   4   7  -1  811.92   33.30
   4   7  -1  801.72   32.40
  -4   7   1  767.22   26.00
  -3  -7   1  941.01   35.30
  -3  -7   1  934.21   36.40
   3  -7  -1  890.51   29.70
   3  -7  -1  970.10   33.60
  -3  -7   1  913.41   38.40
  -3  -7   1  948.51   35.20
   3  -7  -1  927.61   30.70
   3  -7  -1  925.11   30.60
  -3   7   1  913.81   30.50
   3   7  -1  915.71   38.40
   3   7  -1  955.30   36.70
   3   7  -1  927.31   35.40
  -3   7   1  969.10   33.30
  -3   7   1  925.21   30.60
   3   7  -1  966.10   35.70
  -2  -7   1   72.09    9.50
  -2  -7   1  101.89   10.50
  -2  -7   1   62.99    9.30
   2  -7  -1   54.79    6.80
   2  -7  -1   60.09    8.50
  -2  -7   1   57.89   10.80
   2  -7  -1   54.99    6.70
  -2   7   1   49.80    6.30
   2   7  -1   81.69   10.10
   2   7  -1   74.09   11.10
  -2   7   1   52.49    8.20
   2   7  -1   53.19    9.20
   2   7  -1   74.79   10.10
  -2   7   1   52.09    6.30
  -1  -7   1   15.50    7.30
   1  -7  -1   19.00    9.90
  -1  -7   1    8.30    7.00
   1  -7  -1   23.50    8.30
  -1  -7   1   14.70    7.50
   1  -7  -1    2.80    5.80
   1  -7  -1   17.50    7.30
  -1  -7   1   16.90    9.80
   1   7  -1   12.40    8.80
   1   7  -1   14.10    7.50
   1   7  -1   16.40    7.30
  -1   7   1   12.10    5.90
  -1   7   1   18.30    5.80
  -1   7   1    1.50    6.80
   1   7  -1   27.20    7.60
   0  -7   1  181.58   16.50
   0  -7  -1  159.68   11.90
   0  -7  -1  159.68   14.30
   0  -7   1  175.28   13.00
   0  -7  -1  190.48   16.20
   0  -7   1  126.79   11.70
   0  -7   1  120.29   11.90
   0  -7  -1  158.58   12.60
   0   7   1  161.18    7.00
   0   7   1  159.28   11.90
   0   7  -1  155.48   16.40
   0   7  -1  152.38   15.40
   0   7  -1  133.99    6.90
   0   7   1  161.18   12.40
   0   7   1  163.38   15.10
   0   7  -1  122.99   11.80
  -1  -7  -1  235.48   14.60
   1  -7   1  222.18   14.30
  -1  -7  -1  249.68   18.00
   1  -7   1  244.78   16.90
  -1  -7  -1  264.57   15.60
   1  -7   1  225.58   12.60
   1  -7   1  235.68   12.70
  -1  -7  -1  254.67   16.30
   1   7   1  239.18   14.90
   1   7   1  231.28   18.10
  -1   7  -1  238.38   12.60
   1   7   1  226.58   12.20
  -1   7  -1  244.38   16.60
   1   7   1  228.88   16.50
  -1   7  -1  253.87   13.00
   1   7   1  225.68   15.00
  -2  -7  -1  751.72   29.10
   2  -7   1  750.32   25.30
   2  -7   1  759.82   29.60
  -2  -7  -1  717.33   28.60
  -2  -7  -1  715.43   30.30
   2  -7   1  732.83   25.30
  -2   7  -1  720.93   25.10
   2   7   1  732.13   27.60
  -2   7  -1  765.72   29.50
   2   7   1  731.33   32.20
   2   7   1  753.32   29.10
   2   7   1  740.83   28.80
  -2   7  -1  739.23   25.40
   2   7   1  727.33   30.40
  -3  -7  -1    6.90    8.30
   3  -7   1   12.10    7.20
   3  -7   1    5.30    4.20
   3  -7   1   11.40    3.90
  -3  -7  -1    9.40    9.60
   3  -7   1    2.80    3.80
  -3  -7  -1    7.90    8.20
  -3   7  -1    6.30    2.80
   3   7   1   10.60    8.30
   3   7   1   16.50    9.50
   3   7   1   -6.90    8.00
  -3   7  -1   16.80    7.40
   3   7   1    9.50    7.80
   3   7   1    0.30    8.50
  -3   7  -1   12.10    3.80
  -4  -7  -1  193.18   16.30
   4  -7   1  180.58   15.50
  -4  -7  -1  184.08   17.00
  -4  -7  -1  207.08   24.20
   4  -7   1  173.48   12.60
   4   7   1  191.18   17.90
   4   7   1  190.38   16.80
   4   7   1  212.88   17.40
   4   7   1  191.28   20.10
   5  -7   1  892.41   33.90
   5  -7   1  948.01   35.60
   5  -7   1  883.91   37.00
  -5  -7  -1  903.91   36.70
  -5  -7  -1  938.51   40.80
   5   7   1  924.91   37.60
   5   7   1  947.61   41.00
   5   7   1  906.61   36.80
   5   7   1  886.01   38.60
   5   7   1  888.51   42.40
  -6  -7  -1  191.98   18.60
   6  -7   1  186.48   20.50
   6  -7   1  159.78   16.70
   6  -7   1  160.88   16.90
   6   7   1  225.78   22.90
   6   7   1  173.78   17.90
   6   7   1  150.68   18.20
   6   7   1  198.08   22.10
   6   7   1  221.78   22.80
  -7  -7  -1   18.20   25.20
   7  -7   1    8.60    8.80
  -7  -7  -1    1.00   13.10
  -7  -7  -1   14.90   20.30
   7  -7   1   -2.20    9.20
   7  -7   1   -0.60   11.90
   7   7   1   -0.80   12.90
   7   7   1   17.40   13.00
   7   7   1   17.30   14.00
   7   7   1   -9.90   14.70
   7   7   1    7.00   10.90
   8  -7   1   19.80   10.00
   8  -7   1   33.90   13.50
   8  -7   1   13.30   11.00
  -8  -7  -1   26.70   12.40
   8   7   1   17.30   13.80
   8   7   1    9.60   14.90
   8   7   1    7.80   17.10
   8   7   1   22.30   14.80
   8   7   1   48.30   12.80
  -7  -8   1   29.70   13.10
  -7  -8   1   38.60   13.50
  -7  -8   1   34.40   16.50
   7  -8  -1   14.40   10.50
   7  -8  -1   25.90    8.30
   7  -8  -1   36.80   13.20
   7   8  -1   29.80   13.40
   7   8  -1   28.30   13.70
   7   8  -1   24.20   14.30
   7   8  -1   18.10   14.80
  -6  -8   1   48.20   14.80
  -6  -8   1   12.60   11.60
   6  -8  -1    7.80   12.30
   6  -8  -1    7.30    8.20
   6  -8  -1    5.40    7.50
  -6  -8   1   27.30   11.70
   6   8  -1   -9.60   10.50
   6   8  -1   -2.40   12.70
   6   8  -1   -6.40   13.50
   6   8  -1   -7.50   11.70
   5  -8  -1   12.00    7.20
  -5  -8   1   10.60   13.00
   5  -8  -1    0.20    7.20
  -5  -8   1   16.70   11.20
  -5  -8   1   12.70   10.80
   5   8  -1   29.20   12.10
   5   8  -1    5.50   12.10
   5   8  -1    1.70   10.60
   5   8  -1   12.90   12.70
   4  -8  -1   90.39   10.00
   4  -8  -1   82.39    9.20
  -4  -8   1  119.19   14.30
  -4  -8   1  104.99   13.10
   4  -8  -1   95.19    8.00
   4  -8  -1   94.19    8.50
  -4   8   1  100.79    7.90
   4   8  -1   99.59   14.80
   4   8  -1  104.49   16.80
   4   8  -1   91.29   13.40
   4   8  -1   80.89   15.30
   3  -8  -1   38.00    8.30
  -3  -8   1   27.80   10.10
   3  -8  -1   51.79    6.40
  -3  -8   1   37.00   11.90
  -3  -8   1   31.90    9.70
   3  -8  -1   45.80    6.40
  -3  -8   1   37.40   10.50
  -3   8   1   48.80    6.40
  -3   8   1   40.70    5.80
  -3   8   1   48.50    8.40
   3   8  -1   40.60   10.30
   3   8  -1   47.70   10.30
   3   8  -1   50.39   10.70
  -2  -8   1  327.37   22.80
   2  -8  -1  314.27   15.30
   2  -8  -1  309.27   18.70
  -2  -8   1  330.77   18.70
  -2  -8   1  345.07   19.30
   2  -8  -1  310.27   15.40
  -2  -8   1  322.87   18.60
   2   8  -1  336.97   18.90
  -2   8   1  309.87   15.30
  -2   8   1  295.97   17.80
   2   8  -1  335.47   21.80
   2   8  -1  360.06   20.10
   2   8  -1  345.37   19.10
  -2   8   1  326.57   15.00
  -1  -8   1  270.77   16.50
  -1  -8   1  268.47   17.00
   1  -8  -1  283.77   14.80
   1  -8  -1  263.97   17.20
  -1  -8   1  261.27   20.00
   1  -8  -1  240.18   17.90
  -1  -8   1  272.17   16.20
   1  -8  -1  251.37   14.70
  -1   8   1  262.57   14.80
  -1   8   1  255.37   17.30
   1   8  -1  264.77   16.30
  -1   8   1  260.77   14.60
   1   8  -1  275.07   17.40
   1   8  -1  270.17   19.80
   1   8  -1  252.27   16.00
   0  -8  -1  530.55   25.60
   0  -8   1  581.44   22.70
   0  -8   1  571.34   23.30
   0  -8   1  551.64   26.40
   0  -8  -1  511.05   23.90
   0  -8  -1  474.25   22.20
   0  -8  -1  529.25   22.50
   0  -8   1  567.54   22.40
   0   8   1  513.25   17.10
   0   8   1  522.55   25.50
   0   8   1  523.75   22.40
   0   8  -1  545.95   22.30
   0   8  -1  552.04   22.50
   0   8   1  503.65   22.40
   0   8  -1  576.64   26.30
  -1  -8  -1   46.00   10.20
  -1  -8  -1   39.70   10.70
   1  -8   1   55.29    7.40
   1  -8   1   40.70    9.30
  -1  -8  -1   43.10    8.70
  -1  -8  -1   52.89    9.40
   1  -8   1   65.89    8.80
   1   8   1   49.80    8.80
  -1   8  -1   63.69   10.60
   1   8   1   47.00    9.60
   1   8   1   32.90    9.90
  -1   8  -1   55.69    7.00
   1   8   1   48.90    6.30
   1   8   1   44.20    8.90
  -1   8  -1   47.90    7.40
  -2  -8  -1  643.94   28.10
   2  -8   1  684.33   29.00
  -2  -8  -1  674.53   28.00
   2  -8   1  703.53   24.40
   2  -8   1  721.93   24.50
  -2  -8  -1  697.13   29.70
   2   8   1  623.04   27.90
  -2   8  -1  709.63   24.10
   2   8   1  637.44   25.90
  -2   8  -1  687.63   28.80
   2   8   1  634.44   29.50
  -2   8  -1  682.73   24.40
   2   8   1  627.04   31.00
   2   8   1  647.64   28.10
  -3  -8  -1  461.65   25.60
   3  -8   1  433.86   15.20
  -3  -8  -1  451.55   22.70
   3  -8   1  420.26   16.80
  -3  -8  -1  437.76   22.40
   3  -8   1  454.75   22.80
  -3   8  -1  450.75   16.80
   3   8   1  496.35   26.40
   3   8   1  443.26   22.30
   3   8   1  374.36   22.40
   3   8   1  423.36   22.40
  -3   8  -1  451.65   22.30
   3   8   1  443.56   32.00
   4  -8   1 2059.49   64.49
   4  -8   1 1997.60   67.49
   4  -8   1 1974.70   60.79
  -4  -8  -1 2151.08   68.99
   4  -8   1 1953.90   60.79
  -4  -8  -1 2068.49   68.89
  -4  -8  -1 2246.28   72.39
   4   8   1 1921.51   77.89
  -4   8  -1 1949.60   60.79
   4   8   1 2079.79   76.49
   4   8   1 2091.89   68.99
  -5  -8  -1    9.50   12.60
   5  -8   1    8.90    8.20
  -5  -8  -1   15.40   10.90
   5  -8   1    5.80    6.70
  -5  -8  -1   -9.70    9.70
   5  -8   1    6.00    9.80
   5   8   1   11.70   10.70
   5   8   1   -2.20   12.20
   5   8   1    2.70   10.30
   5   8   1    8.30   11.60
   6  -8   1   53.99   10.50
   6  -8   1   59.79   15.20
   6  -8   1   57.19   10.10
  -6  -8  -1   79.79   17.10
  -6  -8  -1   51.59   13.10
   6   8   1   77.79   14.30
   6   8   1   76.09   16.80
   6   8   1   66.09   13.30
   6   8   1   82.39   19.20
   6   8   1   78.59   14.80
   7  -8   1    5.90   12.10
   7  -8   1   13.30    9.20
  -7  -8  -1    8.60   12.00
  -7  -8  -1    4.50   11.80
   7  -8   1   -3.00    8.80
  -7  -8  -1   15.00   16.30
   7   8   1   -7.10   11.30
   7   8   1   -5.30   15.60
   7   8   1    1.20   15.00
   7   8   1   -5.50   12.90
   7   8   1   17.80   14.40
   7  -9  -1   33.90   12.80
  -7  -9   1    4.80   17.00
   7  -9  -1   11.40    7.90
  -7  -9   1   25.10   13.80
  -7  -9   1   11.60   12.60
   7  -9  -1   13.70    9.20
   7   9  -1   -0.40   12.90
   7   9  -1   -1.50   13.90
   7   9  -1   17.00   13.00
   7   9  -1    5.30   15.10
   6  -9  -1   88.89   10.40
  -6  -9   1  103.59   15.40
  -6  -9   1  112.29   16.70
   6  -9  -1   99.49   15.10
  -6  -9   1  103.49   18.70
   6  -9  -1   88.39   10.30
   6   9  -1  128.29   17.50
   6   9  -1   85.49   16.70
   6   9  -1  101.59   18.10
   6   9  -1  114.59   15.80
   6   9  -1   66.59   14.30
  -5  -9   1  277.47   26.00
   5  -9  -1  230.68    9.60
   5  -9  -1  225.88   11.00
  -5  -9   1  238.78   21.70
  -5  -9   1  235.08   21.00
   5  -9  -1  233.08   16.80
   5  -9  -1  220.48   14.90
   5   9  -1  276.57   25.10
   5   9  -1  259.37   21.70
   5   9  -1  262.07   22.20
  -4  -9   1  650.53   30.40
   4  -9  -1  619.74   21.10
  -4  -9   1  633.94   29.70
  -4  -9   1  624.44   32.80
   4  -9  -1  634.54   20.80
   4  -9  -1  649.43   22.90
   4  -9  -1  630.74   22.80
   4  -9  -1  654.13   27.30
  -4   9   1  643.94   22.60
   4   9  -1  620.44   30.30
   4   9  -1  625.94   30.10
   4   9  -1  581.24   36.10
  -3  -9   1   30.30   22.70
  -3  -9   1   23.70   14.40
  -3  -9   1   46.60   12.10
   3  -9  -1   35.90    9.40
   3  -9  -1   34.00    6.90
   3  -9  -1   30.10    6.80
  -3  -9   1   19.30   10.60
   3   9  -1   52.09   12.30
  -3   9   1   29.30    9.00
  -3   9   1   36.90    7.00
   3   9  -1   29.00   11.20
   3   9  -1   44.40   11.90
   3   9  -1   18.40   12.70
  -3   9   1   29.80    6.20
   2  -9  -1 2122.69   69.79
  -2  -9   1 2122.79   69.69
  -2  -9   1 2134.19   73.99
   2  -9  -1 2081.89   66.69
   2  -9  -1 2183.18   70.09
   2  -9  -1 2154.08   68.79
  -2  -9   1 2049.09   69.39
  -2  -9   1 2113.09   70.29
  -2   9   1 2127.89   69.79
   2   9  -1 2063.89   69.79
   2   9  -1 2108.99   69.79
   2   9  -1 2029.60   86.89
  -2   9   1 2123.39   66.89
   2   9  -1 2076.89   70.29
  -2   9   1 2102.29   66.59
  -1  -9   1   73.19   10.90
  -1  -9   1  105.89   11.90
   1  -9  -1  120.29   12.60
   1  -9  -1   90.69   10.20
  -1  -9   1   86.89   14.10
   1  -9  -1   80.39   11.00
  -1  -9   1   99.39   11.60
   1  -9  -1   94.19   12.60
  -1   9   1   85.79    9.70
   1   9  -1  100.29   11.70
   1   9  -1   94.79   13.80
  -1   9   1   96.29    9.90
   1   9  -1   86.89    8.80
   1   9  -1   89.39   11.30
  -1   9   1   85.79   11.80
   0  -9  -1  288.87   19.00
   0  -9   1  246.88   16.10
   0  -9   1  237.58   15.80
   0  -9  -1  283.27   20.80
   0  -9   1  273.67   21.50
   0  -9  -1  257.67   16.50
   0  -9  -1  273.17   16.90
   0  -9   1  262.97   17.20
   0   9   1  265.77   20.40
   0   9  -1  258.07   16.30
   0   9   1  264.47   16.20
   0   9  -1  262.77   20.40
   0   9   1  261.07   16.40
   0   9  -1  246.98   16.00
  -1  -9  -1  677.23   30.50
   1  -9   1  720.33   27.10
   1  -9   1  720.13   31.70
  -1  -9  -1  708.23   32.90
   1  -9   1  713.93   27.10
   1  -9   1  715.23   28.60
  -1  -9  -1  708.13   29.30
  -1  -9  -1  734.53   29.30
   1   9   1  687.03   24.70
   1   9   1  666.13   32.00
   1   9   1  652.83   30.60
  -1   9  -1  705.13   31.40
   1   9   1  686.23   28.90
  -1   9  -1  725.43   27.30
  -1   9  -1  717.23   26.90
   2  -9   1   57.09   10.20
   2  -9   1   63.69   11.30
  -2  -9  -1   73.09   12.00
  -2  -9  -1   62.29   11.00
   2  -9   1   41.00    7.50
   2  -9   1   52.99    7.90
  -2  -9  -1   62.89   11.70
   2   9   1   57.89   12.40
  -2   9  -1   54.79   10.90
   2   9   1   49.99   10.80
  -2   9  -1   53.59    7.10
  -2   9  -1   53.49    7.90
   2   9   1   61.79    8.80
   2   9   1   74.39   11.90
   2   9   1   35.20   17.20
   3  -9   1  210.98   12.50
  -3  -9  -1  253.37   19.50
   3  -9   1  227.28   19.40
   3  -9   1  216.48   12.60
  -3  -9  -1  228.38   17.80
  -3  -9  -1  278.27   22.70
  -3   9  -1  233.78   18.40
   3   9   1  255.17   19.90
   3   9   1  267.97   22.50
   3   9   1  241.48   17.90
  -3   9  -1  177.78   12.80
   3   9   1  252.67   24.30
  -3   9  -1  207.18   12.30
   3   9   1  260.47   18.70
   4  -9   1 2022.90   62.49
   4  -9   1 2036.40   62.49
  -4  -9  -1 2174.08   73.59
   4  -9   1 2130.19   69.49
  -4  -9  -1 2082.89   70.59
  -4  -9  -1 2086.89   70.69
   4  -9   1 2006.00   62.99
   4   9   1 2115.09   71.09
  -4   9  -1 1829.72   62.19
   4   9   1 2131.29   70.69
   4   9   1 2164.78   73.29
   4   9   1 2078.29   69.99
   5  -9   1    2.10    9.10
  -5  -9  -1   19.30   14.50
  -5  -9  -1    2.60   11.00
   5  -9   1   12.00    9.70
   5  -9   1   -0.50    6.30
  -5  -9  -1    7.90   11.60
   5   9   1    8.30   12.60
   5   9   1    2.20   12.30
   5   9   1   14.60   11.90
   5   9   1    8.20   11.80
  -6  -9  -1  217.98   22.50
   6  -9   1  225.78   21.90
   6  -9   1  231.48   17.00
  -6  -9  -1  258.37   31.10
   6  -9   1  238.18   19.40
   6   9   1  262.27   27.60
   6   9   1  297.37   35.80
   6   9   1  235.98   22.80
   6   9   1  263.67   25.10
   6   9   1  215.48   23.10
  -7  -9  -1   -9.70   12.20
   7  -9   1   22.10    9.60
   7  -9   1   13.90    9.70
  -7  -9  -1   27.70   23.60
   7  -9   1   27.50   12.00
   7   9   1  -19.40   13.60
   7   9   1   13.70   16.50
   7   9   1   17.40   14.60
   7   9   1   14.00   13.00
   7   9   1    5.60   14.10
  -6 -10   1  134.99   19.00
  -6 -10   1  160.88   33.70
   6 -10  -1  132.99   15.30
   6 -10  -1  122.99   13.70
   6 -10  -1  158.08   12.90
  -6 -10   1  141.39   17.40
   6 -10  -1  154.48   18.40
   6  10  -1  169.08   24.30
   6  10  -1  195.98   21.30
   6  10  -1  150.58   18.40
   6  10  -1  137.59   18.80
   6  10  -1  154.18   17.70
   5 -10  -1  384.96   14.80
   5 -10  -1  385.96   21.80
   5 -10  -1  407.76   15.30
  -5 -10   1  422.56   31.40
   5 -10  -1  389.26   14.60
  -5 -10   1  400.66   27.20
   5 -10  -1  397.76   17.10
  -5 -10   1  395.46   26.20
   5  10  -1  383.16   31.60
   5  10  -1  406.36   26.50
   5  10  -1  436.36   29.40
   5  10  -1  381.06   26.20
   5  10  -1  409.56   28.10
   4 -10  -1    7.00    6.10
  -4 -10   1   -1.50   11.00
   4 -10  -1   19.30    9.30
  -4 -10   1    4.70   12.00
  -4 -10   1   17.00   13.70
   4  10  -1   15.30   10.40
   4  10  -1   12.20   11.80
  -4  10   1    3.60    3.50
   4  10  -1   21.10   13.30
   4  10  -1    8.90   12.60
  -4  10   1    4.90    5.30
  -3 -10   1   28.40   11.30
  -3 -10   1   16.30   11.90
   3 -10  -1   12.60    7.30
   3 -10  -1   14.60    7.20
   3 -10  -1   16.80   10.10
  -3 -10   1   32.40   12.00
  -3 -10   1   25.30   14.10
  -3  10   1    3.40    3.60
   3  10  -1   31.00   11.90
  -3  10   1    5.00    9.00
   3  10  -1   15.30   11.50
   3  10  -1   13.40    8.90
  -3  10   1    8.20    8.30
   3  10  -1   12.70   12.10
   3  10  -1   20.70   13.20
  -2 -10   1 1441.76   58.39
   2 -10  -1 1461.35   49.00
   2 -10  -1 1486.45   52.59
   2 -10  -1 1486.95   49.10
   2 -10  -1 1494.85   52.79
  -2 -10   1 1421.56   52.69
  -2 -10   1 1503.55   52.69
  -2 -10   1 1408.96   51.49
   2  10  -1 1395.96   48.10
   2  10  -1 1455.65   53.09
   2  10  -1 1318.67   55.59
  -2  10   1 1570.44   49.99
   2  10  -1 1402.76   51.49
  -2  10   1 1461.65   52.49
  -2  10   1 1495.55   48.80
  -1 -10   1   18.70   10.10
  -1 -10   1    4.60   10.00
  -1 -10   1  -19.20   14.40
  -1 -10   1   22.50   13.70
   1 -10  -1    6.90    8.40
   1 -10  -1   18.40   10.50
   1 -10  -1   17.80    8.90
   1 -10  -1   17.60   11.60
   1  10  -1   -2.00    9.50
  -1  10   1    3.80    9.70
   1  10  -1   23.50   12.90
  -1  10   1    9.50    8.60
   1  10  -1    4.20    5.20
   1  10  -1   11.50   10.00
  -1  10   1    5.00    8.30
   0 -10  -1 2845.02   90.69
   0 -10  -1 2746.23   91.19
   0 -10   1 2909.51   93.99
   0 -10   1 2831.12   90.29
   0 -10   1 2861.71   89.69
   0 -10  -1 2784.02   93.39
   0 -10   1 2790.62   89.49
   0 -10  -1 2829.42   89.99
   0  10   1 2842.02   89.89
   0  10   1 2758.22   93.19
   0  10   1 2832.82   89.89
   0  10  -1 2805.72   89.59
   0  10  -1 2732.53   89.19
   0  10  -1 2881.61   94.09
   1 -10   1   20.20    9.50
   1 -10   1   18.20    9.40
   1 -10   1   41.10   11.90
  -1 -10  -1   36.50   11.20
  -1 -10  -1   40.10   11.20
   1 -10   1   25.00    9.20
  -1 -10  -1   26.10   12.60
  -1 -10  -1   30.60   13.20
   1  10   1   43.70   10.60
   1  10   1   37.40   14.80
   1  10   1   31.10    6.10
  -1  10  -1   24.70    9.20
   1  10   1   41.90   11.10
  -1  10  -1   41.10   12.30
  -1  10  -1   24.00    8.60
   2 -10   1   63.69   11.00
   2 -10   1   61.29   12.30
  -2 -10  -1   29.10   11.50
  -2 -10  -1   54.99   13.80
  -2 -10  -1   73.29   13.10
   2 -10   1   47.10    8.70
   2 -10   1   33.70    8.50
   2  10   1   44.70   12.20
   2  10   1   50.49   13.50
  -2  10  -1   65.29   11.60
   2  10   1   40.50    8.80
   2  10   1   42.10   13.50
  -2  10  -1   51.19    8.50
  -2  10  -1   55.59   10.50
   2  10   1   58.59   12.60
  -3 -10  -1  333.37   25.60
  -3 -10  -1  277.27   22.40
   3 -10   1  256.67   14.80
   3 -10   1  282.37   21.80
  -3 -10  -1  273.57   21.40
   3 -10   1  255.27   14.80
   3  10   1  282.47   22.80
   3  10   1  270.37   25.80
  -3  10  -1  283.07   21.10
   3  10   1  279.57   24.70
   3  10   1  243.48   19.20
  -3  10  -1  245.48   14.50
   3  10   1  353.06   26.40
   4 -10   1  521.15   26.90
   4 -10   1  499.75   18.30
   4 -10   1  496.45   18.40
  -4 -10  -1  476.85   28.20
  -4 -10  -1  483.25   28.00
  -4 -10  -1  495.15   31.90
   4  10   1  544.95   31.50
   4  10   1  488.25   28.20
   4  10   1  441.86   26.20
   4  10   1  456.85   28.50
   5 -10   1    3.90    5.40
  -5 -10  -1   14.00   12.90
  -5 -10  -1   12.80   12.30
   5 -10   1   16.00    9.80
   5 -10   1   10.60    9.80
  -5 -10  -1   23.60   15.10
   5  10   1   16.50   13.60
   5  10   1    5.90   14.10
   5  10   1    7.20   11.00
   5  10   1    7.90   11.90
   5  10   1  -18.60   12.90
  -6 -10  -1  -12.60   12.70
   6 -10   1   -4.30    9.20
  -6 -10  -1  -13.00   12.00
   6 -10   1    1.40   10.50
   6 -10   1    3.20    6.90
  -6 -10  -1   16.30   17.90
   6  10   1   11.20   12.60
   6  10   1   -7.40   13.60
   6  10   1   -7.40   16.20
   6  10   1    0.10   12.20
   6  10   1    7.70   14.20
  -6 -11   1   22.10   13.80
   6 -11  -1    2.30   11.70
  -6 -11   1   -4.80   13.60
   6 -11  -1    8.90    4.60
  -6 -11   1   12.40   18.00
   6 -11  -1    8.10    8.90
   6  11  -1   -6.70   23.40
   6  11  -1    1.20   15.70
   6  11  -1    7.70   15.00
   6  11  -1   -5.90   11.70
   6  11  -1   -2.80   12.70
  -5 -11   1  126.89   16.90
  -5 -11   1  161.68   19.10
   5 -11  -1  147.69    9.40
   5 -11  -1  134.49   17.00
  -5 -11   1  137.39   19.90
   5 -11  -1  138.99    8.90
   5  11  -1  105.19   14.80
   5  11  -1  102.99   18.40
   5  11  -1  122.69   17.80
   5  11  -1  136.09   17.40
   5  11  -1  133.09   18.70
  -4 -11   1   63.99   16.60
   4 -11  -1   44.20   11.20
   4 -11  -1   60.69    7.90
  -4 -11   1   76.09   15.00
  -4 -11   1   69.49   13.70
   4 -11  -1   59.29    8.40
   4  11  -1   91.39   16.20
   4  11  -1   47.80   11.20
   4  11  -1   46.50   13.50
   4  11  -1   55.19   16.40
   4  11  -1   35.30   14.10
  -4  11   1   57.39    7.50
  -3 -11   1  153.48   19.90
   3 -11  -1  184.98   21.20
   3 -11  -1  190.08   14.70
   3 -11  -1  202.48   19.90
  -3 -11   1  199.98   20.90
  -3 -11   1  181.38   18.30
   3 -11  -1  161.68   14.80
  -3 -11   1  197.58   20.10
   3  11  -1  179.48   22.40
   3  11  -1  202.28   19.20
   3  11  -1  198.88   16.40
  -3  11   1  202.48   14.10
   3  11  -1  195.58   20.70
   2 -11  -1   90.99   11.30
  -2 -11   1   84.19   13.70
   2 -11  -1   79.39   13.30
   2 -11  -1   87.39   11.10
  -2 -11   1   79.79   13.20
   2 -11  -1  108.09   14.50
  -2 -11   1   73.39   19.70
  -2 -11   1   87.49   16.90
   2  11  -1   96.69   14.20
  -2  11   1   99.39   11.00
   2  11  -1   80.79    9.30
   2  11  -1   91.39   16.90
   2  11  -1   87.59   14.30
  -2  11   1   79.29   12.60
  -2  11   1   84.59   10.90
   1 -11  -1   22.90   10.00
   1 -11  -1   12.90    9.20
  -1 -11   1  -11.70    9.90
  -1 -11   1   10.30   10.10
   1 -11  -1   19.50   10.10
   1 -11  -1   15.30   11.50
  -1 -11   1    1.20   13.00
  -1 -11   1   13.40   10.10
  -1  11   1   15.50    8.60
  -1  11   1   18.30    9.30
   1  11  -1    6.20    8.10
   1  11  -1   11.00   12.00
   1  11  -1   13.40   10.30
   1  11  -1   10.90    4.10
  -1  11   1    2.20   10.30
   0 -11  -1   10.40    9.70
   0 -11   1   20.60    9.60
   0 -11  -1    7.50    9.60
   0 -11   1   14.40   15.00
   0 -11   1   17.80   10.30
   0 -11   1   11.40    9.50
   0 -11  -1   -2.10   11.30
   0  11  -1    8.30    9.30
   0  11  -1    3.10    9.80
   0  11   1    9.20   11.30
   0  11  -1   13.40   11.70
   0  11   1   13.00    9.60
   0  11   1   -2.10    8.90
   1 -11   1   39.60    9.80
  -1 -11  -1   46.20   11.60
  -1 -11  -1   52.09   13.40
  -1 -11  -1   24.10   11.20
   1 -11   1   29.30   12.60
  -1 -11  -1   45.90   13.80
   1 -11   1   27.00    9.60
   1 -11   1   31.80   10.00
  -1  11  -1   29.40   12.50
   1  11   1   48.20    5.50
  -1  11  -1   28.30    8.60
  -1  11  -1   52.69   10.30
   1  11   1   28.10   12.30
   1  11   1   58.19   12.50
  -2 -11  -1  139.49   15.30
   2 -11   1  167.78   17.40
   2 -11   1  164.58   14.70
   2 -11   1  170.08   14.80
   2 -11   1  166.78   18.30
  -2 -11  -1  164.18   16.80
  -2 -11  -1  154.08   17.70
   2  11   1  117.49   16.90
  -2  11  -1  154.48   14.20
   2  11   1  144.09   15.70
   2  11   1  161.58   13.50
  -2  11  -1  146.39   16.50
  -3 -11  -1  132.19   16.10
   3 -11   1  144.69   12.60
   3 -11   1  152.18   14.80
   3 -11   1  136.09   12.40
   3 -11   1  128.69   15.10
  -3 -11  -1  146.49   18.20
  -3 -11  -1  133.29   16.00
  -3  11  -1  137.19   12.10
  -3  11  -1  125.89   15.10
   3  11   1  115.39   15.30
   3  11   1  117.69   16.00
   3  11   1  145.69   15.60
   3  11   1  112.69   16.00
  -4 -11  -1   65.79   14.60
   4 -11   1   42.90    6.50
   4 -11   1   42.00   11.70
  -4 -11  -1   27.80   12.60
   4 -11   1   39.40    6.40
  -4 -11  -1   34.00   16.20
   4  11   1   47.80   11.40
   4  11   1   35.00   14.80
   4  11   1   18.20   15.00
   4  11   1   66.19   14.70
   4  11   1   14.40   13.70
  -5 -11  -1   90.29   21.00
   5 -11   1  108.29   14.20
  -5 -11  -1  120.69   17.20
   5  11   1  148.39   18.90
   5  11   1   75.79   17.20
   5  11   1  105.39   14.70
   5  11   1  112.19   16.60
   5  11   1  129.49   19.90
  -6 -11  -1  -22.00   18.40
  -6 -11  -1   20.00   14.00
   6 -11   1   -0.20   10.50
   6 -11   1   -0.60    9.90
   6  11   1   14.90   12.80
   6  11   1    8.50   13.50
   6  11   1   -8.60   14.30
   6  11   1   15.20   15.60
  -5 -12   1   -7.40   13.40
  -5 -12   1   22.50   17.70
  -5 -12   1   -2.10   11.90
   5 -12  -1    8.50    5.00
   5 -12  -1   -4.60    9.40
  -5  12   1    3.40    1.70
   5  12  -1    6.00   10.90
   5  12  -1   12.90   15.70
   5  12  -1   18.10   13.50
   5  12  -1    1.10   13.70
   5  12  -1    7.90   14.40
  -4 -12   1   17.50   13.10
  -4 -12   1   21.60   12.60
   4 -12  -1    4.60   10.40
   4 -12  -1   17.00    7.00
   4 -12  -1    6.00   12.30
   4 -12  -1    7.50    6.80
  -4 -12   1   -7.20   14.50
   4  12  -1   17.40   16.50
   4  12  -1    5.60    9.60
  -4  12   1   11.80    4.10
   4  12  -1   19.10   26.60
   4  12  -1   23.80   13.50
   4  12  -1   15.10   12.80
  -4  12   1    2.50    4.50
  -3 -12   1   65.79   16.20
  -3 -12   1   52.79   12.80
  -3 -12   1   74.39   14.60
   3 -12  -1   47.90    9.20
   3 -12  -1   33.30   12.30
   3 -12  -1   52.69   12.50
   3 -12  -1   39.80   10.30
  -3  12   1   32.10    7.00
   3  12  -1   45.30   13.10
   3  12  -1   57.29    9.50
   3  12  -1   47.40   14.20
   3  12  -1   29.60   14.80
   3  12  -1   39.80   14.00
   2 -12  -1   72.49   13.90
  -2 -12   1   93.39   13.60
  -2 -12   1   69.09   14.00
   2 -12  -1   47.50   12.90
   2 -12  -1   96.09   11.60
   2 -12  -1   77.19   11.10
  -2 -12   1   72.99   13.90
  -2 -12   1  102.49   18.80
  -2  12   1   48.10   12.00
   2  12  -1   56.99   23.20
   2  12  -1   61.89   20.90
  -1 -12   1   61.49   13.10
  -1 -12   1   32.00   14.70
   1 -12  -1   45.80   12.70
  -1 -12   1   41.20   11.10
   1 -12  -1   60.09   11.40
  -1 -12   1   54.19   12.90
   1 -12  -1   -2.70   19.20
   1 -12  -1   28.90    9.80
   1  12  -1   32.90   11.40
  -1  12   1   24.50   12.00
   1  12  -1    4.80    8.40
   1  12  -1   46.20   19.90
   0 -12  -1  241.08   23.00
   0 -12   1  231.58   31.30
   0 -12   1  242.48   19.80
   0 -12   1  241.08   19.00
   0 -12  -1  287.77   25.50
   0 -12  -1  262.47   19.70
   0 -12   1  249.28   26.10
   0 -12  -1  307.27   20.90
   0  12   1  245.68   23.70
   0  12   1  253.87   19.20
   0  12  -1  259.57   18.60
   0  12  -1  243.58   24.30
  -1 -12  -1   23.10   10.90
   1 -12   1   16.60   12.80
   1 -12   1   19.30   10.40
  -1 -12  -1   24.30   14.10
  -1 -12  -1   18.60   11.90
  -1 -12  -1   41.40   19.60
   1 -12   1   34.60   10.40
   1 -12   1   29.70    9.60
  -1  12  -1   18.40    8.70
  -1  12  -1   19.70   12.30
   1  12   1   32.60   11.80
   1  12   1    5.50    8.90
  -1  12  -1   -6.10    8.30
  -2 -12  -1   27.40   11.60
  -2 -12  -1   33.70   12.60
   2 -12   1    4.10   19.90
   2 -12   1   22.20    8.80
  -2 -12  -1   36.40   14.50
   2 -12   1   18.80    8.50
   2 -12   1   34.40   11.00
  -2  12  -1    4.40    6.60
   2  12   1   33.50   12.00
   2  12   1   19.00    5.90
  -2  12  -1   20.60   11.20
   3 -12   1   34.10    8.10
  -3 -12  -1   39.60   13.70
   3 -12   1   41.10    8.60
  -3 -12  -1   40.60   13.10
   3 -12   1   16.40   11.60
  -3 -12  -1   22.30   15.20
  -3  12  -1   30.50    7.50
   3  12   1   17.40   12.10
   3  12   1   25.40   13.50
   3  12   1   20.00    8.60
   3  12   1   40.50   15.10
   3  12   1   36.90   13.80
   4 -12   1   37.00   12.50
   4 -12   1   38.50    6.90
  -4 -12  -1   49.30   13.60
   4 -12   1   32.00   11.80
  -4 -12  -1   52.09   14.60
  -4 -12  -1   77.79   18.40
   4 -12   1   42.40    8.90
   4  12   1   21.10   16.00
   4  12   1   64.79   14.50
   4  12   1   43.30   11.30
   4  12   1   27.30   14.60
   4  12   1   31.70   23.50
   5 -12   1    5.00   11.00
  -5 -12  -1   10.30   13.30
   5 -12   1    7.40   10.80
  -5 -12  -1   14.20   18.30
  -5 -12  -1   22.20   14.20
   5  12   1   -5.30   17.20
   5  12   1   13.20   15.00
   5  12   1  -13.60   23.50
   5  12   1    5.50   10.90
  -4 -13   1    2.70   22.30
  -4 -13   1  -10.00   11.90
   4 -13  -1    2.90   10.90
  -4 -13   1   -6.70   17.20
   4 -13  -1    4.20    7.10
   4 -13  -1   -1.30    6.80
   4 -13  -1  -12.00   12.90
   4  13  -1   -6.50   15.30
  -4  13   1   -0.30    2.40
   4  13  -1   -3.20   12.40
   4  13  -1   -6.70    8.70
   4  13  -1   21.70   13.30
  -4  13   1    6.00    3.90
   4  13  -1  -22.60   12.90
   3 -13  -1   72.39   15.90
   3 -13  -1   71.09   22.40
  -3 -13   1   66.89   16.70
   3 -13  -1   75.89   10.80
  -3 -13   1   67.49   15.10
  -3 -13   1   87.89   14.80
   3 -13  -1   70.29   10.50
   3  13  -1   66.99   17.40
   3  13  -1  129.39   16.50
  -3  13   1   77.69   10.60
   3  13  -1   62.89   15.30
   3  13  -1   75.49   15.60
   2 -13  -1    9.20    9.20
   2 -13  -1    1.20   11.60
  -2 -13   1    1.90   12.10
  -2 -13   1   55.49   15.70
  -2 -13   1   24.50   11.80
   2 -13  -1    2.10   12.00
   2 -13  -1    9.30    9.50
  -2 -13   1   12.30   12.50
  -2  13   1    4.50    4.00
   2  13  -1   12.80   12.30
   2  13  -1   -7.90   13.20
  -2  13   1   -3.30    5.00
   2  13  -1   -3.70    2.40
  -2  13   1   12.40    9.70
   2  13  -1   -9.60   13.70
  -1 -13   1   48.30   13.00
   1 -13  -1   37.90   13.50
   1 -13  -1   24.60   10.00
   1 -13  -1   34.50   14.00
  -1 -13   1   21.60   14.50
   1 -13  -1   33.20   10.60
  -1 -13   1   46.20   11.80
  -1 -13   1   43.10   12.70
  -1  13   1   36.70   13.20
  -1  13   1   38.70   11.00
   1  13  -1   17.00   11.60
   1  13  -1   31.70   11.90
   1  13  -1    6.10   12.70
  -1  13   1   27.00    9.50
   0 -13   1   11.30   11.00
   0 -13  -1   61.99   16.00
   0 -13  -1    0.80    9.70
   0 -13  -1    2.50   11.30
   0 -13  -1   -3.70   11.50
   0 -13   1   -8.80   13.40
   0 -13   1   -0.60    9.30
   0 -13   1   -6.40   10.20
   0  13  -1    6.30   10.60
   0  13  -1    6.30    9.50
   0  13   1    7.90   10.10
   0  13   1    3.20   10.70
   1 -13   1  213.78   25.70
  -1 -13  -1  219.78   20.90
   1 -13   1  209.68   22.10
   1 -13   1  236.08   18.80
   1 -13   1  210.28   18.20
  -1 -13  -1  227.88   26.10
  -1 -13  -1  236.28   22.00
   1  13   1  219.08   25.90
   1  13   1  252.47   22.00
  -1  13  -1  214.88   18.60
   1  13   1  215.38   23.30
  -2 -13  -1   -1.60   10.80
   2 -13   1    1.20   10.20
  -2 -13  -1    7.60   11.90
   2 -13   1   -2.40   12.80
   2 -13   1  -16.60    7.70
   2 -13   1    1.80    8.40
  -2 -13  -1   -1.50   13.20
   2  13   1   -0.80    2.50
  -2  13  -1    5.30   10.80
  -2  13  -1    9.50    8.90
   2  13   1    5.60   11.50
  -2  13  -1   -5.50    3.20
   2  13   1  -10.90   12.40
   2  13   1   -3.70   13.30
  -3 -13  -1   35.20   14.40
   3 -13   1   -2.60    7.40
   3 -13   1   -2.90    7.20
  -3 -13  -1  -15.90   14.40
  -3 -13  -1   -6.70   11.20
   3 -13   1    3.50   12.50
   3 -13   1    2.90   10.70
   3  13   1   12.50   14.00
   3  13   1    4.90   12.00
  -3  13  -1    1.70    2.70
   3  13   1    5.40    5.30
   3  13   1   -7.90   14.40
  -3  13  -1    3.50    5.00
   4 -13   1   10.00    6.60
   4 -13   1   -0.90   11.70
  -4 -13  -1   14.10   14.10
   4 -13   1   13.80   12.30
   4 -13   1   22.70    6.80
  -4 -13  -1   29.20   13.40
  -4 -13  -1   10.60   16.90
   4  13   1   26.20   15.50
   4  13   1   -1.90   12.60
   4  13   1   25.30   13.30
  -4  13  -1    5.00    4.50
  -4  13  -1    4.70    2.30
   4  13   1    4.40   19.40
   4  13   1   11.30   15.40
   3 -14  -1   -5.20   13.50
   3 -14  -1    6.20    8.80
   3 -14  -1   11.90    9.00
   3 -14  -1   15.60   12.20
  -3 -14   1    6.40   12.40
  -3 -14   1   24.70   14.70
  -3 -14   1   35.80   16.30
   3  14  -1    4.80    3.40
   3  14  -1   33.20   13.80
  -3  14   1   -3.70    4.40
  -3  14   1    3.50    9.50
  -3  14   1   -1.80    4.70
  -2 -14   1    0.90   11.30
  -2 -14   1  -18.60   12.10
   2 -14  -1   14.60   10.00
   2 -14  -1   15.50   10.00
  -2 -14   1   21.00   14.30
   2 -14  -1   -0.30   12.50
   2 -14  -1  -21.70   12.70
  -2 -14   1    6.00   16.20
  -2  14   1   17.90    8.70
  -2  14   1    1.30   11.50
   2  14  -1    8.40   13.10
   2  14  -1   12.00   13.80
   2  14  -1   -1.20   11.70
  -2  14   1    9.20    4.10
  -1 -14   1   26.50   19.90
  -1 -14   1   15.90   13.00
   1 -14  -1    7.20   13.20
  -1 -14   1   18.40   15.00
  -1 -14   1   11.10   11.60
   1 -14  -1    3.10   10.20
   1 -14  -1   -4.00   13.30
  -1  14   1    4.20    6.00
   1  14  -1   11.70   12.50
   1  14  -1    3.20   11.70
  -1  14   1    6.00   10.60
   0 -14   1   49.40   16.30
   0 -14  -1   -0.90   10.80
   0 -14  -1   41.40   12.90
   0 -14  -1   23.90   14.80
   0 -14   1   31.40   12.30
   0 -14   1   32.70   12.20
   0 -14  -1   54.79   15.10
   0 -14   1   50.49   14.10
   0  14   1   38.60   12.90
   0  14   1   36.50   14.40
   0  14   1   12.50   11.20
   0  14  -1   48.00   13.20
   0  14  -1   35.80   11.20
   0  14  -1   19.10   13.70
  -1 -14  -1   28.60   13.20
   1 -14   1   -9.70   13.90
   1 -14   1  -15.20    9.50
   1 -14   1   -5.70   10.90
  -1 -14  -1   -3.30   13.40
   1 -14   1    6.00   10.50
   1  14   1   -8.60   13.50
  -1  14  -1   10.40   11.10
  -1  14  -1   -8.40    3.60
   1  14   1   -2.90   12.20
  -1  14  -1    6.30   12.40
   1  14   1   -1.30   11.60
  -2 -14  -1  -14.40   12.70
  -2 -14  -1    1.50   11.70
   2 -14   1  -10.80   12.90
   2 -14   1   -9.70   11.00
  -2 -14  -1   -4.60   15.00
   2 -14   1   -3.80    9.40
   2 -14   1   14.30    9.30
  -2  14  -1    2.00    3.70
  -2  14  -1   13.00   13.90
   2  14   1   -7.30   13.80
   2  14   1    0.00   12.70
   2  14   1    0.50    2.70
   2  14   1  -21.50   13.10
   9   0  -2    8.20    8.30
   9   0  -2  -16.30    9.70
  -9   0   2    0.40    7.30
   9   0  -2   -2.90    7.40
  -9   0   2   -4.80    2.00
   9   0  -2   28.80   22.60
   8   0  -2   39.80    8.90
   8   0  -2   54.49   16.70
   8   0  -2   38.60    8.40
   8   0  -2   23.60   10.70
  -8   0   2   32.00    8.20
   7   0  -2   -9.70    7.90
   7   0  -2   -4.10    6.90
  -7   0   2    0.30    5.70
   7   0  -2   -6.60    7.40
   7   0  -2    1.10   11.30
  -7   0   2   -7.70    6.70
   6   0  -2 1847.12   63.39
   6   0  -2 1874.71   66.59
   6   0  -2 1903.71   60.89
  -6   0   2 1953.40   60.79
   6   0  -2 1947.81   61.19
  -6   0   2 1955.90   61.09
   5   0  -2   -5.60    5.50
   5   0  -2    5.70    6.20
   5   0  -2    7.60    9.00
   5   0  -2   -9.60    5.30
  -5   0   2   -8.60    8.70
  -5   0   2   -4.40    5.20
  -5   0   2   -9.90    4.70
   4   0  -2 3521.45  105.79
   4   0  -2 3599.24  105.89
  -4   0   2 3508.15  105.79
  -4   0   2 3513.15  108.99
   4   0  -2 3438.66  108.99
   4   0  -2 3464.75  106.89
  -4   0   2 3525.35  105.79
   3   0  -2    2.00    7.00
   3   0  -2   -0.60    4.30
   3   0  -2   14.00    5.10
   3   0  -2   -7.40    4.30
  -3   0   2   -3.30    4.50
  -3   0   2   -1.20    4.40
  -3   0   2   -9.20    6.70
   1   0  -2   18.20    3.50
   1   0  -2    9.10    3.30
   1   0  -2    6.20    2.30
  -1   0   2   12.10    2.50
  -1   0   2   13.80    2.70
  -1   0   2    6.30    3.20
  -1   0  -2    3.50    3.90
  -1   0  -2    3.50    2.60
   1   0   2    6.00    5.10
  -1   0  -2    3.10    4.90
   1   0   2   -0.40    2.80
   1   0   2    5.90    4.00
   1   0   2    1.30    2.70
  -1   0  -2   -0.70    2.80
   3   0   2   12.70    4.40
  -3   0  -2   25.80    7.40
   3   0   2   36.70    8.60
   3   0   2   17.10    4.60
  -3   0  -2   17.60    4.40
  -3   0  -2   22.70    4.60
  -4   0  -2 4332.57  128.09
  -4   0  -2 4231.38  131.69
   4   0   2 4239.78  131.99
  -4   0  -2 4282.57  128.09
   4   0   2 4329.27  128.09
   4   0   2 4234.98  131.59
   4   0   2 4373.26  128.19
  -5   0  -2   -3.60    5.10
   5   0   2   -7.70    5.10
   5   0   2    7.20    8.60
   5   0   2   -1.60    5.10
  -5   0  -2   -5.40    4.60
   5   0   2  -23.00    9.60
  -5   0  -2   12.70    9.20
  -6   0  -2  142.39   23.80
  -6   0  -2   97.39   10.50
   6   0   2  106.89    9.10
   6   0   2  107.09   14.50
   6   0   2  106.89   15.70
   6   0   2  118.09   10.50
  -6   0  -2   99.09    9.70
   7   0   2   -9.40    6.20
  -7   0  -2   -0.80    2.50
  -7   0  -2    0.40   11.50
   7   0   2  -10.10    6.00
   7   0   2  -24.10   12.30
  -7   0  -2   -7.40    6.80
   7   0   2  -13.80   11.20
   8   0   2   54.39   15.20
   8   0   2   47.10   15.90
  -8   0  -2   78.39   17.90
  -8   0  -2   51.39    7.90
   8   0   2   51.69    8.70
   8   0   2   55.59    8.50
   9   0   2    4.50   12.00
   9   0   2    1.60   11.10
   9  -1  -2   -0.70    6.50
   9  -1  -2    4.60   12.20
   9  -1  -2  -10.00   15.50
   9  -1  -2   20.40    7.70
   9  -1  -2  -10.30   13.10
   9   1  -2   12.50    9.40
   9   1  -2   27.30   26.00
   9   1  -2   -6.60    8.10
   9   1  -2  -10.00   11.50
   8  -1  -2  115.29   12.00
   8  -1  -2  104.49   12.70
   8  -1  -2  114.59   17.70
   8  -1  -2  116.19   12.30
   8   1  -2   98.49   16.90
   8   1  -2  131.19   12.70
   8   1  -2  119.49   15.80
   8   1  -2  104.89   11.50
  -8   1   2  141.79   11.90
   7  -1  -2   53.29   10.00
   7  -1  -2   47.60    7.90
   7  -1  -2   42.20   12.40
  -7  -1   2   35.80    8.70
  -7  -1   2   61.89   13.70
   7  -1  -2   51.29    8.10
  -7  -1   2   40.30    8.50
   7   1  -2   31.30   11.10
   7   1  -2   54.89   10.10
   7   1  -2   39.40   10.70
  -7   1   2   50.79    7.70
   7   1  -2   33.10   13.00
  -6  -1   2   41.40    8.40
   6  -1  -2   43.60    6.70
   6  -1  -2   27.20    8.10
  -6  -1   2   37.20   12.60
   6  -1  -2   36.50   11.90
   6  -1  -2   43.70    7.10
  -6  -1   2   38.30    7.60
  -6   1   2   41.20    6.80
   6   1  -2   44.50   12.10
  -6   1   2   45.70    6.20
   6   1  -2   41.50    8.30
   6   1  -2   36.30    9.70
   6   1  -2   38.20    8.70
   5  -1  -2  601.84   22.10
  -5  -1   2  584.14   23.30
   5  -1  -2  603.84   22.00
   5  -1  -2  607.44   23.80
  -5  -1   2  618.34   23.20
  -5  -1   2  582.44   27.20
   5  -1  -2  618.24   28.10
  -5   1   2  616.94   22.20
   5   1  -2  606.84   27.80
  -5   1   2  624.54   21.90
   5   1  -2  640.24   23.60
   5   1  -2  585.34   25.40
   4  -1  -2   23.30    5.10
   4  -1  -2   23.30    5.00
  -4  -1   2   25.50    9.10
   4  -1  -2   29.10    8.40
  -4  -1   2   27.30    6.20
  -4  -1   2   24.90    6.30
  -4   1   2   30.20    5.20
   4   1  -2   26.80    8.60
  -4   1   2   24.30    4.90
   4   1  -2   23.30    6.30
   4   1  -2   23.10    6.70
   3  -1  -2 4316.17  132.49
  -3  -1   2 4539.35  135.39
   3  -1  -2 4510.75  135.39
  -3  -1   2 4526.05  133.49
  -3  -1   2 4386.16  133.39
   3   1  -2 4493.95  133.49
   3   1  -2 4556.64  134.39
  -3   1   2 4320.07  132.49
  -3   1   2 4415.16  132.49
   3   1  -2 4505.95  133.49
   3   1  -2 4557.34  135.39
   0  -1   2 1543.85   45.50
   0  -1   2 1301.17   45.00
   0  -1   2 1559.04   46.20
   0  -1  -2 1563.24   45.40
   0  -1   2 1508.15   45.10
   0   1   2 1608.14   45.60
   0   1  -2 1360.46   45.00
   0   1   2 1600.54   45.40
  -2  -1  -2  993.40   30.60
   2  -1   2  920.41   28.90
   2  -1   2  891.41   29.00
   2  -1   2  959.40   31.30
  -2  -1  -2  985.50   32.60
  -2  -1  -2  988.80   30.50
   2  -1   2  939.61   32.10
  -2   1  -2  915.51   31.40
   2   1   2  970.40   30.50
   2   1   2  931.41   34.30
   2   1   2 1003.30   30.60
   2   1   2  989.60   32.60
  -2   1  -2  929.21   28.90
   3  -1   2 1620.04   51.19
   3  -1   2 1544.95   50.49
   3  -1   2 1588.04   47.10
  -3  -1  -2 1544.25   48.60
   3  -1   2 1575.34   49.30
  -3  -1  -2 1504.15   50.99
  -3  -1  -2 1551.64   48.60
   3   1   2 1560.24   48.60
   3   1   2 1537.25   51.29
   3   1   2 1525.85   48.50
   3   1   2 1501.85   51.39
  -3   1  -2 1589.84   47.10
  -3   1  -2 1590.34   50.79
   4  -1   2 1024.30   38.20
  -4  -1  -2 1020.60   38.30
  -4  -1  -2 1091.19   34.70
  -4  -1  -2 1038.00   34.60
   4  -1   2 1040.20   34.70
   4  -1   2 1079.09   38.00
   4  -1   2 1050.69   32.90
  -4   1  -2 1036.10   38.10
   4   1   2 1049.30   34.70
   4   1   2 1076.19   38.70
  -4   1  -2 1042.30   32.90
   4   1   2 1004.70   38.60
   4   1   2 1055.09   34.80
  -5  -1  -2 1020.40   34.60
   5  -1   2 1011.50   33.50
  -5  -1  -2 1018.80   39.60
   5  -1   2 1060.49   39.20
  -5  -1  -2 1021.20   34.80
   5  -1   2  981.30   39.30
   5  -1   2 1018.10   32.80
   5   1   2 1033.50   39.70
  -5   1  -2  997.40   39.20
   5   1   2 1023.60   40.30
  -5   1  -2 1038.70   33.00
   5   1   2 1061.49   35.10
   5   1   2 1006.10   34.70
   6  -1   2  195.68   20.30
  -6  -1  -2  191.88   13.60
   6  -1   2  186.78   15.50
   6  -1   2  170.38   10.80
  -6  -1  -2  244.88   20.70
  -6  -1  -2  203.08   13.00
   6  -1   2  183.18   20.60
   6   1   2  195.98   20.70
  -6   1  -2  228.28   22.10
   6   1   2  183.38   13.90
  -6   1  -2  202.28   10.90
   6   1   2  169.48   13.30
   6   1   2  178.68   20.40
  -7  -1  -2   -4.80    6.70
   7  -1   2   -2.20   12.50
  -7  -1  -2    2.80    9.80
  -7  -1  -2   -1.20    2.70
   7  -1   2   -4.50    6.50
   7  -1   2    0.70    5.40
   7  -1   2   -6.50   11.70
   7   1   2   -4.00   11.50
  -7   1  -2   -3.80    4.80
   7   1   2    5.30   12.10
   7   1   2   -3.60   11.80
   7   1   2   -3.00    7.40
   8  -1   2    4.80    5.80
   8  -1   2    5.10    5.70
   8  -1   2   23.60   14.60
  -8  -1  -2    0.60    3.50
  -8  -1  -2   16.10   14.00
  -8  -1  -2   -2.00    2.60
   8  -1   2   13.60   14.40
  -8   1  -2   -0.40    1.50
   8   1   2    4.10   10.90
   8   1   2    1.80    8.10
   8   1   2    4.70   13.20
  -8   1  -2    1.80    2.10
   8   1   2   -3.90    7.30
   8   1   2    2.40   13.00
  -9  -2   2    4.30    3.40
  -9  -2   2   16.80   11.30
   9  -2  -2   10.60    5.90
   9  -2  -2    9.30   17.00
   9  -2  -2   -4.10    9.60
   9  -2  -2   -1.20   13.60
   9   2  -2   19.00    9.50
   9   2  -2    4.40   15.30
  -9   2   2    1.10    1.40
   9   2  -2    2.00    9.80
  -9   2   2    6.50    2.40
   9   2  -2   -2.80   12.60
   8  -2  -2   90.09   16.10
  -8  -2   2  115.19   17.50
   8  -2  -2   79.39   11.20
   8  -2  -2  106.89   10.60
   8   2  -2   91.59   11.70
   8   2  -2   99.59   12.40
   8   2  -2   96.39   17.80
   8   2  -2  106.49   15.90
  -7  -2   2  156.08   14.20
   7  -2  -2  122.39   10.90
   7  -2  -2  159.68   18.20
   7  -2  -2  118.09   14.70
  -7  -2   2  173.78   15.00
   7  -2  -2  131.09   11.20
   7   2  -2  150.18   15.20
   7   2  -2  139.59   17.50
   7   2  -2  146.69   16.10
  -7   2   2  130.99   10.70
   7   2  -2  147.19   15.50
   6  -2  -2  144.39   16.30
   6  -2  -2  134.09   10.40
   6  -2  -2  147.39   10.30
  -6  -2   2  150.78   16.10
  -6  -2   2  166.38   13.40
  -6  -2   2  167.58   13.80
   6   2  -2  164.38   14.00
   6   2  -2  164.18   14.60
   6   2  -2  156.88   18.00
  -6   2   2  134.79    9.40
  -6   2   2  127.19   10.20
   6   2  -2  154.08   17.50
   5  -2  -2  546.45   20.30
  -5  -2   2  578.94   23.00
  -5  -2   2  542.95   22.90
  -5  -2   2  547.15   26.30
   5  -2  -2  580.44   27.20
   5  -2  -2  569.04   20.40
   5   2  -2  580.74   25.90
  -5   2   2  579.44   20.20
  -5   2   2  559.04   20.30
   5   2  -2  598.14   23.60
   5   2  -2  590.04   27.60
   5   2  -2  551.64   23.00
  -4  -2   2 5645.94  171.48
  -4  -2   2 5778.62  169.18
   4  -2  -2 5563.54  167.08
   4  -2  -2 5553.24  171.18
  -4  -2   2 5697.53  169.18
   4  -2  -2 5532.25  167.08
   4   2  -2 5744.73  169.18
  -4   2   2 5541.85  167.08
   4   2  -2 5740.93  169.28
   4   2  -2 5681.43  170.88
  -4   2   2 5599.54  167.08
   4   2  -2 5646.33  171.48
  -3  -2   2 5574.84  166.18
   3  -2  -2 5415.66  165.38
   3  -2  -2 5420.16  164.38
  -3  -2   2 5575.64  167.58
   3  -2  -2 5557.94  167.58
  -3  -2   2 5612.34  166.18
  -3   2   2 5547.94  164.48
   3   2  -2 5635.44  167.68
   3   2  -2 5694.23  167.58
   3   2  -2 5740.73  166.38
  -3   2   2 5550.04  164.48
   3   2  -2 5506.75  166.08
  -1  -2   2 3641.34  107.39
  -1  -2   2 3517.85  107.19
  -1  -2   2 3623.84  107.49
   1  -2  -2 3532.15  106.79
  -1  -2   2 3750.22  108.59
   1   2  -2 3601.04  108.39
   1   2  -2 3605.04  107.29
   1   2  -2 3562.04  107.39
   1   2  -2 3602.54  107.49
   2  -2   2   37.40    5.00
   2  -2   2   16.40    5.00
   2  -2   2   24.70    5.20
  -2  -2  -2   35.90    5.10
  -2  -2  -2   20.10    4.90
  -2  -2  -2   19.70    6.80
   2   2   2   13.50    6.30
   2   2   2   17.00    5.00
   2   2   2   21.40    7.00
   2   2   2   25.20    5.10
   3  -2   2 3648.93  107.79
   3  -2   2 3723.73  107.79
  -3  -2  -2 3632.74  110.89
   3  -2   2 3776.12  111.89
   3  -2   2 3789.42  112.09
  -3  -2  -2 3633.24  110.89
  -3  -2  -2 3643.54  112.99
   3   2   2 3618.14  110.89
   3   2   2 3577.54  112.69
   3   2   2 3686.53  110.89
  -3   2  -2 3736.93  107.79
  -3   2  -2 3694.33  107.79
   3   2   2 3615.74  112.89
   4  -2   2 3955.80  116.39
   4  -2   2 3895.11  121.19
  -4  -2  -2 3924.61  119.49
  -4  -2  -2 3978.50  122.59
   4  -2   2 3984.80  121.59
  -4  -2  -2 3920.81  119.49
  -4   2  -2 3970.20  116.39
  -4   2  -2 3916.21  116.39
   4   2   2 3988.80  124.19
   4   2   2 3926.11  122.49
   4   2   2 3954.10  122.59
   4   2   2 3977.90  119.59
  -5  -2  -2   44.30    7.40
   5  -2   2   36.30   10.10
   5  -2   2   32.60    9.90
   5  -2   2   37.60    4.00
  -5  -2  -2   46.50    7.90
   5  -2   2   36.80    4.10
  -5  -2  -2   35.90    9.90
   5   2   2   40.00   11.20
  -5   2  -2   39.60    3.70
   5   2   2   28.10   10.40
  -5   2  -2   40.50    4.00
   5   2   2   39.30    7.50
   5   2   2   42.60    8.00
   6  -2   2  266.47   11.30
   6  -2   2  246.28   21.80
  -6  -2  -2  248.58   21.80
  -6  -2  -2  253.17   22.90
   6  -2   2  301.57   21.70
  -6  -2  -2  278.97   16.30
   6  -2   2  278.57   11.10
   6   2   2  282.97   16.40
   6   2   2  206.58   24.60
   6   2   2  285.47   24.30
  -6   2  -2  284.87   11.20
   6   2   2  286.17   16.90
  -7  -2  -2   14.90    8.00
   7  -2   2    7.30   11.90
   7  -2   2    8.70    4.10
   7  -2   2   11.00    4.40
   7  -2   2   18.40   11.70
  -7  -2  -2    5.20    9.50
   7   2   2    8.20    8.00
   7   2   2   -4.00   11.30
   7   2   2    9.40   13.70
   7   2   2   15.60   12.20
   7   2   2   12.50    8.60
   8  -2   2   47.50   14.50
  -8  -2  -2   83.49   18.60
   8  -2   2   60.99    5.20
   8  -2   2   58.49   15.40
   8   2   2   37.10   13.10
   8   2   2   61.69   10.40
   8   2   2   53.69   10.50
   8   2   2   31.50   14.70
   8   2   2   38.10   14.50
  -9  -3   2   15.60   10.20
   9  -3  -2   17.90   13.80
   9  -3  -2   -5.40   14.80
   9  -3  -2  -18.80    8.10
  -9  -3   2   -0.70    3.20
   9  -3  -2    4.50    8.80
   9   3  -2   11.80    9.80
  -9   3   2   -1.70    1.60
   9   3  -2   13.10   11.00
   9   3  -2  -18.70   12.50
  -9   3   2    5.30    1.90
   9   3  -2   12.30   14.50
  -8  -3   2    6.40    9.40
   8  -3  -2    8.80    8.30
   8  -3  -2   -4.30    7.70
   8  -3  -2    3.80    4.80
   8  -3  -2    3.50    4.90
  -8  -3   2   -2.60    6.70
  -8  -3   2   16.10   13.80
   8  -3  -2  -21.60   13.60
  -8   3   2   -1.30    1.80
   8   3  -2   -8.00   13.20
  -8   3   2    1.20    1.50
   8   3  -2    8.80   12.30
   8   3  -2   -4.80    9.80
   8   3  -2    1.80    8.90
   7  -3  -2   -0.30    7.30
   7  -3  -2  -15.40   12.50
  -7  -3   2   23.50    8.50
   7  -3  -2    2.50    4.90
  -7  -3   2   18.50    9.40
   7  -3  -2   13.10    5.20
   7   3  -2    9.30   12.50
   7   3  -2    6.20    8.80
   7   3  -2   19.70   10.40
  -7   3   2   10.70    4.80
   7   3  -2   17.40   11.70
   6  -3  -2    3.70   11.00
  -6  -3   2    9.70    7.90
   6  -3  -2    9.10    4.60
  -6  -3   2    7.00    7.70
  -6  -3   2   13.00   11.70
   6   3  -2    6.10    8.60
   6   3  -2    0.80    9.60
   6   3  -2    6.50    8.60
  -6   3   2   10.80    4.50
   6   3  -2    1.10   11.60
  -5  -3   2  231.98   18.60
   5  -3  -2  199.58   12.30
  -5  -3   2  222.38   14.80
   5  -3  -2  191.08   10.10
  -5  -3   2  226.98   14.90
   5  -3  -2  189.48   11.90
   5  -3  -2  188.48   18.10
  -5   3   2  191.68    9.90
   5   3  -2  212.88   18.20
   5   3  -2  226.98   18.90
   5   3  -2  238.48   15.60
   5   3  -2  234.88   15.30
  -4  -3   2 1266.47   43.10
  -4  -3   2 1277.47   43.00
   4  -3  -2 1328.87   40.70
  -4  -3   2 1218.08   45.10
   4  -3  -2 1317.47   45.50
   4  -3  -2 1312.37   40.80
   4  -3  -2 1303.17   40.00
   4   3  -2 1283.57   45.60
  -4   3   2 1305.37   40.00
   4   3  -2 1262.77   43.10
   4   3  -2 1306.67   43.30
   4   3  -2 1256.57   45.40
   3  -3  -2 2710.23   82.39
  -3  -3   2 2814.32   86.69
   3  -3  -2 2784.32   83.49
   3  -3  -2 2692.33   82.39
  -3  -3   2 2787.02   84.89
  -3  -3   2 2744.23   84.79
  -3  -3   2 2796.82   86.39
  -3   3   2 2710.53   82.39
   3   3  -2 2739.53   84.89
   3   3  -2 2758.42   84.89
  -3   3   2 2710.43   83.59
   3   3  -2 2769.52   86.29
   3   3  -2 2866.31   86.99
  -2  -3   2  421.56   18.70
   2  -3  -2  413.36   14.80
   2  -3  -2  422.86   14.70
  -2  -3   2  413.56   16.80
   2  -3  -2  418.36   14.10
  -2  -3   2  406.66   17.10
  -2  -3   2  397.46   17.60
   2   3  -2  418.16   16.90
  -2   3   2  418.46   14.70
  -2   3   2  431.56   14.10
  -2   3   2  428.76   14.80
   2   3  -2  426.76   19.00
   2   3  -2  416.76   16.80
   2   3  -2  393.56   19.30
  -1  -3   2   73.89    7.60
   1  -3  -2   54.99    5.20
   1  -3  -2   59.19    6.20
  -1  -3   2   58.79    6.30
   1  -3  -2   54.89    5.30
  -1  -3   2   53.59    7.20
   1  -3  -2   47.90    5.60
  -1  -3   2   73.39    6.80
   1   3  -2   58.89    6.10
   1   3  -2   60.19    6.40
  -1   3   2   51.99    5.20
  -1   3   2   54.89    6.00
  -1   3   2   51.29    5.80
   1   3  -2   68.19    7.60
   1   3  -2   53.69    7.40
   1  -3   2 1312.57   41.70
   1  -3   2 1296.37   42.20
  -1  -3  -2 1430.76   44.70
  -1  -3  -2 1428.76   43.70
   1  -3   2 1393.06   44.60
   1  -3   2 1320.07   41.70
  -1  -3  -2 1372.36   43.60
  -1   3  -2 1330.47   42.30
   1   3   2 1430.96   43.70
   1   3   2 1425.06   43.60
   1   3   2 1481.65   45.30
   1   3   2 1404.76   43.70
   1   3   2 1433.26   44.80
  -1   3  -2 1326.07   41.70
   2  -3   2  712.43   24.90
   2  -3   2  777.92   26.60
  -2  -3  -2  699.93   25.40
   2  -3   2  737.13   25.00
  -2  -3  -2  760.62   25.70
  -2  -3  -2  726.13   27.30
   2   3   2  765.72   27.60
   2   3   2  709.03   26.60
   2   3   2  732.73   25.70
   2   3   2  731.13   25.70
   3  -3   2   61.59    7.90
   3  -3   2   66.89    7.40
  -3  -3  -2   91.09    9.60
   3  -3   2   56.29    7.50
  -3  -3  -2   84.69   10.00
   3   3   2   91.89   10.70
   3   3   2   95.79   10.10
   3   3   2   80.09    9.30
   3   3   2   95.19    9.80
   4  -3   2  892.01   32.30
  -4  -3  -2  869.61   30.80
   4  -3   2  872.11   32.10
  -4  -3  -2  840.82   33.70
   4  -3   2  869.91   32.30
  -4  -3  -2  851.31   30.80
   4   3   2  839.22   30.60
   4   3   2  874.41   31.00
   4   3   2  841.62   33.70
   4   3   2  854.01   34.20
  -5  -3  -2   47.90    8.40
  -5  -3  -2   49.50    8.10
   5  -3   2   61.59    9.70
   5  -3   2   45.10    9.80
   5  -3   2   53.29   10.30
  -5  -3  -2   38.40   10.30
   5   3   2   62.09   12.20
   5   3   2   43.00   10.70
   5   3   2   40.90    8.80
   5   3   2   50.19    8.60
   6  -3   2   38.10   10.00
   6  -3   2   33.40   11.10
  -6  -3  -2   60.99   13.10
  -6  -3  -2   37.40    8.70
  -6  -3  -2   24.40    8.20
   6  -3   2   23.80   10.60
   6   3   2   43.00    9.30
   6   3   2   22.00   11.90
   6   3   2   50.49   13.00
   6   3   2   36.70    9.40
   6   3   2   17.80   11.20
  -7  -3  -2    9.30    7.10
   7  -3   2   27.30   12.60
   7  -3   2   47.20   11.40
   7  -3   2   27.00   13.00
  -7  -3  -2   42.00    9.10
   7   3   2   26.50   12.90
   7   3   2   32.30    9.90
   7   3   2   44.40   13.70
   7   3   2   44.40   10.00
   7   3   2   29.60   14.00
   8  -3   2   -3.30   12.00
  -8  -3  -2  -16.80   30.80
  -8  -3  -2   26.40    9.80
  -8  -3  -2    1.90    3.50
   8  -3   2   36.80   11.40
   8  -3   2    0.50   12.10
   8   3   2   25.00   10.60
   8   3   2   17.90   14.40
   8   3   2   26.80    9.40
   8   3   2    8.90   13.70
   8   3   2    1.50   12.30
   9  -4  -2   35.20    9.60
  -9  -4   2   44.40   13.10
   9  -4  -2   24.00    8.80
   9  -4  -2   38.00   14.20
   9   4  -2   31.70   17.20
   9   4  -2   49.20   14.70
   9   4  -2   53.39   13.90
   9   4  -2    4.80   14.10
   8  -4  -2    6.00   14.30
  -8  -4   2   46.40   11.60
   8  -4  -2   31.50    8.30
  -8  -4   2   29.00   10.00
   8  -4  -2   17.50   12.00
  -8  -4   2   15.80   22.10
   8  -4  -2   26.40    8.20
   8  -4  -2   29.10    3.30
   8  -4  -2   29.90    3.90
   8   4  -2   19.40   10.60
   8   4  -2   26.60   11.70
   8   4  -2    8.50   12.80
   8   4  -2   29.40   16.20
   7  -4  -2  160.88   18.40
   7  -4  -2  237.48   15.20
   7  -4  -2  167.18    9.00
  -7  -4   2  194.38   17.00
   7  -4  -2  183.18    9.00
   7   4  -2  174.18   23.00
   7   4  -2  195.58   23.20
   7   4  -2  218.98   19.20
   7   4  -2  207.68   17.90
  -6  -4   2  187.28   20.70
  -6  -4   2  168.18   16.30
   6  -4  -2  196.08   15.00
   6  -4  -2  178.38   20.80
   6  -4  -2  192.18    9.30
   6  -4  -2  200.58    9.40
  -6  -4   2  164.18   15.80
   6   4  -2  200.98   17.40
   6   4  -2  165.88   20.80
  -6   4   2  192.08    9.00
   6   4  -2  190.28   20.90
  -5  -4   2  300.57   17.20
  -5  -4   2  290.87   16.90
   5  -4  -2  288.77   11.40
  -5  -4   2  273.97   20.60
   5  -4  -2  288.57   13.90
   5  -4  -2  257.37   20.70
   5  -4  -2  278.67   11.60
   5   4  -2  265.67   16.80
   5   4  -2  300.97   21.60
  -5   4   2  288.97   11.30
  -5   4   2  287.97   11.10
   5   4  -2  284.47   18.10
   5   4  -2  300.77   21.10
  -4  -4   2 1510.75   52.19
  -4  -4   2 1440.26   49.50
   4  -4  -2 1544.55   46.20
   4  -4  -2 1548.95   47.00
  -4  -4   2 1456.85   49.70
   4  -4  -2 1542.15   46.10
  -4   4   2 1539.85   46.00
   4   4  -2 1485.65   49.99
   4   4  -2 1451.15   49.80
   4   4  -2 1480.85   52.09
   4   4  -2 1499.35   52.79
  -3  -4   2  124.09   11.00
  -3  -4   2  139.39   11.70
  -3  -4   2  121.59   15.00
  -3  -4   2  126.89   13.40
   3  -4  -2  118.29    7.80
   3  -4  -2  111.09    7.70
   3  -4  -2  113.99    7.30
   3   4  -2  119.79   11.30
   3   4  -2  144.69   15.10
   3   4  -2  122.09   13.20
  -3   4   2  109.19    7.30
   3   4  -2  120.29   11.90
  -3   4   2  126.39   10.60
  -2  -4   2  160.18   12.20
  -2  -4   2  137.39   11.00
  -2  -4   2  128.49   13.90
   2  -4  -2  134.69    8.20
   2  -4  -2  135.79    8.20
   2  -4  -2  134.89    8.20
  -2  -4   2  151.38   11.40
  -2   4   2  136.29    8.10
   2   4  -2  157.78   13.30
   2   4  -2  129.29   11.00
  -2   4   2  139.79    8.20
  -2   4   2  145.89    8.40
   2   4  -2  159.28   11.90
   2   4  -2  161.08   11.50
   1  -4  -2  718.93   23.90
  -1  -4   2  682.53   24.30
   1  -4  -2  714.03   23.30
  -1  -4   2  680.73   25.40
  -1  -4   2  672.83   24.00
   1  -4  -2  675.23   23.30
   1  -4  -2  695.93   21.70
  -1  -4   2  712.23   26.70
   1   4  -2  675.83   24.30
  -1   4   2  695.03   23.30
  -1   4   2  707.53   23.70
  -1   4   2  694.33   23.30
   1   4  -2  692.73   26.60
   1   4  -2  682.63   24.20
   1   4  -2  668.93   24.00
   0  -4   2 2977.60   92.39
   0  -4  -2 3053.19   91.49
   0  -4  -2 3080.99   93.89
   0  -4  -2 3253.97   93.99
   0  -4   2 2962.20   91.89
   0  -4  -2 3186.18   93.39
   0  -4   2 3060.29   95.29
   0  -4  -2 3048.20   92.89
   0   4  -2 3124.29   94.69
   0   4  -2 2943.31   92.29
   0   4   2 3126.29   92.89
   0   4   2 3158.98   93.99
   0   4   2 3106.49   91.59
   0   4  -2 3109.49   91.49
   0   4   2 3043.40   92.79
   0   4  -2 2997.70   92.39
   1  -4   2  738.33   23.50
   1  -4   2  759.32   23.70
  -1  -4  -2  715.63   27.00
  -1  -4  -2  737.03   26.00
   1  -4   2  765.52   23.80
   1  -4   2  798.12   28.10
  -1  -4  -2  689.53   25.60
   1   4   2  704.13   27.00
  -1   4  -2  732.63   23.60
   1   4   2  696.33   25.70
   1   4   2  673.23   25.60
  -1   4  -2  788.52   27.20
   1   4   2  735.33   27.70
  -1   4  -2  766.12   23.80
   1   4   2  680.63   25.10
  -1   4  -2  764.22   23.50
   2  -4   2  220.88   10.80
  -2  -4  -2  216.68   12.30
   2  -4   2  216.28    7.80
  -2  -4  -2  184.78   12.20
   2  -4   2  211.98   13.50
  -2  -4  -2  204.38   14.30
   2  -4   2  210.88    7.70
   2   4   2  215.08   15.30
   2   4   2  203.98   15.00
   2   4   2  199.98   13.30
  -2   4  -2  207.58    8.90
  -2   4  -2  203.38    7.60
  -2   4  -2  224.68   13.50
   2   4   2  206.28   12.20
   2   4   2  201.08   12.10
   3  -4   2  478.65   19.50
  -3  -4  -2  493.85   20.30
   3  -4   2  470.45   19.90
  -3  -4  -2  496.65   20.30
   3  -4   2  471.35   20.40
  -3  -4  -2  456.15   22.80
   3   4   2  491.95   21.90
   3   4   2  490.45   23.00
   3   4   2  484.15   24.00
   3   4   2  502.45   20.60
   3   4   2  476.65   20.40
   4  -4   2  542.65   23.10
   4  -4   2  524.35   23.20
   4  -4   2  531.95   22.70
  -4  -4  -2  530.05   22.30
  -4  -4  -2  538.95   25.50
  -4  -4  -2  549.74   22.40
   4   4   2  522.75   22.50
   4   4   2  520.75   25.70
   4   4   2  546.65   22.80
   4   4   2  523.95   25.20
   4   4   2  518.15   26.60
   5  -4   2   15.50    8.60
   5  -4   2    6.90    9.00
   5  -4   2   16.80    8.20
  -5  -4  -2   19.40    8.10
  -5  -4  -2   26.70    8.60
   5   4   2   11.40    8.00
   5   4   2   15.90    8.70
   5   4   2   12.90   11.30
   5   4   2    9.70   10.10
   5   4   2   20.00   10.30
   6  -4   2   -2.50    9.90
   6  -4   2   14.70    9.80
  -6  -4  -2    6.10   12.70
   6  -4   2    2.70    8.50
  -6  -4  -2    5.60    8.60
  -6  -4  -2    7.60    8.10
   6   4   2    8.20    8.70
   6   4   2   -2.20   11.80
   6   4   2   -4.50   10.90
   6   4   2   -8.00    8.90
   6   4   2   -1.80   10.90
   7  -4   2   29.50   12.50
   7  -4   2   15.30   10.10
  -7  -4  -2   14.10    8.80
   7  -4   2   16.20   11.00
  -7  -4  -2   26.40   13.30
   7   4   2   12.70   13.20
   7   4   2   19.50   13.30
   7   4   2   16.30    9.20
   7   4   2   30.30   13.40
   7   4   2   21.10   10.50
  -8  -4  -2    3.60   10.00
   8  -4   2   18.00   10.40
  -8  -4  -2    0.60    4.00
   8  -4   2   -6.40   12.40
   8  -4   2    9.00   12.60
  -8  -4  -2    2.00   13.20
   8   4   2   16.40   14.00
   8   4   2   11.00   10.30
   8   4   2    2.50   15.10
   8   4   2   -4.10   12.80
   8  -5  -2   61.49    8.70
   8  -5  -2   89.99   18.10
   8  -5  -2   82.09    9.80
  -8  -5   2  106.09   19.10
   8  -5  -2   69.19   13.10
  -8  -5   2   93.99   13.00
   8   5  -2   78.19   13.00
   8   5  -2   80.09   16.70
   8   5  -2  120.69   16.30
   8   5  -2   79.59   16.70
  -7  -5   2   79.99   12.00
   7  -5  -2   62.59    8.40
   7  -5  -2   82.79   16.70
  -7  -5   2   24.20   14.30
   7   5  -2   48.40   14.30
   7   5  -2   62.39   11.80
   7   5  -2   86.99   13.60
   7   5  -2   49.30   14.10
  -6  -5   2   -1.60    8.90
   6  -5  -2    3.50    3.00
   6  -5  -2   12.70   10.80
   6  -5  -2    5.40    3.10
  -6  -5   2   -9.90   10.70
  -6  -5   2    2.00    9.60
   6   5  -2  -10.70   11.30
  -6   5   2    0.10    1.30
   6   5  -2    6.80   12.30
   6   5  -2   -1.20    9.70
   6   5  -2    0.70    9.20
  -6   5   2    5.40    2.70
   5  -5  -2   95.19    9.40
  -5  -5   2   87.89   14.40
   5  -5  -2   89.89    6.40
   5  -5  -2   97.69   12.40
  -5  -5   2   94.89   11.90
   5  -5  -2   91.59    6.60
   5   5  -2   94.89   12.50
  -5   5   2   73.69    5.80
   5   5  -2   70.19   12.10
   5   5  -2   84.99   13.10
   5   5  -2   92.09   11.60
  -5   5   2   94.79    6.00
  -4  -5   2    3.40    7.40
  -4  -5   2   16.60    8.00
   4  -5  -2   14.40    4.80
  -4  -5   2   28.10    9.20
   4  -5  -2   14.50    4.20
   4  -5  -2   17.60    3.90
   4   5  -2   18.30    9.00
   4   5  -2   21.80    8.10
   4   5  -2   22.40    8.50
  -4   5   2   18.10    3.90
   4   5  -2   22.50    9.20
   3  -5  -2 3736.33  112.09
   3  -5  -2 3709.03  112.69
  -3  -5   2 3775.22  117.69
  -3  -5   2 3773.52  115.19
  -3  -5   2 3790.62  115.29
  -3  -5   2 3800.92  116.29
   3  -5  -2 3696.93  112.19
  -3   5   2 3711.33  112.19
   3   5  -2 3829.52  117.99
   3   5  -2 3850.01  115.49
   3   5  -2 3866.51  115.49
  -3   5   2 3717.63  112.69
   3   5  -2 3752.82  116.19
  -3   5   2 3642.84  112.09
   2  -5  -2   69.19    7.70
   2  -5  -2   72.69    7.70
  -2  -5   2   85.89    8.70
  -2  -5   2   94.49   10.20
   2  -5  -2   93.29    8.70
  -2  -5   2   93.99    9.20
   2  -5  -2   71.89    6.90
  -2  -5   2   95.79   11.00
  -2   5   2   76.99    8.60
  -2   5   2   74.99    7.60
   2   5  -2   78.79    8.70
   2   5  -2  110.99   11.10
   2   5  -2   81.99    8.80
   2   5  -2   87.49   11.40
  -2   5   2   78.89    7.70
  -1  -5   2   20.40    7.90
   1  -5  -2   32.10    5.80
  -1  -5   2   23.40    6.40
   1  -5  -2   10.80    4.90
  -1  -5   2   16.90    5.70
   1  -5  -2   20.60    5.90
   1  -5  -2   19.00    2.70
  -1  -5   2   18.60    6.60
   1   5  -2   25.50    8.30
   1   5  -2   27.00    6.00
  -1   5   2   22.10    6.20
   1   5  -2   24.80    6.50
  -1   5   2   16.90    5.30
  -1   5   2   21.20    5.40
   0  -5  -2 1359.96   42.20
   0  -5   2 1205.38   41.00
   0  -5  -2 1379.36   42.30
   0  -5   2 1247.48   41.40
   0  -5   2 1269.37   44.20
   0  -5  -2 1323.07   43.30
   0  -5  -2 1373.96   43.70
   0  -5   2 1256.57   41.50
   0   5   2 1359.36   40.00
   0   5   2 1302.07   41.90
   0   5   2 1431.26   43.80
   0   5  -2 1208.18   41.30
   0   5   2 1354.66   42.20
   0   5  -2 1229.78   44.00
   0   5  -2 1252.07   41.40
   0   5  -2 1228.48   39.80
   1  -5   2   95.19   11.80
   1  -5   2   73.19    5.80
  -1  -5  -2   69.99    8.40
   1  -5   2   75.39    7.30
  -1  -5  -2   53.59    8.00
   1  -5   2   72.59    7.10
  -1  -5  -2   59.09    8.10
   1   5   2   72.19    8.20
   1   5   2   94.49    9.10
  -1   5  -2   82.59    9.50
  -1   5  -2   73.19    7.00
  -1   5  -2   76.49    7.20
   1   5   2   79.69    9.60
   1   5   2   65.49    7.80
  -1   5  -2   79.19    5.70
   1   5   2  100.19    9.90
   2  -5   2  266.97   10.80
   2  -5   2  262.37   12.00
   2  -5   2  307.17   16.10
  -2  -5  -2  321.67   15.70
   2  -5   2  263.37   11.00
  -2  -5  -2  306.67   15.70
  -2  -5  -2  318.07   17.50
   2   5   2  294.67   15.40
  -2   5  -2  280.57   10.90
   2   5   2  313.97   18.70
   2   5   2  305.97   17.30
  -2   5  -2  282.67   16.10
   2   5   2  329.97   15.90
   2   5   2  295.17   15.40
  -3  -5  -2   28.00    7.50
   3  -5   2   21.30    6.10
  -3  -5  -2   39.00    9.30
  -3  -5  -2   23.70    7.50
   3  -5   2   26.60    7.10
   3   5   2   13.80    8.30
   3   5   2   20.40    7.70
   3   5   2   17.50    7.50
   3   5   2   19.70    7.60
   3   5   2    9.10    8.30
  -4  -5  -2  124.89   13.80
   4  -5   2   90.39   10.10
   4  -5   2   57.29    8.70
   4  -5   2   79.29    8.80
  -4  -5  -2   95.99   10.80
  -4  -5  -2  110.29   10.80
   4   5   2   93.69   12.20
   4   5   2  109.59   11.30
   4   5   2   89.89   10.80
   4   5   2   92.69   13.20
   4   5   2   67.49   12.20
  -5  -5  -2   30.50    9.10
  -5  -5  -2   22.80   11.30
   5  -5   2   42.10    9.50
  -5  -5  -2   42.50    9.80
   5  -5   2   32.20    9.00
   5  -5   2   35.10   10.30
   5   5   2   37.20   10.10
   5   5   2   19.50   12.70
   5   5   2   34.30    9.40
   5   5   2   13.50   11.20
   5   5   2   30.80   11.10
   6  -5   2   45.10   10.40
  -6  -5  -2   42.20   10.90
   6  -5   2   53.49   12.40
  -6  -5  -2   46.50   10.70
   6  -5   2   40.70   10.10
   6   5   2   30.40   12.70
   6   5   2   35.70   13.50
   6   5   2   48.30   11.10
   6   5   2   49.20   14.30
   6   5   2   34.60   11.40
  -7  -5  -2   19.60    9.50
  -7  -5  -2    7.00   14.10
   7  -5   2    8.40   11.00
  -7  -5  -2   21.40   10.30
   7  -5   2    9.80   11.50
   7  -5   2   15.50    9.80
   7   5   2    6.50    9.50
   7   5   2   -2.90   13.90
   7   5   2   -1.00   13.70
   7   5   2   18.30   12.90
   7   5   2   21.90   11.30
  -8  -5  -2   -5.00    9.80
   8  -5   2   11.00   10.30
  -8  -5  -2   16.90   16.50
   8  -5   2   -1.90   11.10
   8  -5   2    6.60   13.60
  -8  -5  -2   -7.20    6.20
   8   5   2   33.00   11.80
   8   5   2   17.00   10.20
   8  -6  -2   68.19   12.70
   8  -6  -2   60.09   16.40
   8  -6  -2   79.69    9.10
  -8  -6   2  111.39   20.60
  -8  -6   2   92.39   15.20
  -8  -6   2   63.19   13.00
   8   6  -2   60.39   15.30
   8   6  -2   62.29   18.40
   8   6  -2   57.19   13.30
   8   6  -2   89.19   20.10
   7  -6  -2  614.94   29.00
   7  -6  -2  565.64   34.10
  -7  -6   2  682.73   36.90
  -7  -6   2  578.54   29.70
   7  -6  -2  597.54   24.40
  -7  -6   2  701.63   31.30
   7   6  -2  607.24   29.80
   7   6  -2  602.34   35.00
   7   6  -2  603.84   36.40
   7   6  -2  577.74   35.60
  -6  -6   2   22.40   12.00
   6  -6  -2   18.90    8.20
  -6  -6   2   16.50   10.70
   6  -6  -2   38.20   18.60
   6   6  -2   31.70   13.00
   6   6  -2   -1.40   12.10
   6   6  -2   -0.90   11.00
   6   6  -2   12.60    9.80
   5  -6  -2   -1.10    3.20
  -5  -6   2   -7.40    8.30
  -5  -6   2   -4.00    8.90
   5  -6  -2   -5.90    5.10
  -5  -6   2   -1.50   10.40
   5  -6  -2   -1.60    3.40
   5  -6  -2   -0.90    9.80
   5   6  -2   -3.90    9.60
   5   6  -2   -0.30    8.80
   5   6  -2  -18.10   10.20
  -5   6   2   -2.00    3.00
  -5   6   2    0.30    3.00
   5   6  -2    1.00   10.70
   4  -6  -2  213.38   10.00
   4  -6  -2  218.68   10.40
   4  -6  -2  212.38   12.10
  -4  -6   2  228.48   18.50
  -4  -6   2  207.88   15.50
  -4  -6   2  214.58   15.60
   4   6  -2  239.78   20.20
  -4   6   2  229.18   10.00
   4   6  -2  223.88   15.90
   4   6  -2  218.98   18.90
   4   6  -2  202.48   15.80
   3  -6  -2 1827.32   58.69
  -3  -6   2 2003.30   65.59
  -3  -6   2 1991.40   63.39
  -3  -6   2 2005.80   62.59
   3  -6  -2 1800.32   58.59
  -3  -6   2 2009.00   62.49
   3  -6  -2 1753.52   59.39
  -3   6   2 1809.12   58.59
   3   6  -2 1979.50   63.39
  -3   6   2 1855.11   62.69
   3   6  -2 1977.20   62.59
  -3   6   2 1811.42   58.59
   3   6  -2 2019.40   65.79
   3   6  -2 1951.70   62.49
   2  -6  -2 4725.83  139.79
   2  -6  -2 4741.03  141.89
  -2  -6   2 4748.12  144.19
   2  -6  -2 4580.74  141.79
  -2  -6   2 4777.02  146.59
  -2  -6   2 4835.12  144.09
   2  -6  -2 4781.32  142.79
  -2  -6   2 4763.12  143.99
   2   6  -2 4766.82  146.69
  -2   6   2 4769.22  142.79
   2   6  -2 4717.43  143.99
  -2   6   2 4716.43  141.89
   2   6  -2 4782.82  144.09
  -2   6   2 4587.14  141.79
   2   6  -2 4922.41  144.39
   1  -6  -2 1643.24   52.99
   1  -6  -2 1613.94   52.09
   1  -6  -2 1554.74   51.39
  -1  -6   2 1720.13   55.79
  -1  -6   2 1672.73   52.79
  -1  -6   2 1622.34   52.49
  -1  -6   2 1632.84   52.29
   1   6  -2 1668.83   52.69
  -1   6   2 1553.04   51.39
   1   6  -2 1621.04   55.39
  -1   6   2 1591.04   52.79
   1   6  -2 1647.44   52.39
  -1   6   2 1587.24   51.49
   1   6  -2 1639.94   52.69
   0  -6   2   40.00    9.20
   0  -6   2   42.30    7.10
   0  -6  -2   32.30    7.10
   0  -6  -2   33.20    7.00
   0   6  -2   42.00    9.20
   0   6  -2   28.70    6.80
   0   6  -2   33.80    6.90
   0   6   2   37.10    8.30
   0   6   2   23.50    6.90
   0   6  -2   41.70    4.50
   0   6   2   20.60    6.90
   0   6   2   38.00    4.50
   1  -6   2  766.82   29.20
   1  -6   2  712.73   25.80
  -1  -6  -2  741.53   28.70
   1  -6   2  719.13   25.00
  -1  -6  -2  702.13   27.20
   1  -6   2  723.33   25.20
  -1  -6  -2  728.03   27.40
  -1   6  -2  693.33   22.60
   1   6   2  732.13   27.20
  -1   6  -2  731.63   25.20
   1   6   2  717.93   28.90
   1   6   2  742.53   25.80
   1   6   2  737.33   27.40
  -1   6  -2  775.62   29.10
  -1   6  -2  713.43   25.00
   1   6   2  737.43   29.90
  -2  -6  -2   75.89    9.80
  -2  -6  -2   80.79    9.60
   2  -6   2   98.49   12.30
   2  -6   2   83.09    7.10
  -2  -6  -2   87.89   11.30
   2  -6   2  107.69    7.20
   2  -6   2   74.89    7.00
   2   6   2   93.09   10.00
   2   6   2   93.09    9.50
   2   6   2   94.99   11.10
   2   6   2   82.39    9.80
  -2   6  -2   84.59    7.10
  -2   6  -2  107.89   12.90
   2   6   2   81.09   11.80
  -3  -6  -2 1819.72   58.89
   3  -6   2 1741.73   53.19
  -3  -6  -2 1797.42   58.89
   3  -6   2 1724.63   55.69
   3  -6   2 1790.92   59.09
   3  -6   2 1694.23   53.09
  -3  -6  -2 1833.62   60.99
  -3   6  -2 1781.12   58.99
  -3   6  -2 1726.43   53.09
   3   6   2 1832.62   58.99
   3   6   2 1801.12   58.69
  -3   6  -2 1726.93   53.09
   3   6   2 1810.82   59.19
   3   6   2 1855.01   62.29
   3   6   2 1844.92   60.89
   4  -6   2  670.83   27.50
  -4  -6  -2  659.33   27.80
   4  -6   2  656.33   25.60
  -4  -6  -2  664.83   31.20
   4  -6   2  690.13   28.00
  -4  -6  -2  657.93   28.00
   4   6   2  678.23   32.40
   4   6   2  626.44   29.20
   4   6   2  648.14   27.70
   4   6   2  627.94   27.90
   4   6   2  651.33   30.80
   5  -6   2   16.80    8.10
   5  -6   2   15.50    8.90
  -5  -6  -2   11.70    9.70
  -5  -6  -2   25.10    8.90
  -5  -6  -2    7.80   10.80
   5  -6   2   23.20    8.90
   5   6   2   23.40   11.10
   5   6   2   10.20   10.10
   5   6   2    5.20   11.30
   5   6   2   22.60   10.10
   5   6   2   13.60   13.50
   6  -6   2   57.99   10.70
   6  -6   2   67.29   11.40
  -6  -6  -2   37.00   11.10
   6  -6   2   64.19   12.80
   6   6   2   35.80   12.80
   6   6   2   61.49   11.70
   6   6   2   53.29   14.10
   6   6   2   53.89   15.40
   6   6   2   57.19   12.40
  -7  -6  -2    4.20    9.80
  -7  -6  -2   -0.90   10.40
   7  -6   2    6.40   10.80
   7  -6   2    3.10    9.30
  -7  -6  -2    6.20   14.90
   7  -6   2   14.80   11.50
   7   6   2    5.80   11.90
   7   6   2  -14.30   15.20
   7   6   2  -14.60    9.90
   7   6   2    6.80   14.20
   7   6   2    0.80   13.50
  -8  -6  -2   72.99   14.20
  -8  -6  -2   57.79   12.30
   8  -6   2   43.70   14.40
   8  -6   2   46.00   12.00
   8  -6   2   52.09   12.80
   8   6   2   43.00   12.70
   8   6   2   30.30   15.40
   8   6   2   35.00   19.70
   8   6   2   62.39   17.30
   8   6   2   44.30   13.90
  -8  -7   2   23.10   13.50
   8  -7  -2   21.00   10.60
  -8  -7   2   14.80   12.50
   8  -7  -2   13.40   14.40
  -8  -7   2   24.00   17.00
   8   7  -2   49.80   18.00
   8   7  -2   22.60   12.60
   8   7  -2   34.50   17.20
   8   7  -2   -0.80   13.40
   7  -7  -2   20.50    9.40
   7  -7  -2   -5.60   11.90
  -7  -7   2    6.90   14.20
  -7  -7   2   24.00   16.50
  -7  -7   2   31.00   12.60
   7   7  -2   -4.80   13.70
   7   7  -2    9.10   11.60
   7   7  -2   13.40   14.00
   7   7  -2   18.40   13.10
   6  -7  -2  150.98   15.50
  -6  -7   2  160.08   16.00
  -6  -7   2  146.29   18.10
   6  -7  -2  175.38   18.50
   6   7  -2  103.09   17.20
   6   7  -2  152.48   15.70
   6   7  -2  140.09   17.80
   6   7  -2  144.69   16.70
  -5  -7   2    0.30    9.90
   5  -7  -2   -2.50    6.80
   5  -7  -2    4.50    3.60
  -5  -7   2   -3.20   10.00
  -5  -7   2   -3.20   11.40
   5  -7  -2   -0.50    3.80
   5  -7  -2  -11.40    6.70
   5   7  -2  -17.80   11.60
   5   7  -2  -11.80    9.80
  -5   7   2   -0.90    1.50
  -5   7   2   -1.70    3.10
   5   7  -2   -0.10   10.60
   4  -7  -2   40.70    8.10
  -4  -7   2   43.30   11.50
  -4  -7   2   48.70   10.50
  -4  -7   2   30.50   10.20
   4  -7  -2   51.79    5.90
   4   7  -2   42.20   10.30
   4   7  -2   29.90   10.60
  -4   7   2   47.50    5.20
   4   7  -2   37.10   11.20
   3  -7  -2   79.59    8.40
   3  -7  -2   83.89    9.20
  -3  -7   2   49.90   11.80
   3  -7  -2   73.89    6.90
  -3  -7   2   77.19   11.20
  -3  -7   2   56.09   10.10
   3  -7  -2   73.69    7.30
  -3  -7   2   66.89   10.20
   3   7  -2   56.89   11.20
  -3   7   2   67.89    6.70
  -3   7   2   75.49    7.80
   3   7  -2   50.69   10.10
   3   7  -2   42.50    9.80
   3   7  -2   79.09   11.50
  -3   7   2   84.69    8.30
   2  -7  -2  177.88   13.90
   2  -7  -2  183.88   11.80
  -2  -7   2  231.38   15.30
  -2  -7   2  233.38   19.00
  -2  -7   2  236.98   16.00
   2  -7  -2  177.48   11.70
  -2  -7   2  226.18   14.30
   2   7  -2  240.68   15.70
  -2   7   2  184.48   11.60
   2   7  -2  242.68   17.70
  -2   7   2  167.98   13.40
   2   7  -2  236.38   14.70
  -2   7   2  188.88   11.60
   2   7  -2  199.08   14.80
  -1  -7   2 5137.89  153.88
   1  -7  -2 5137.49  154.88
  -1  -7   2 4954.30  153.48
  -1  -7   2 5199.38  156.98
   1  -7  -2 5095.19  152.98
   1  -7  -2 4972.70  152.88
  -1  -7   2 5176.18  153.98
   1  -7  -2 5130.79  154.58
  -1   7   2 5126.19  154.48
   1   7  -2 5055.09  153.68
  -1   7   2 5020.10  152.98
  -1   7   2 5062.19  152.88
   1   7  -2 4994.00  156.68
   1   7  -2 5095.39  153.88
   1   7  -2 5180.18  153.98
   0  -7   2 3395.06  100.39
   0  -7   2 3271.27   99.99
   0  -7  -2 3293.57  100.69
   0  -7  -2 3367.26  102.69
   0  -7   2 3286.17  100.09
   0  -7  -2 3200.58  101.79
   0  -7  -2 3148.39  100.49
   0  -7   2 3302.57  103.29
   0   7   2 3181.28  100.49
   0   7   2 3216.58   97.29
   0   7  -2 3293.37  103.49
   0   7  -2 3268.67   97.09
   0   7   2 3234.18  100.59
   0   7  -2 3214.18  100.09
   0   7   2 3320.97  102.59
   0   7  -2 3324.97  100.29
   1  -7   2  781.22   27.00
  -1  -7  -2  749.23   29.30
   1  -7   2  780.62   27.10
  -1  -7  -2  738.93   30.60
   1  -7   2  738.33   27.50
   1  -7   2  793.52   31.30
  -1  -7  -2  743.23   29.00
   1   7   2  788.22   31.00
   1   7   2  759.12   29.10
  -1   7  -2  757.42   26.70
   1   7   2  761.52   26.80
   1   7   2  754.42   29.10
  -1   7  -2  789.42   31.10
  -1   7  -2  775.22   27.00
   1   7   2  787.52   32.00
   2  -7   2  546.75   20.40
  -2  -7  -2  590.14   24.90
   2  -7   2  538.65   18.60
  -2  -7  -2  620.84   26.80
  -2  -7  -2  595.94   25.10
   2  -7   2  557.44   20.40
   2  -7   2  576.84   25.50
  -2   7  -2  545.25   25.40
   2   7   2  602.64   23.70
  -2   7  -2  520.65   20.00
  -2   7  -2  548.95   20.40
   2   7   2  599.04   24.90
   2   7   2  573.94   24.70
   2   7   2  643.34   28.60
   2   7   2  579.14   26.80
  -3  -7  -2   23.60   10.70
   3  -7   2   17.00    4.90
  -3  -7  -2   18.30    8.70
   3  -7   2   18.00    3.80
   3  -7   2   21.90    8.00
  -3  -7  -2    0.20    8.10
   3  -7   2   16.20    3.70
   3   7   2   23.30    8.10
   3   7   2   15.50    8.60
   3   7   2   27.00   10.60
  -3   7  -2   17.80    3.70
  -3   7  -2   15.20    3.40
   3   7   2   20.60    8.90
   3   7   2   17.70    9.40
  -3   7  -2   24.00    8.50
   4  -7   2  181.58   13.10
  -4  -7  -2  196.48   20.90
  -4  -7  -2  192.58   17.40
   4  -7   2  196.68   16.90
  -4  -7  -2  199.88   17.30
   4  -7   2  175.18   16.40
   4   7   2  171.98   18.30
   4   7   2  187.48   20.20
   4   7   2  202.58   18.20
   4   7   2  184.98   16.80
   5  -7   2  680.53   28.90
   5  -7   2  703.73   31.00
  -5  -7  -2  729.93   31.80
   5  -7   2  752.32   31.40
   5   7   2  744.43   32.10
   5   7   2  743.73   32.40
   5   7   2  736.13   37.90
   5   7   2  725.73   35.70
   6  -7   2    3.30    9.60
   6  -7   2    1.90    8.30
  -6  -7  -2    2.80   10.50
   6  -7   2   -1.60    9.30
   6   7   2   -2.30   11.50
   6   7   2   -0.80   12.30
   6   7   2   -5.90   10.00
   6   7   2    7.00   15.70
   6   7   2   -4.90   11.50
   7  -7   2   81.39   14.00
  -7  -7  -2  101.09   15.20
   7  -7   2   89.79   13.10
  -7  -7  -2   93.29   18.10
  -7  -7  -2   92.39   19.00
   7   7   2   90.39   13.80
   7   7   2  120.19   19.00
   7   7   2   69.39   16.50
   7   7   2   85.99   27.90
   7   7   2   79.29   14.90
   7  -8  -2   16.70    9.70
  -7  -8   2    8.50   17.40
  -7  -8   2  -14.50   11.90
  -7  -8   2  -12.40   11.30
   7  -8  -2    4.60   11.70
   7   8  -2  -14.20   11.30
   7   8  -2    5.60   13.70
   7   8  -2    1.60   16.80
   7   8  -2   16.10   15.30
   6  -8  -2   18.70    8.20
   6  -8  -2   14.20   10.70
  -6  -8   2    6.50   11.00
  -6  -8   2   15.90   13.70
  -6  -8   2   24.30   11.90
   6  -8  -2   24.90   13.30
   6   8  -2   24.60   11.90
   6   8  -2   35.40   13.50
   6   8  -2   17.50   14.80
   6   8  -2   12.80   13.30
  -5  -8   2   -6.40   11.10
  -5  -8   2  -11.60   11.40
   5  -8  -2   -3.80    6.50
  -5  -8   2   -5.90   10.40
   5  -8  -2    2.60    3.90
   5  -8  -2    6.10    4.40
   5  -8  -2    0.10    6.10
   5   8  -2   -0.30   11.10
   5   8  -2  -11.80   12.30
  -5   8   2   -0.40    1.40
   5   8  -2    2.40   11.10
   5   8  -2   -8.00   10.10
  -5   8   2   -0.90    3.40
   4  -8  -2  146.99   10.50
   4  -8  -2  163.98   10.80
   4  -8  -2  155.68   10.60
   4  -8  -2  155.58   13.30
  -4  -8   2  151.48   15.10
  -4  -8   2  165.08   17.60
   4   8  -2  186.28   17.40
   4   8  -2  172.88   18.70
   4   8  -2  156.98   16.10
  -4   8   2  163.58   10.10
   4   8  -2  182.48   18.10
   3  -8  -2    2.60    5.30
   3  -8  -2    6.20    6.60
  -3  -8   2    6.00    8.80
  -3  -8   2   -6.40    8.60
  -3  -8   2    1.60    9.00
  -3  -8   2    2.60   10.90
   3  -8  -2   -3.00    5.40
   3   8  -2   10.60    9.20
   3   8  -2   22.30    9.40
  -3   8   2   11.60    5.50
  -3   8   2    2.10    6.20
  -3   8   2   10.20    5.20
   3   8  -2   -2.30    8.10
  -2  -8   2  171.38   15.50
   2  -8  -2  139.79   11.60
  -2  -8   2  138.99   13.90
   2  -8  -2  169.58   11.90
  -2  -8   2  165.18   19.30
   2  -8  -2  165.18   14.50
  -2  -8   2  153.08   14.30
   2   8  -2  147.99   13.80
   2   8  -2  165.38   15.10
  -2   8   2  146.79   13.50
  -2   8   2  146.29   11.20
   2   8  -2  138.09   14.70
   2   8  -2  149.19   18.00
  -2   8   2  152.68   11.50
   1  -8  -2   10.80    8.50
   1  -8  -2    8.40    6.40
   1  -8  -2    0.90    7.70
  -1  -8   2    0.40    7.00
  -1  -8   2   17.30    7.80
  -1  -8   2    9.80    7.00
  -1  -8   2   11.80   10.00
   1  -8  -2   -2.70    6.50
   1   8  -2    4.90    7.00
   1   8  -2    8.40    9.10
  -1   8   2   10.80    6.50
  -1   8   2    7.00    7.70
   1   8  -2    4.70    7.20
  -1   8   2    4.10    6.40
   1   8  -2   17.40    7.80
   0  -8  -2   49.80    8.50
   0  -8  -2   52.89   10.40
   0  -8  -2   57.59    9.60
   0  -8   2   58.59    8.50
   0  -8  -2   63.09    9.00
   0  -8   2   57.59    8.00
   0  -8   2   37.40   10.20
   0  -8   2   59.99    8.50
   0   8  -2   58.79   10.70
   0   8   2   60.09    5.80
   0   8  -2   47.80    8.20
   0   8  -2   49.30    5.30
   0   8   2   50.19    9.60
   0   8  -2   66.09    8.80
   0   8   2   46.20    8.60
   0   8   2   59.59    8.60
   1  -8   2 1576.74   53.79
   1  -8   2 1456.95   49.80
  -1  -8  -2 1523.55   51.49
   1  -8   2 1522.35   49.50
   1  -8   2 1565.24   49.40
  -1  -8  -2 1492.35   51.39
  -1  -8  -2 1510.95   52.89
   1   8   2 1543.45   51.59
   1   8   2 1514.75   52.89
  -1   8  -2 1536.65   49.50
   1   8   2 1535.75   51.39
   1   8   2 1473.55   54.09
  -1   8  -2 1568.84   53.69
   1   8   2 1489.45   49.70
  -1   8  -2 1561.84   49.30
  -2  -8  -2  393.56   22.70
   2  -8   2  347.97   15.50
   2  -8   2  359.66   21.60
  -2  -8  -2  349.87   19.90
   2  -8   2  366.86   15.60
  -2  -8  -2  355.06   20.30
   2   8   2  345.67   18.00
  -2   8  -2  349.07   15.60
   2   8   2  354.26   22.40
  -2   8  -2  356.76   21.20
   2   8   2  347.77   23.40
  -2   8  -2  358.26   15.10
   2   8   2  375.26   19.90
   2   8   2  377.36   20.30
   3  -8   2 1237.58   40.90
   3  -8   2 1297.47   47.50
   3  -8   2 1255.47   41.10
  -3  -8  -2 1362.16   48.30
   3  -8   2 1335.77   41.40
  -3  -8  -2 1313.17   47.20
   3   8   2 1523.15   50.69
  -3   8  -2 1296.47   47.30
   3   8   2 1325.97   47.30
   3   8   2 1344.77   47.60
  -3   8  -2 1257.97   41.20
   3   8   2 1350.16   51.99
   3   8   2 1266.27   46.20
   4  -8   2   21.50    8.50
  -4  -8  -2   -1.80    9.80
  -4  -8  -2   14.70   12.80
  -4  -8  -2   10.00   10.20
   4  -8   2    3.00    6.40
   4  -8   2    6.20    8.50
   4   8   2    2.40   11.20
   4   8   2   -7.00    9.70
   4   8   2    0.70   12.10
   4   8   2   22.20   10.50
   4   8   2   -4.70    7.20
  -5  -8  -2    9.20   10.80
   5  -8   2    0.30    8.50
  -5  -8  -2   11.80   13.80
  -5  -8  -2    4.00    7.50
   5  -8   2    4.00    9.20
   5  -8   2    6.20    7.10
   5   8   2    5.30   11.80
   5   8   2   11.50   11.90
   5   8   2    5.60   10.40
   5   8   2   13.90   11.20
   6  -8   2   60.49   11.60
  -6  -8  -2   65.79   16.60
   6  -8   2   60.69   10.40
   6  -8   2   59.09   12.00
  -6  -8  -2   41.50   15.30
  -6  -8  -2   58.39   13.60
   6   8   2   62.09   14.50
   6   8   2   37.10   15.80
   6   8   2   57.99   14.40
   6   8   2   68.39   13.20
   6   8   2   83.29   17.50
   7  -8   2   -0.80    9.20
   7  -8   2   -1.10    9.60
  -7  -8  -2    6.00   11.40
  -7  -8  -2   14.30   15.70
   7  -8   2   -2.90   10.60
  -7  -8  -2   14.30   12.70
   7   8   2  -18.50   15.30
   7   8   2  -16.00   12.20
   7   8   2   22.80   14.00
   7   8   2  -39.30   28.00
  -7  -9   2   69.69   15.80
   7  -9  -2  105.79   17.90
  -7  -9   2   73.59   15.20
   7  -9  -2   70.69   11.10
  -7  -9   2   97.09   21.30
   7   9  -2   88.99   17.70
   7   9  -2   94.29   21.00
   7   9  -2   87.09   19.30
  -6  -9   2   50.19   17.00
   6  -9  -2   48.50    9.10
   6  -9  -2   87.79   14.70
  -6  -9   2   55.89   14.80
   6  -9  -2   43.80    7.90
  -6  -9   2   67.19   14.50
   6   9  -2   72.79   17.80
   6   9  -2   42.60   15.90
   6   9  -2   64.99   14.30
   6   9  -2   62.79   15.40
   5  -9  -2    1.50    7.40
   5  -9  -2    7.30    4.40
  -5  -9   2    5.70   11.80
   5  -9  -2    7.50    5.10
  -5  -9   2    3.60   13.40
   5  -9  -2   -5.60    6.20
  -5  -9   2   -6.00   11.00
   5  -9  -2    0.80    6.70
   5   9  -2   12.50   12.30
  -5   9   2    2.50    1.70
  -5   9   2    2.00    2.20
   5   9  -2    1.50   12.60
   5   9  -2   -7.60   11.20
   5   9  -2   25.70   13.70
   4  -9  -2   33.40    8.20
   4  -9  -2   17.50    6.40
  -4  -9   2   36.70   12.20
  -4  -9   2   25.50   11.40
   4  -9  -2   19.80    4.50
   4  -9  -2   21.40    6.10
   4  -9  -2   19.70    3.90
  -4  -9   2   27.20   12.20
  -4   9   2   18.60    5.70
   4   9  -2   54.39   14.00
   4   9  -2   15.80   11.40
   4   9  -2   20.00   12.00
   3  -9  -2 1237.88   41.60
  -3  -9   2 1262.27   64.19
  -3  -9   2 1193.08   46.30
  -3  -9   2 1306.97   47.40
  -3  -9   2 1272.07   46.80
   3  -9  -2 1249.18   43.90
   3  -9  -2 1216.78   41.50
  -3   9   2 1236.58   41.30
   3   9  -2 1250.37   46.10
  -3   9   2 1201.78   41.40
  -3   9   2 1221.18   43.60
   3   9  -2 1249.77   49.90
   3   9  -2 1251.17   45.80
   3   9  -2 1240.08   46.70
  -2  -9   2    9.30   12.20
  -2  -9   2    2.40    9.50
  -2  -9   2   -0.80    8.70
   2  -9  -2    7.00    7.00
   2  -9  -2    3.60    8.70
  -2  -9   2    7.50    9.00
   2  -9  -2    6.10    8.90
   2  -9  -2   -8.20    6.90
  -2   9   2   -6.30    6.40
   2   9  -2   21.90   10.40
   2   9  -2    9.00   12.50
  -2   9   2    4.10    8.10
   2   9  -2    5.10    9.20
  -2   9   2    1.60    6.70
   2   9  -2    8.50    9.70
  -1  -9   2  879.91   33.50
  -1  -9   2  915.41   34.20
  -1  -9   2  912.91   33.90
   1  -9  -2  824.22   32.30
   1  -9  -2  870.71   35.50
   1  -9  -2  846.82   32.70
   1  -9  -2  866.81   35.50
  -1  -9   2  873.71   38.30
  -1   9   2  840.72   32.30
   1   9  -2  900.41   34.00
  -1   9   2  806.22   34.80
   1   9  -2  916.91   35.00
   1   9  -2  896.81   38.10
  -1   9   2  874.51   32.60
   1   9  -2  935.71   34.80
   0  -9  -2   13.50    9.60
   0  -9   2   11.80    8.10
   0  -9  -2   16.80    8.10
   0  -9  -2   13.40    8.30
   0  -9   2    5.40    7.60
   0  -9  -2    9.30    9.50
   0  -9   2    9.70   10.20
   0  -9   2    9.70    7.20
   0   9   2   13.90    8.20
   0   9   2   12.10    9.50
   0   9  -2   10.60    7.70
   0   9  -2    8.40    9.40
   0   9  -2   17.40    8.00
   0   9   2    0.70    7.30
   0   9   2    8.40    3.10
  -1  -9  -2  228.88   17.70
   1  -9   2  227.58   19.90
   1  -9   2  210.08   14.20
   1  -9   2  198.88   15.40
  -1  -9  -2  235.48   19.00
  -1  -9  -2  199.08   16.50
   1  -9   2  223.58   14.70
  -1   9  -2  211.88   13.70
  -1   9  -2  215.68   14.20
  -1   9  -2  221.78   19.50
   1   9   2  222.38   16.60
   1   9   2  204.18   18.00
   1   9   2  226.18   19.90
   2  -9   2  295.77   18.50
   2  -9   2  248.88   21.10
   2  -9   2  294.77   15.00
  -2  -9  -2  283.57   18.90
   2  -9   2  266.37   14.80
  -2  -9  -2  313.97   20.30
  -2  -9  -2  307.67   24.50
   2   9   2  304.07   27.20
  -2   9  -2  266.07   14.20
   2   9   2  281.47   17.00
  -2   9  -2  280.07   20.70
   2   9   2  275.17   22.10
  -2   9  -2  286.47   15.10
   2   9   2  333.37   19.90
   2   9   2  287.77   19.90
   3  -9   2   86.09    9.40
  -3  -9  -2  117.69   16.00
   3  -9   2  106.09   13.30
  -3  -9  -2  104.29   13.80
  -3  -9  -2  115.19   16.20
   3   9   2   93.39   13.30
  -3   9  -2   90.49   11.90
   3   9   2  104.69   13.80
   3   9   2  103.49   12.50
  -3   9  -2   99.89    9.10
   3   9   2   74.09   16.00
   3   9   2   62.09   14.30
  -4  -9  -2   14.30   11.30
  -4  -9  -2   33.60   13.60
   4  -9   2   21.90   10.20
  -4  -9  -2   16.00   11.60
   4  -9   2    5.90    5.30
   4   9   2   18.40   10.30
   4   9   2   26.20   11.80
   4   9   2   20.20   12.40
   4   9   2   31.20   13.10
   5  -9   2   19.50    9.60
  -5  -9  -2   24.00   12.50
   5  -9   2   14.80    9.80
   5  -9   2   12.20    6.70
  -5  -9  -2   28.70   12.10
  -5  -9  -2   32.30   14.80
   5   9   2   25.10   12.00
   5   9   2   11.40   14.00
   5   9   2   31.10   12.60
   5   9   2   16.60   13.10
   6  -9   2   99.39   22.90
  -6  -9  -2  119.19   17.10
   6  -9   2   82.99   12.70
   6  -9   2   87.39   10.80
  -6  -9  -2  102.69   22.70
  -6  -9  -2  115.29   16.20
   6   9   2  113.49   18.20
   6   9   2  117.49   15.60
   6   9   2   80.99   22.40
   6   9   2  123.39   18.10
   6   9   2  124.49   17.70
  -7  -9  -2   11.80   13.80
   7  -9   2   26.50   11.70
   7  -9   2   41.10   10.50
   7  -9   2    9.50   10.10
   7   9   2   39.50   15.90
   7   9   2   64.09   14.70
   7   9   2   39.00   15.40
   7   9   2   47.20   16.50
   6 -10  -2    6.00    6.30
   6 -10  -2    6.90   12.10
  -6 -10   2    0.10   13.30
  -6 -10   2    8.20   12.30
   6 -10  -2   -4.60    6.90
  -6 -10   2   19.20   22.00
   6 -10  -2   -4.80    6.70
   6  10  -2   -2.20   15.40
   6  10  -2   -5.40   12.10
   6  10  -2   31.00   14.40
   6  10  -2   19.60   14.00
  -5 -10   2   -8.50   12.20
   5 -10  -2   -1.80    4.70
   5 -10  -2    1.90    4.10
  -5 -10   2   -6.60   13.50
   5 -10  -2   -3.50    5.10
   5 -10  -2   13.70    8.20
  -5 -10   2    7.80   12.30
   5 -10  -2    3.90    5.30
   5  10  -2   -2.50   12.80
  -5  10   2    0.30    1.60
   5  10  -2   -7.40   13.20
  -5  10   2    1.70    1.90
   5  10  -2   -3.20   12.10
   5  10  -2    1.90   13.00
  -4 -10   2   98.29   14.40
   4 -10  -2   91.59   11.40
   4 -10  -2   69.79    8.20
  -4 -10   2  102.99   15.50
   4 -10  -2   83.59    8.90
  -4 -10   2   84.29   14.80
   4  10  -2  102.89   15.40
   4  10  -2   92.59   14.90
   4  10  -2   82.69   14.50
  -4  10   2   92.69   14.10
   3 -10  -2 1274.77   46.10
  -3 -10   2 1279.57   47.80
  -3 -10   2 1223.78   47.30
   3 -10  -2 1306.57   43.20
  -3 -10   2 1238.08   52.79
  -3 -10   2 1267.57   49.00
   3 -10  -2 1296.27   43.20
   3  10  -2 1271.47   47.80
   3  10  -2 1237.48   48.60
  -3  10   2 1289.57   43.10
  -3  10   2 1254.87   45.50
   3  10  -2 1182.78   47.40
  -2 -10   2  108.19   14.00
   2 -10  -2  132.39   14.10
   2 -10  -2  119.29   12.10
  -2 -10   2  106.99   13.90
   2 -10  -2  101.79   13.50
   2 -10  -2  129.79   15.10
  -2 -10   2  125.29   14.80
  -2 -10   2   89.39   16.60
   2  10  -2  116.99   14.70
   2  10  -2  110.19   17.20
  -2  10   2  104.19   13.10
  -2  10   2  120.89   11.60
  -2  10   2  123.49   11.90
   2  10  -2  154.98   18.90
   1 -10  -2 1082.59   39.20
  -1 -10   2 1081.19   48.90
   1 -10  -2 1033.10   42.20
   1 -10  -2 1022.70   38.70
  -1 -10   2 1028.70   39.90
  -1 -10   2 1080.39   45.50
  -1 -10   2 1112.39   40.70
   1 -10  -2 1044.60   41.80
   1  10  -2 1109.39   40.60
   1  10  -2 1036.50   34.70
   1  10  -2 1052.09   40.20
  -1  10   2 1083.69   38.70
  -1  10   2 1087.99   38.90
   1  10  -2 1055.89   44.40
  -1  10   2 1015.40   41.60
   0 -10   2  209.38   17.60
   0 -10  -2  243.38   22.80
   0 -10   2  222.98   16.90
   0 -10  -2  263.67   21.70
   0 -10  -2  201.88   23.60
   0 -10  -2  241.28   17.80
   0 -10   2  199.58   17.50
   0 -10   2  238.68   23.40
   0  10  -2  206.08   17.00
   0  10  -2  186.98   16.60
   0  10   2  214.18   18.30
   0  10  -2  182.58   23.30
   0  10   2  193.78   17.10
   0  10   2  197.28   21.80
  -1 -10  -2 1496.45   50.89
   1 -10   2 1363.46   48.80
   1 -10   2 1363.96   48.00
   1 -10   2 1362.76   48.10
  -1 -10  -2 1481.85   50.69
   1 -10   2 1447.96   53.69
  -1  10  -2 1333.07   47.90
   1  10   2 1458.65   50.79
  -1  10  -2 1415.16   53.39
   1  10   2 1491.05   48.70
   1  10   2 1286.97   49.50
   1  10   2 1517.05   57.49
  -1  10  -2 1420.66   48.30
   2 -10   2 1264.87   48.30
   2 -10   2 1216.68   42.50
  -2 -10  -2 1276.67   46.90
  -2 -10  -2 1289.37   49.10
   2 -10   2 1269.67   42.70
   2 -10   2 1204.28   44.40
   2  10   2 1240.58   49.50
  -2  10  -2 1281.47   48.30
  -2  10  -2 1220.78   43.20
   2  10   2 1245.48   46.70
   2  10   2 1283.17   43.50
   2  10   2 1287.37   50.99
   2  10   2 1259.47   47.20
  -2  10  -2 1233.58   42.10
  -3 -10  -2  515.85   27.40
  -3 -10  -2  538.85   28.40
   3 -10   2  539.65   28.60
  -3 -10  -2  555.14   31.20
   3 -10   2  521.95   24.90
   3 -10   2  505.05   20.50
   3 -10   2  482.35   20.20
  -3  10  -2  508.85   20.20
  -3  10  -2  553.14   27.40
   3  10   2  489.35   27.50
   3  10   2  471.25   25.20
   3  10   2  493.75   28.10
   3  10   2  394.56   29.40
   3  10   2  544.35   31.40
   4 -10   2   95.89   13.30
   4 -10   2   85.29    7.90
  -4 -10  -2  116.29   15.70
  -4 -10  -2  103.99   15.80
   4 -10   2   94.39    7.80
  -4 -10  -2  153.98   19.30
  -4  10  -2  126.09   14.90
   4  10   2  104.69   16.30
   4  10   2   93.59   13.20
   4  10   2  121.99   15.50
   4  10   2  108.49   16.30
  -5 -10  -2   49.20   13.90
   5 -10   2   49.20   11.80
  -5 -10  -2   34.80   14.10
  -5 -10  -2   42.30   15.80
   5 -10   2   54.89   12.20
   5  10   2   23.50   12.90
   5  10   2   39.10   16.80
   5  10   2   37.70   13.00
   5  10   2   53.29   15.60
   5  10   2   42.50   15.20
   6 -10   2   44.90   12.40
  -6 -10  -2   79.29   19.30
   6 -10   2   63.29   12.60
   6 -10   2   68.09    9.30
  -6 -10  -2   66.69   15.00
  -6 -10  -2   75.59   16.20
   6  10   2   85.19   15.80
   6  10   2   79.29   28.50
   6  10   2   61.59   18.50
   6  10   2   60.99   16.60
   6 -11  -2   17.30   12.50
   6 -11  -2   12.20    4.40
   6 -11  -2   -1.80    7.50
  -6 -11   2    7.20   14.20
  -6 -11   2    9.00   18.30
  -6 -11   2    3.80   12.50
   6  11  -2  -10.80   12.70
   6  11  -2   -9.40   12.00
   6  11  -2   39.30   16.00
   6  11  -2   14.70   18.00
   6  11  -2   10.00   15.00
  -5 -11   2   32.50   13.90
  -5 -11   2   15.30   15.20
   5 -11  -2   20.90    6.30
   5 -11  -2    0.50    8.50
  -5 -11   2   13.30   12.40
   5 -11  -2   14.80    5.90
   5  11  -2   -1.90   12.00
   5  11  -2   24.50   14.20
   5  11  -2   13.20   13.90
   5  11  -2    9.10   14.30
   5  11  -2    6.50   11.30
  -4 -11   2   89.59   14.50
  -4 -11   2   70.59   15.40
   4 -11  -2   79.79   11.80
  -4 -11   2  103.09   16.20
   4 -11  -2   66.89    8.60
   4 -11  -2   71.89    9.30
  -4  11   2   83.79    8.90
   4  11  -2   84.89   15.10
   4  11  -2   65.29   12.00
   4  11  -2   65.09   15.00
   4  11  -2   87.09   16.20
  -3 -11   2   -7.00   11.00
   3 -11  -2   -2.90    7.40
  -3 -11   2   -1.60   10.40
  -3 -11   2   -3.80   14.00
   3 -11  -2   -7.10   11.50
  -3 -11   2   -0.80   11.60
   3 -11  -2   -3.80    9.50
   3 -11  -2    4.20   11.10
   3  11  -2   -7.80   11.10
   3  11  -2    1.10   11.50
   3  11  -2   13.70   14.30
  -3  11   2    0.40    3.70
  -3  11   2    6.20    7.50
   3  11  -2   -2.20    7.70
  -3  11   2   -0.10    3.10
   2 -11  -2  361.96   19.60
  -2 -11   2  347.47   29.50
   2 -11  -2  339.67   23.60
  -2 -11   2  349.07   22.30
  -2 -11   2  291.17   29.20
   2 -11  -2  389.16   25.20
   2 -11  -2  378.36   20.20
   2  11  -2  333.37   24.10
  -2  11   2  367.46   19.90
   2  11  -2  319.97   17.40
   2  11  -2  327.67   23.00
  -2  11   2  381.26   19.30
  -2  11   2  361.36   22.90
  -1 -11   2   -0.20   10.10
   1 -11  -2   -5.20    8.30
  -1 -11   2  -12.40    9.00
   1 -11  -2    3.60   11.00
  -1 -11   2  -10.90    9.10
   1 -11  -2    7.70    9.00
  -1 -11   2   -7.90   13.30
   1 -11  -2    5.90   10.70
   1  11  -2   -6.90    9.60
   1  11  -2   -1.00    3.80
  -1  11   2    3.60    8.60
  -1  11   2  -10.30    9.30
   1  11  -2   11.20   11.80
  -1  11   2    2.90    8.30
   1  11  -2   -5.90    8.30
   0 -11  -2  742.33   31.00
   0 -11   2  671.43   49.60
   0 -11  -2  720.63   30.60
   0 -11  -2  739.23   34.80
   0 -11  -2  716.43   33.50
   0 -11   2  649.14   30.10
   0 -11   2  658.63   29.80
   0 -11   2  703.93   29.70
   0  11  -2  658.23   29.00
   0  11   2  730.33   30.70
   0  11   2  736.33   30.70
   0  11   2  716.53   34.40
   0  11  -2  681.83   35.00
   0  11  -2  676.13   29.70
   1 -11   2  169.28   15.90
  -1 -11  -2  177.88   22.10
   1 -11   2  162.68   17.90
   1 -11   2  197.48   16.00
  -1 -11  -2  199.78   18.20
  -1 -11  -2  195.18   17.60
   1 -11   2  214.58   18.20
   1  11   2  214.78   22.80
   1  11   2  180.38   11.20
  -1  11  -2  184.58   15.00
  -1  11  -2  217.58   16.30
  -1  11  -2  174.18   21.20
   1  11   2  162.88   17.90
  -2 -11  -2  -14.40   10.70
  -2 -11  -2  -23.10   11.10
   2 -11   2   -5.50    8.60
   2 -11   2   -7.90   11.30
   2 -11   2    1.30    8.60
   2 -11   2  -11.30    8.10
  -2 -11  -2   -6.00   10.20
   2  11   2   -6.90   11.80
   2  11   2   -2.50    8.50
   2  11   2  -12.70    6.40
   2  11   2   -6.30   10.80
  -2  11  -2    0.10   10.20
  -2  11  -2   -8.30    7.00
  -2  11  -2   -3.20    3.50
  -3 -11  -2  209.68   19.30
  -3 -11  -2  166.38   18.90
   3 -11   2  219.18   22.10
   3 -11   2  188.68   13.60
  -3 -11  -2  181.18   19.80
   3 -11   2  214.08   18.30
   3 -11   2  202.18   13.50
   3  11   2  204.18   19.40
   3  11   2  187.78   19.40
   3  11   2  200.08   23.80
  -3  11  -2  195.08   13.00
   3  11   2  204.18   17.50
  -3  11  -2  198.58   24.00
  -4 -11  -2  148.19   17.40
  -4 -11  -2  154.08   18.00
   4 -11   2  142.29   16.40
   4 -11   2  144.49    9.70
  -4 -11  -2  197.48   22.80
   4 -11   2  140.49    9.60
   4  11   2  124.39   14.50
   4  11   2  164.58   19.00
   4  11   2  139.39   20.20
   4  11   2  115.39   18.80
   4  11   2  142.69   17.60
  -5 -11  -2   -7.10   12.60
  -5 -11  -2   11.10   14.20
   5 -11   2    4.60   10.30
  -5 -11  -2   -6.60   15.30
   5 -11   2    2.40   11.00
   5  11   2   21.40   12.20
   5  11   2   27.00   14.80
   5  11   2    2.50   12.40
   5  11   2  -10.50   14.10
   5  11   2   12.50   16.40
   5 -12  -2   -6.70    8.40
  -5 -12   2   -0.30   11.80
   5 -12  -2   -2.70    5.60
  -5 -12   2  -16.00   13.70
   5 -12  -2   -2.80    6.00
   5  12  -2   -0.10   13.10
  -5  12   2    4.00    1.80
   5  12  -2    4.50   14.60
   5  12  -2   -7.20   14.80
   5  12  -2   -5.90   12.20
  -5  12   2   -0.90    2.00
   5  12  -2   -3.10   10.40
  -4 -12   2   55.59   15.00
  -4 -12   2   46.10   13.30
  -4 -12   2   49.20   15.30
   4 -12  -2   30.40    7.60
   4 -12  -2   18.10   10.00
   4 -12  -2   30.40    7.90
   4 -12  -2   21.40   13.20
   4  12  -2   32.30   10.60
   4  12  -2   43.00   14.40
  -4  12   2   24.40    6.00
   4  12  -2   32.90   13.10
   4  12  -2   17.50   15.10
   3 -12  -2  165.78   15.10
  -3 -12   2  183.28   18.80
   3 -12  -2  177.88   15.50
   3 -12  -2  171.18   19.60
   3 -12  -2  166.78   18.00
  -3 -12   2  165.28   21.10
  -3 -12   2  168.18   18.10
  -3 -12   2  198.98   19.20
   3  12  -2  179.68   15.40
   3  12  -2  189.88   20.20
   3  12  -2  139.59   19.40
   3  12  -2  176.88   18.80
   3  12  -2  165.28   18.30
  -2 -12   2   -0.30   11.30
  -2 -12   2   27.00   12.40
   2 -12  -2    1.00   10.50
  -2 -12   2   12.20   10.70
   2 -12  -2   -0.90   11.50
   2 -12  -2   -7.80    8.80
  -2 -12   2   -6.20   14.00
   2 -12  -2    2.50    8.80
  -2  12   2   12.20   14.90
   2  12  -2  -14.20   13.30
   2  12  -2    2.80    4.20
   2  12  -2   -7.20   10.50
  -2  12   2    9.00    7.00
   1 -12  -2   39.60   12.10
   1 -12  -2   39.70   10.70
  -1 -12   2   35.90   15.50
  -1 -12   2   54.09   12.30
   1 -12  -2   27.00   10.40
   1 -12  -2   59.09   14.30
  -1 -12   2   34.90   10.80
   1  12  -2   51.69   15.00
   1  12  -2   54.79   11.90
  -1  12   2   55.29   10.90
  -1  12   2   47.10   12.60
   0 -12   2   31.30   10.50
   0 -12  -2   35.70   13.70
   0 -12  -2   34.70   10.80
   0 -12  -2   23.30   12.00
   0 -12   2   38.00   11.30
   0 -12   2   -3.20   14.00
   0 -12   2   35.40   10.70
   0 -12  -2   39.00   11.60
   0  12   2   29.10   11.20
   0  12  -2   19.90   12.50
   0  12   2   21.70   12.00
   0  12  -2   12.30    9.40
   1 -12   2    2.30    8.90
  -1 -12  -2    2.30   10.60
   1 -12   2   -0.30    8.30
   1 -12   2   -4.90   12.80
  -1 -12  -2    2.70   10.80
  -1 -12  -2  -15.20   12.20
   1 -12   2    1.10    9.00
   1  12   2  -16.50    7.60
  -1  12  -2   -6.70   11.40
   1  12   2   -5.50   10.50
  -1  12  -2    5.10    8.50
   1  12   2   -1.80    2.00
  -1  12  -2    1.40    7.50
   2 -12   2   23.60    8.80
   2 -12   2   30.70   10.30
   2 -12   2   37.20    9.60
   2 -12   2   24.10   13.60
  -2 -12  -2   50.99   13.30
  -2 -12  -2   43.90   15.00
  -2 -12  -2   36.00   11.80
  -2  12  -2   39.90    8.60
   2  12   2   30.30    7.00
   2  12   2   52.49   13.30
   2  12   2   24.00   11.90
   3 -12   2   37.00    7.70
   3 -12   2   41.40   13.00
  -3 -12  -2   34.50   13.20
   3 -12   2   29.80    7.80
  -3 -12  -2   61.99   14.10
   3 -12   2   31.00   10.70
  -3 -12  -2   32.70   15.80
  -3  12  -2    5.90    7.60
  -3  12  -2   38.60    7.50
   3  12   2   18.70   13.90
   3  12   2   16.60   13.60
   3  12   2   30.00    9.10
   3  12   2   61.69   14.70
   3  12   2   61.29   13.60
   4 -12   2   -0.70    5.20
  -4 -12  -2    6.60   13.60
   4 -12   2   -1.60   17.30
  -4 -12  -2   -4.60   11.80
   4 -12   2    7.50    6.30
   4 -12   2    4.90   11.80
   4  12   2    2.80   11.30
   4  12   2   19.60   17.80
  -4  12  -2    0.70    3.80
   4  12   2    3.70   12.90
  -4  12  -2    3.20    1.70
   4  12   2    9.20   12.50
   4  12   2    3.90   14.60
   5 -12   2   19.40   14.10
   5 -12   2   -2.60   11.40
  -5 -12  -2    2.40   13.70
  -5 -12  -2   -1.50   13.20
  -5 -12  -2   19.20   17.70
   5  12   2   18.20   15.60
   5  12   2    1.00   11.60
   5  12   2    3.90   14.90
   5  12   2   -9.40   18.20
   4 -13  -2   -3.30    9.90
   4 -13  -2   -1.00    7.20
  -4 -13   2  -15.20   24.40
   4 -13  -2  -11.80   13.90
   4 -13  -2   10.90    7.70
  -4 -13   2   -0.10   14.90
  -4 -13   2   -1.20   12.10
  -4  13   2    5.30    3.40
   4  13  -2   -2.00   12.40
   4  13  -2    2.20    9.20
   4  13  -2   -7.40   16.10
   4  13  -2   -6.60   14.00
  -4  13   2   -0.10    2.70
   4  13  -2    2.00   13.00
  -4  13   2    0.10    4.10
   3 -13  -2   -8.40    7.70
  -3 -13   2   -5.10   11.40
  -3 -13   2   18.10   12.60
   3 -13  -2    9.00   10.70
  -3 -13   2    9.10   13.70
   3 -13  -2    1.40   13.60
  -3 -13   2    2.20   15.20
   3 -13  -2   -7.20    8.40
   3  13  -2    9.50   12.10
   3  13  -2    1.50   11.80
  -3  13   2   20.20    8.50
   3  13  -2   18.40   13.30
  -3  13   2   -3.50    2.90
   3  13  -2   -5.70   14.00
   3  13  -2   -0.60    4.10
  -3  13   2   -4.30    3.70
  -2 -13   2    5.90   10.70
   2 -13  -2    8.00    9.40
  -2 -13   2  -12.10   14.00
   2 -13  -2   -6.40   11.90
   2 -13  -2    3.60    9.40
  -2 -13   2    2.70   11.70
   2 -13  -2   12.40   11.70
  -2 -13   2    2.50   12.40
  -2  13   2   -1.70    3.90
  -2  13   2   10.60    9.30
   2  13  -2    3.80    2.60
   2  13  -2   -0.80   11.10
  -2  13   2    1.30    4.40
   2  13  -2   -7.30   12.60
   2  13  -2    0.10   13.10
  -1 -13   2   -8.50   10.40
  -1 -13   2   -3.70   13.50
   1 -13  -2   10.70   12.50
  -1 -13   2  -15.30   12.80
   1 -13  -2    4.10   12.20
  -1 -13   2    2.00   10.20
   1 -13  -2   31.70   10.80
   1 -13  -2    1.00    9.40
  -1  13   2    4.30   11.00
  -1  13   2    9.10   10.10
   1  13  -2    1.30   12.40
   1  13  -2   -8.00   10.90
  -1  13   2   -8.20    8.80
   1  13  -2    3.40   10.20
   0 -13  -2    1.90   12.40
   0 -13   2    7.30   10.70
   0 -13  -2    8.60   10.50
   0 -13  -2    2.70   11.10
   0 -13   2   11.00   10.00
   0 -13   2    2.30   10.30
   0 -13   2    6.00   13.70
   0  13   2   -5.80   10.50
   0  13  -2   -2.50   10.30
   0  13   2  -13.60   11.00
   0  13  -2   11.40    9.90
   0  13   2    2.50   10.40
   1 -13   2    0.20    9.40
   1 -13   2   15.70    9.80
  -1 -13  -2    1.10   13.50
   1 -13   2  -10.00   13.40
  -1 -13  -2    3.00   11.40
  -1  13  -2   -2.60    4.20
   1  13   2    7.10   12.10
   1  13   2   36.30   15.70
  -1  13  -2    5.70    9.40
   1  13   2    3.50   13.90
  -2 -13  -2   57.09   13.60
   2 -13   2   47.00    9.90
   2 -13   2   44.30   14.60
  -2 -13  -2   45.80   15.60
   2 -13   2   57.69   10.60
  -2 -13  -2   34.60   13.30
   2  13   2   34.40   12.70
   2  13   2   97.39   15.60
  -2  13  -2   71.69   11.00
   2  13   2   37.50   15.80
  -3 -13  -2   25.60   13.40
   3 -13   2   20.30   10.90
   3 -13   2   21.30    8.30
   3 -13   2   36.60    8.40
  -3 -13  -2   48.20   14.90
   3 -13   2   25.20   13.50
  -3 -13  -2   56.29   22.70
   3  13   2   50.59   14.20
   3  13   2   13.40    6.50
   3  13   2   37.70   15.70
   3  13   2   10.50   14.10
  -4 -13  -2   -6.90   17.10
   4 -13   2    2.40    5.90
  -4 -13  -2   18.40   15.10
   4 -13   2   -8.40   12.10
   4 -13   2   11.10    6.00
   4 -13   2  -13.50   10.10
  -4 -13  -2   11.50   13.10
   4  13   2   44.90   22.50
   4  13   2    8.70   12.80
   4  13   2   12.50   15.90
  -4  13  -2    7.90    4.60
   4  13   2    5.40   16.00
   3 -14  -2    3.50    9.10
   3 -14  -2  -15.60   14.10
   3 -14  -2    8.20   11.10
  -3 -14   2    2.90   11.60
   3 -14  -2   -5.70    9.10
  -3 -14   2   23.80   14.20
  -3 -14   2    1.40   15.10
  -3  14   2    6.40   10.70
   3  14  -2   10.90   13.00
  -3  14   2   -6.90    3.10
   3  14  -2    5.50    3.60
  -3  14   2   -3.90    4.00
  -2 -14   2   40.80   13.40
  -2 -14   2   28.60   19.70
   2 -14  -2   40.50   10.80
   2 -14  -2   29.60   13.30
  -2 -14   2   36.80   14.50
  -2 -14   2   12.10   14.00
   2 -14  -2   26.30   15.20
   2 -14  -2   38.20   11.20
  -2  14   2   38.50   11.10
   2  14  -2   37.20   14.60
   2  14  -2   17.60   15.00
   2  14  -2   13.00   12.80
   1 -14  -2   10.50   14.50
  -1 -14   2   15.50   15.10
  -1 -14   2   30.90   12.90
   1 -14  -2   25.00   11.40
  -1 -14   2   39.10   13.60
  -1 -14   2   32.30   18.70
   1 -14  -2   29.60   11.20
  -1  14   2   28.10   11.70
   1  14  -2   29.50   13.30
   1  14  -2    3.90   15.80
   1  14  -2    9.30   20.50
  -1  14   2    8.50    9.30
   0 -14  -2    1.80   13.80
   0 -14   2   -0.10   10.80
   0 -14   2   -1.80   15.30
   0 -14   2    1.20   10.70
   0 -14   2   -5.60    9.60
   0 -14  -2   -0.60   12.70
   0 -14  -2    5.30   11.00
   0  14   2   19.20   11.70
   0  14   2   18.70   12.10
   0  14   2    6.80   11.70
   0  14  -2    3.70   14.40
   0  14  -2    7.50   11.20
   0  14  -2   -4.90    9.50
  -1 -14  -2  124.49   18.80
   1 -14   2  108.69   18.90
   1 -14   2  141.49   15.10
   1 -14   2   93.59   13.10
  -1 -14  -2  141.49   20.70
   1 -14   2  125.79   14.90
  -1 -14  -2  151.78   17.60
   1  14   2  136.29   20.80
  -1  14  -2  101.09   14.30
   1  14   2  132.79   17.30
   1  14   2  149.59   17.70
  -1  14  -2  106.39   16.90
   2 -14   2    9.30    9.50
   2 -14   2    1.40   14.60
  -2 -14  -2    5.70   12.10
   2 -14   2   -5.60   10.40
   2 -14   2   17.70    9.20
  -2 -14  -2   14.40   13.30
   2  14   2   11.20   12.80
  -2  14  -2   15.60    9.60
  -2  14  -2   14.70   10.40
  -2  14  -2   -0.40    3.20
   2  14   2   16.00   21.30
   2  14   2   -0.40   15.30
  -9   0   3   26.00    8.20
   9   0  -3   38.00    9.10
   9   0  -3  145.69   31.10
   9   0  -3   40.10   13.30
   9   0  -3   19.40   10.80
   8   0  -3  -10.80    9.20
  -8   0   3    4.60    3.40
   8   0  -3   -6.00    7.50
  -8   0   3   -0.40    7.40
   8   0  -3   -0.60   12.50
   7   0  -3    0.40    7.40
  -7   0   3    0.20    6.30
   7   0  -3  -12.20    7.90
  -7   0   3   -1.10    6.90
   7   0  -3    5.10   12.20
   7   0  -3    0.20   12.40
   6   0  -3    2.80    7.80
   6   0  -3   20.90    7.30
  -6   0   3   12.90    6.40
  -6   0   3   27.00    7.20
   6   0  -3   14.00   11.70
  -5   0   3  154.28   11.40
   5   0  -3  131.19   11.40
  -5   0   3  156.58   11.00
   5   0  -3  144.49   16.70
   5   0  -3  148.79   12.70
   5   0  -3  135.29   11.40
   4   0  -3    7.50    5.80
  -4   0   3   10.50    5.90
   4   0  -3   10.40    5.80
   4   0  -3   18.60    8.30
  -4   0   3    1.80    5.50
   4   0  -3   17.00    6.00
   3   0  -3 1446.16   45.80
   3   0  -3 1453.85   45.80
   3   0  -3 1469.95   48.10
  -3   0   3 1448.26   45.70
   3   0  -3 1491.35   45.80
  -3   0   3 1422.46   45.70
   2   0  -3   -1.80    4.70
   2   0  -3    6.10    3.60
   2   0  -3   -3.00    4.40
  -2   0   3   -6.80    4.30
   2   0  -3   -1.50    6.10
  -2   0   3    0.90    4.90
  -2   0   3    5.20    3.60
   0   0  -3    7.90    3.40
   0   0  -3    6.70    3.70
   0   0   3    9.30    4.40
   0   0   3    6.80    3.40
   0   0  -3    7.10    4.00
  -2   0  -3   13.40    3.60
   2   0   3    6.80    3.90
  -2   0  -3    2.70    6.10
  -2   0  -3   20.80    6.40
  -2   0  -3    7.20    3.60
   2   0   3  -11.50    7.20
   2   0   3    3.40    5.70
   2   0   3    9.50    3.80
   4   0   3    3.20    5.40
   4   0   3   -4.30    5.20
   4   0   3    3.40    9.90
  -4   0  -3   22.80    9.10
  -4   0  -3   -2.80    5.10
  -4   0  -3    6.30    5.10
   5   0   3  202.08   19.40
   5   0   3  184.68   11.60
   5   0   3  205.68   17.90
  -5   0  -3  208.58   18.30
  -5   0  -3  195.48   11.20
  -5   0  -3  196.78   11.70
   5   0   3  220.18   11.90
  -6   0  -3  -11.20    4.90
  -6   0  -3   -5.60    6.00
   6   0   3   -8.60    6.00
   6   0   3  -16.70    5.70
   6   0   3   19.40   11.60
  -6   0  -3    1.90   10.80
   7   0   3   13.00    6.80
  -7   0  -3    8.20   12.60
   7   0   3   13.30    6.90
   7   0   3   17.80   11.70
  -7   0  -3   17.50    6.70
   7   0   3    5.80   12.10
   8   0   3  -11.90    6.50
   8   0   3   10.90   13.50
  -8   0  -3    0.40    2.40
   8   0   3  -17.40    6.20
  -8   0  -3   19.00   14.90
   8   0   3   -6.90   12.60
  -8   0  -3    4.80    5.30
   9  -1  -3  162.48   22.90
   9  -1  -3  152.78   19.30
  -9  -1   3  219.38   17.10
   9  -1  -3  151.48   14.50
   9  -1  -3  185.68   14.60
   9   1  -3  176.58   22.50
   9   1  -3  195.58   17.00
   8  -1  -3   -2.80    6.90
  -8  -1   3    7.40    3.60
  -8  -1   3    0.30    5.80
   8  -1  -3  -12.60   11.80
   8  -1  -3   -4.50    8.40
   8  -1  -3   -5.30    7.10
   8   1  -3   -1.10   10.00
   8   1  -3   -1.10    8.50
   8   1  -3    5.50    8.90
  -8   1   3   -0.20    2.40
   8   1  -3    8.30   14.30
  -8   1   3   -1.20    6.40
  -7  -1   3  605.74   25.30
   7  -1  -3  592.54   23.90
  -7  -1   3  599.94   24.80
   7  -1  -3  570.84   33.00
   7  -1  -3  576.14   26.10
   7  -1  -3  571.14   23.60
   7   1  -3  569.74   28.50
   7   1  -3  627.54   26.10
  -7   1   3  563.44   29.80
   7   1  -3  585.94   32.80
  -6  -1   3  271.67   22.80
   6  -1  -3  158.88   14.20
  -6  -1   3  195.18   19.90
   6  -1  -3  200.18   21.40
  -6  -1   3  215.58   14.50
   6  -1  -3  175.28   12.90
   6  -1  -3  173.78   12.80
   6   1  -3  182.98   17.10
   6   1  -3  211.98   15.20
   6   1  -3  191.38   20.60
  -6   1   3  163.08   12.60
   6   1  -3  199.78   14.60
  -6   1   3  146.29   11.80
   5  -1  -3  112.29   10.40
  -5  -1   3   88.79    9.20
  -5  -1   3   81.69   11.30
   5  -1  -3  101.99    9.70
   5  -1  -3  107.59   10.00
  -5  -1   3   94.99    9.30
   5  -1  -3  113.69   13.40
   5   1  -3   79.19    8.70
   5   1  -3   97.99    9.60
   5   1  -3  111.09   13.40
   5   1  -3   81.29    9.70
  -5   1   3  125.29    9.70
  -5   1   3  102.59    9.30
  -4  -1   3  497.15   20.50
   4  -1  -3  491.75   23.80
   4  -1  -3  543.95   19.60
  -4  -1   3  507.35   23.80
   4  -1  -3  555.24   19.70
  -4  -1   3  488.25   20.40
   4  -1  -3  555.34   19.60
  -4   1   3  545.75   19.50
   4   1  -3  484.25   23.90
   4   1  -3  519.55   25.80
  -4   1   3  543.75   19.40
   4   1  -3  508.25   20.60
   4   1  -3  538.95   22.20
  -3  -1   3  176.38   10.90
   3  -1  -3  201.88   10.30
   3  -1  -3  214.58    9.20
  -3  -1   3  200.38   12.00
   3  -1  -3  215.58   14.80
   3  -1  -3  203.48   10.30
  -3  -1   3  163.08   11.00
  -3  -1   3  162.58   13.60
  -3   1   3  181.98   10.00
   3   1  -3  197.18   12.40
   3   1  -3  163.18   11.20
  -3   1   3  199.58   10.10
   3   1  -3  176.88   11.00
   3   1  -3  183.28   14.10
  -1  -1   3 4375.06  129.99
   1   1  -3 4370.26  129.99
   1   1  -3 4394.16  129.99
   0  -1  -3  477.45   15.80
   0  -1  -3  470.75   16.40
   0  -1   3  433.56   17.20
   0  -1   3  438.36   15.40
   0  -1  -3  468.45   16.50
   0  -1  -3  465.95   15.70
   0  -1   3  439.16   16.50
   0  -1   3  410.16   15.20
   0   1  -3  414.66   16.30
   0   1   3  452.85   15.60
   0   1  -3  424.36   15.40
   0   1  -3  422.76   17.00
   0   1   3  482.95   16.60
   0   1   3  456.15   15.80
   0   1  -3  423.36   15.20
   2  -1   3  803.12   25.90
  -2  -1  -3  765.92   27.60
  -2  -1  -3  759.22   25.20
   2  -1   3  752.12   23.80
  -2  -1  -3  741.13   27.20
  -2  -1  -3  796.12   25.40
   2  -1   3  736.03   28.80
   2  -1   3  767.22   23.80
  -2   1  -3  776.22   26.10
  -2   1  -3  778.02   23.80
   2   1   3  730.63   29.00
  -2   1  -3  749.92   27.00
   2   1   3  760.02   27.80
   2   1   3  751.12   25.20
   4  -1   3  883.61   33.50
  -4  -1  -3  886.51   34.50
   4  -1   3  897.81   28.60
   4  -1   3  908.21   34.40
   4  -1   3  872.81   30.00
  -4  -1  -3  890.61   30.30
  -4  -1  -3  889.31   30.30
  -4   1  -3  828.62   33.90
   4   1   3  912.11   34.50
   4   1   3  901.91   30.50
  -4   1  -3  893.91   28.50
   4   1   3  900.91   35.30
   4   1   3  896.91   30.40
   5  -1   3   65.79    9.30
   5  -1   3   98.59   13.80
  -5  -1  -3   65.39    7.40
  -5  -1  -3   63.29   11.40
  -5  -1  -3   71.59    8.20
   5  -1   3   80.09   11.30
   5  -1   3   77.49    6.40
   5   1   3   77.69   13.30
   5   1   3   75.69    8.60
   5   1   3   63.79    7.90
  -5   1  -3   51.59   10.70
   5   1   3   86.69   11.90
  -5   1  -3   67.29    6.20
   6  -1   3  167.28   16.60
  -6  -1  -3  145.99   12.80
   6  -1   3  184.58   20.40
  -6  -1  -3  183.98   19.90
  -6  -1  -3  144.59   12.30
   6  -1   3  160.48   10.40
   6   1   3  133.69   13.20
   6   1   3  166.18   19.70
  -6   1  -3  176.28   10.30
   6   1   3  156.88   13.10
   6   1   3  212.08   20.20
   7  -1   3   78.69   14.60
  -7  -1  -3  116.29   12.40
   7  -1   3  110.59    9.90
   7  -1   3   91.29    9.60
   7  -1   3  125.09   16.70
  -7   1  -3  112.89    9.30
   7   1   3  112.79   17.90
   7   1   3  110.89   12.60
  -7   1  -3  110.49   15.70
   7   1   3  129.29   17.00
   7   1   3  127.19   13.40
   8  -1   3    7.00    5.80
   8  -1   3  -10.60   13.40
   8  -1   3    8.40    5.60
  -8  -1  -3    7.30   15.30
   8  -1   3    4.90   12.60
  -8  -1  -3    1.70    2.50
   8   1   3   14.90   12.60
   8   1   3   -4.10   13.70
   8   1   3    8.20    8.20
   8   1   3   -4.50    7.40
  -8   1  -3    2.10    1.60
  -8   1  -3    0.60    2.00
   9  -2  -3  -11.90    8.60
   9  -2  -3   -0.60    6.20
  -9  -2   3    0.50    3.10
  -9  -2   3    1.90   15.80
   9  -2  -3    0.90   16.70
  -9   2   3    1.00    2.20
   9   2  -3    9.30    9.70
   9   2  -3    1.30   16.30
   9   2  -3    9.80   10.60
   9   2  -3    7.30   12.40
   8  -2  -3   60.69   10.30
   8  -2  -3   74.79    8.80
   8  -2  -3   70.19   16.70
   8   2  -3   60.69   13.60
   8   2  -3   85.69   12.10
   8   2  -3   88.09   12.40
  -8   2   3   76.89    8.30
   8   2  -3   54.99   15.60
   7  -2  -3   -5.70    5.90
   7  -2  -3    8.30    7.10
  -7  -2   3    4.90    7.70
   7  -2  -3   -4.80   12.00
   7  -2  -3   -8.60    6.00
  -7  -2   3   13.20    8.40
   7   2  -3    4.80    9.10
   7   2  -3  -16.60    9.30
   7   2  -3  -22.40   11.70
   7   2  -3    3.30    8.50
  -7   2   3   -3.20    5.80
  -7   2   3    0.60    2.40
  -6  -2   3  324.77   17.30
   6  -2  -3  277.67   14.20
   6  -2  -3  242.18   15.80
  -6  -2   3  324.37   22.10
   6  -2  -3  297.37   14.60
  -6  -2   3  279.07   19.70
   6  -2  -3  304.07   23.80
  -6   2   3  298.07   14.50
   6   2  -3  302.17   23.40
   6   2  -3  308.27   21.10
   6   2  -3  331.97   18.00
   6   2  -3  319.97   18.40
  -6   2   3  277.37   13.70
  -5  -2   3  782.32   33.30
   5  -2  -3  802.12   27.40
   5  -2  -3  822.02   33.70
  -5  -2   3  787.12   29.60
   5  -2  -3  855.51   32.80
  -5  -2   3  792.72   29.60
   5  -2  -3  820.52   27.50
  -5   2   3  815.72   27.20
   5   2  -3  794.92   30.00
   5   2  -3  758.92   33.30
  -5   2   3  802.82   27.30
   5   2  -3  750.72   29.60
   5   2  -3  794.72   31.90
   4  -2  -3   45.30    5.80
   4  -2  -3   32.70    5.50
   4  -2  -3   31.40    4.60
   4  -2  -3   22.00    8.80
  -4  -2   3   30.30    8.60
  -4  -2   3   54.99   10.00
  -4  -2   3   35.10    7.50
  -4   2   3   37.70    5.50
   4   2  -3   35.20    7.70
  -4   2   3   28.50    5.20
   4   2  -3   38.00    7.30
   4   2  -3   33.30    8.40
   4   2  -3   40.10    8.40
  -3  -2   3   12.50    6.00
  -3  -2   3   12.20    6.70
  -3  -2   3   10.70    6.70
  -3  -2   3   12.50    5.80
   3  -2  -3   15.80    2.70
   3  -2  -3   12.70    4.80
   3   2  -3   32.70    7.30
   3   2  -3   10.10    6.00
  -3   2   3   20.60    4.60
  -3   2   3   19.40    4.70
   3   2  -3   17.00    6.40
  -2  -2   3 1674.63   50.89
  -2  -2   3 1675.83   51.39
  -2  -2   3 1766.22   52.09
  -2  -2   3 1680.33   50.89
   2  -2  -3 1521.35   49.70
   2  -2  -3 1492.25   49.70
   2   2  -3 1644.44   51.39
   2   2  -3 1650.63   52.59
  -2   2   3 1494.25   49.70
   2   2  -3 1734.73   51.49
  -2   2   3 1473.95   49.60
   2   2  -3 1719.73   52.09
   0  -2   3   62.79    6.70
   0  -2   3   81.39    8.30
   0  -2  -3   64.19    6.30
   0  -2  -3   73.59    6.30
   0  -2   3   60.09    7.30
   0  -2  -3   79.69    7.60
   0  -2  -3   44.80    5.60
   0  -2   3   50.29    5.20
   0   2   3   50.59    5.80
   0   2   3   77.59    6.40
   0   2  -3   67.59    6.00
   0   2  -3   45.20    6.60
   0   2  -3   50.39    5.10
   0   2   3   70.09    6.70
   0   2  -3   57.79    6.40
  -2  -2  -3 3824.62  114.59
  -2  -2  -3 3721.23  114.59
   2  -2   3 3808.02  112.39
   2  -2   3 3830.82  112.29
   2  -2   3 3842.12  114.19
   2  -2   3 3840.82  115.19
  -2  -2  -3 3741.63  115.99
  -2   2  -3 3837.52  115.19
  -2   2  -3 3985.30  114.39
   2   2   3 3805.02  115.99
   2   2   3 3768.72  114.59
  -2   2  -3 3817.22  112.29
   2   2   3 3887.71  116.19
   2   2   3 3774.22  114.59
   3  -2   3 2888.01   91.09
  -3  -2  -3 2964.20   92.89
  -3  -2  -3 3103.69   90.79
   3  -2   3 2906.21   87.69
  -3  -2  -3 3030.90   90.69
   3  -2   3 3003.40   92.09
   3   2   3 3054.59   91.29
   3   2   3 3009.90   92.99
  -3   2  -3 2958.50   91.39
   3   2   3 2952.90   92.99
   3   2   3 2951.20   90.59
  -3   2  -3 2889.81   87.69
  -4  -2  -3  685.73   24.10
  -4  -2  -3  669.83   27.80
   4  -2   3  610.94   19.90
   4  -2   3  623.04   25.80
  -4  -2  -3  674.53   24.10
   4  -2   3  638.34   26.90
   4  -2   3  617.94   19.90
   4   2   3  699.53   28.20
   4   2   3  662.23   24.10
   4   2   3  622.54   26.30
  -4   2  -3  606.24   19.90
   4   2   3  653.53   28.00
  -4   2  -3  524.25   26.10
  -4   2  -3  600.74   19.90
  -5  -2  -3   -0.40    9.40
   5  -2   3  -10.20    8.50
   5  -2   3  -11.70    7.80
   5  -2   3    6.00    3.20
  -5  -2  -3   -7.00    6.10
  -5  -2  -3   -1.20    6.20
   5  -2   3    2.30    3.10
   5   2   3   -8.40    6.30
  -5   2  -3  -13.60    8.40
   5   2   3   -0.70    6.50
   5   2   3    7.90    9.70
   5   2   3    2.10    8.70
  -5   2  -3    5.00    2.90
  -5   2  -3    3.50    3.00
  -6  -2  -3   -1.10    6.80
   6  -2   3    7.70    9.60
   6  -2   3   -2.60    3.40
   6  -2   3   -7.70   10.40
  -6  -2  -3  -14.70    6.40
   6  -2   3   -3.00    3.60
  -6  -2  -3   14.40   11.40
   6   2   3  -12.70    7.20
  -6   2  -3   -0.70    1.70
  -6   2  -3    0.90    3.30
   6   2   3   -1.30    7.20
   6   2   3   -0.60   10.70
   7  -2   3   44.90   12.80
  -7  -2  -3   54.99    9.60
   7  -2   3   51.99   14.00
   7  -2   3   46.70    4.70
   7  -2   3   56.89    5.00
   7   2   3   51.89   14.10
   7   2   3   51.29    9.60
   7   2   3   64.39   10.30
   7   2   3   53.89   14.40
   8  -2   3    2.70    4.10
   8  -2   3   17.80   13.50
   8  -2   3    5.30    3.20
  -8  -2  -3   52.69   20.60
   8  -2   3   -0.80   12.80
  -8  -2  -3    7.40    8.40
   8   2   3   13.00   13.60
  -8   2  -3    1.00    1.10
   8   2   3   20.40   13.20
   8   2   3   -9.30    7.80
  -8   2  -3    2.70    1.10
   8   2   3    2.50   13.10
   8   2   3    7.30    9.00
   9  -3  -3   35.50    9.40
  -9  -3   3   35.40   11.40
   9  -3  -3   41.90    6.80
   9  -3  -3   32.70    6.00
   9  -3  -3   15.70    8.50
   9  -3  -3   38.80   25.30
   9   3  -3   34.90   11.10
   9   3  -3   21.80   15.90
   9   3  -3   38.50   12.50
   9   3  -3   28.40   13.80
   8  -3  -3   11.30    8.10
  -8  -3   3    8.50   15.80
   8  -3  -3   14.60    5.80
   8  -3  -3   19.40   14.30
   8  -3  -3   23.50    6.30
  -8  -3   3    4.10    9.60
   8  -3  -3   18.90    7.80
  -8  -3   3   13.70    9.10
   8   3  -3   20.90   12.70
   8   3  -3   16.90   10.40
   8   3  -3   17.80   14.90
   8   3  -3   20.00   11.00
   7  -3  -3  659.73   35.40
   7  -3  -3  623.34   26.00
  -7  -3   3  708.43   29.20
   7  -3  -3  665.43   24.10
  -7  -3   3  684.03   28.70
  -7   3   3  680.03   24.20
   7   3  -3  698.03   29.80
   7   3  -3  664.23   35.50
   7   3  -3  596.64   43.50
   7   3  -3  702.73   29.60
  -6  -3   3    8.80    8.30
   6  -3  -3   11.80   11.20
   6  -3  -3    6.70    5.30
  -6  -3   3   -4.90   10.30
  -6  -3   3   17.40    8.20
   6  -3  -3    8.40    5.80
   6   3  -3   15.60   12.00
   6   3  -3    6.50    9.90
   6   3  -3   14.40    8.70
   6   3  -3  -11.30    8.70
  -6   3   3   11.20    5.20
   5  -3  -3 1360.36   42.60
  -5  -3   3 1348.37   45.70
   5  -3  -3 1382.06   49.10
   5  -3  -3 1351.26   42.60
   5  -3  -3 1320.57   42.50
  -5  -3   3 1331.87   45.50
  -5  -3   3 1363.26   49.00
  -5   3   3 1313.07   42.30
   5   3  -3 1367.76   48.50
   5   3  -3 1349.36   49.10
   5   3  -3 1313.97   45.60
   5   3  -3 1295.37   45.70
  -5   3   3 1348.57   42.50
  -4  -3   3    0.90    7.80
   4  -3  -3    4.00    4.60
   4  -3  -3   -5.50    7.80
   4  -3  -3   -0.70    4.20
   4  -3  -3    4.10    3.40
  -4  -3   3    3.40    7.00
  -4  -3   3    1.50    6.80
   4   3  -3    2.60    7.20
   4   3  -3    2.90    8.10
  -4   3   3    1.70    4.00
   4   3  -3    0.60    7.20
   4   3  -3    2.50    7.30
  -4   3   3   -5.30    4.10
  -3  -3   3   90.39    8.90
  -3  -3   3   71.19    8.60
   3  -3  -3  101.69    7.60
  -3  -3   3   77.89    8.40
   3  -3  -3  100.79    8.10
  -3  -3   3   99.19   12.90
   3   3  -3   99.19   10.90
  -3   3   3   99.59    7.60
  -3   3   3   90.69    7.70
   3   3  -3   68.09    8.90
   3   3  -3   80.69    8.60
   3   3  -3   83.19    9.70
  -2  -3   3 6953.90  207.78
  -2  -3   3 6952.10  206.58
  -2  -3   3 6852.81  206.58
  -2  -3   3 6976.90  206.58
   2   3  -3 6838.82  206.58
   2   3  -3 7068.79  207.98
   2   3  -3 6965.30  206.48
   2   3  -3 7012.60  206.58
   1  -3   3   22.90    3.50
  -1  -3  -3   23.80    5.60
  -1  -3  -3   21.80    6.40
   1  -3   3   27.90    3.70
  -1  -3  -3   25.20    5.90
   1  -3   3   28.80    4.60
  -1  -3  -3   26.10    5.60
   1  -3   3   22.40    6.00
  -1   3  -3   28.00    4.50
   1   3   3   22.60    6.40
   1   3   3   27.00    5.60
  -1   3  -3   31.80    6.50
  -1   3  -3   25.30    3.40
   1   3   3   21.30    5.80
  -1   3  -3   25.00    4.20
   2  -3   3 4472.55  134.79
  -2  -3  -3 4581.94  135.19
   2  -3   3 4332.17  131.99
   2  -3   3 4590.34  136.39
   2  -3   3 4449.96  131.99
   2  -3   3 4440.26  133.89
  -2  -3  -3 4515.55  135.59
  -2  -3  -3 4492.15  136.39
  -2   3  -3 4335.07  131.99
  -2   3  -3 4430.26  134.69
   2   3   3 4710.73  136.79
  -2   3  -3 4451.65  131.99
   2   3   3 4529.65  135.99
   2   3   3 4611.44  135.19
   2   3   3 4559.64  135.09
  -3  -3  -3  239.68   15.40
   3  -3   3  223.78   13.80
  -3  -3  -3  219.58   16.30
   3  -3   3  241.98   13.40
   3  -3   3  245.48   15.10
  -3  -3  -3  236.08   13.20
   3   3   3  244.38   13.50
   3   3   3  246.28   16.20
   3   3   3  225.08   16.60
   3   3   3  255.97   13.70
   4  -3   3    8.30    6.60
   4  -3   3    4.20    7.40
  -4  -3  -3    5.60    6.30
   4  -3   3   14.40    7.10
  -4  -3  -3    7.00    6.70
  -4  -3  -3   12.10    9.20
   4   3   3   13.20    9.10
   4   3   3    3.80    8.00
   4   3   3   15.30    6.90
  -5  -3  -3   -1.60    6.40
  -5  -3  -3    4.90    9.40
   5  -3   3   -0.70    7.60
   5  -3   3   -0.90    7.80
   5  -3   3   -6.80    8.00
  -5  -3  -3   10.50    6.90
   5   3   3    5.70    7.20
   5   3   3    2.10    7.30
   5   3   3   -1.70    9.10
   5   3   3    3.60   10.20
  -6  -3  -3   -7.20    6.80
   6  -3   3   -4.10    9.20
   6  -3   3    1.90   10.20
  -6  -3  -3    3.90   10.50
   6  -3   3    7.90   10.50
  -6  -3  -3   -3.80    7.60
   6   3   3   -1.60   11.10
   6   3   3   -4.70    8.20
   6   3   3    2.00   11.00
   7  -3   3  243.68   22.90
  -7  -3  -3  152.08   14.20
   7  -3   3  245.48   20.80
   7  -3   3  224.38   22.70
   7   3   3  204.58   23.60
   7   3   3  232.58   24.10
   7   3   3  200.08   17.20
   7   3   3  168.88   19.20
   7   3   3  234.58   17.00
   8  -3   3   40.50   14.70
  -8  -3  -3   42.00   10.70
   8  -3   3   46.80   13.70
  -8  -3  -3   45.40   16.90
   8  -3   3   38.10   12.10
   8   3   3   17.80   14.30
   8   3   3   29.60   14.70
   8   3   3   29.60   11.00
   8   3   3   48.30   10.20
   8   3   3   43.40   14.80
   9  -4  -3  131.79    6.70
   9  -4  -3  119.39    6.60
   9  -4  -3  105.69   10.90
   9  -4  -3  117.69   14.30
  -9  -4   3  113.39   14.80
   9  -4  -3   85.49   15.30
   9   4  -3  156.78   22.20
   9   4  -3   95.09   18.60
   9   4  -3  110.89   18.10
   9   4  -3  116.49   15.80
  -8  -4   3  104.09   26.40
   8  -4  -3   75.79    9.20
   8  -4  -3   76.09   17.00
  -8  -4   3  104.89   14.00
   8  -4  -3   71.29    9.10
  -8  -4   3   70.79   11.90
   8  -4  -3   75.39    6.50
   8  -4  -3   87.89    8.30
   8   4  -3   98.69   18.90
   8   4  -3   86.29   13.00
   8   4  -3   96.89   17.20
   8   4  -3   93.79   14.70
   7  -4  -3   -4.70    4.50
   7  -4  -3   -6.40   13.30
   7  -4  -3   -6.10    5.70
  -7  -4   3   -0.60    8.80
  -7  -4   3   -2.50    8.80
   7  -4  -3   -0.60    4.50
   7   4  -3    3.10    9.50
  -7   4   3   -3.10    4.10
   7   4  -3    8.00   10.80
   7   4  -3   -0.90   12.70
   7   4  -3   -1.40   11.70
  -7   4   3   -0.80    1.50
  -6  -4   3  162.78   15.70
   6  -4  -3  136.19    9.60
   6  -4  -3   99.89   14.00
  -6  -4   3  168.78   15.40
  -6  -4   3  150.98   16.70
   6  -4  -3  129.69   10.80
   6  -4  -3  153.68    9.60
   6   4  -3  135.29   15.80
   6   4  -3  144.49   20.70
   6   4  -3  164.18   16.70
  -6   4   3  137.99    9.10
  -5  -4   3   84.99   12.30
  -5  -4   3   76.09   10.20
   5  -4  -3   85.09    7.70
   5  -4  -3  103.49   13.80
   5  -4  -3   78.39    8.00
   5  -4  -3   79.69    7.50
  -5  -4   3   91.89   10.60
  -5   4   3   83.19    7.70
   5   4  -3   93.49   11.30
   5   4  -3   69.79   12.10
   5   4  -3   77.69   11.90
   5   4  -3   97.09   10.90
  -4  -4   3 1791.92   57.29
   4  -4  -3 1700.33   53.79
  -4  -4   3 1825.02   57.49
  -4  -4   3 1752.32   59.49
   4  -4  -3 1725.23   53.99
   4  -4  -3 1676.63   52.79
  -4  -4   3 1800.62   59.19
  -4   4   3 1657.73   53.69
   4   4  -3 1815.22   59.99
   4   4  -3 1812.92   59.39
   4   4  -3 1780.22   57.39
  -4   4   3 1689.13   53.79
   4   4  -3 1750.82   57.29
  -3  -4   3 7318.47  217.88
   3  -4  -3 7079.69  215.58
  -3  -4   3 7351.56  218.78
  -3  -4   3 7290.97  217.98
  -3  -4   3 7280.27  219.68
  -3   4   3 7269.97  215.68
   3   4  -3 7244.38  219.88
  -3   4   3 7194.88  215.58
   3   4  -3 7425.56  218.78
   3   4  -3 7458.75  218.18
   3   4  -3 7388.56  218.08
  -2  -4   3 4661.23  139.99
   2  -4  -3 4506.55  137.69
  -2  -4   3 4840.32  140.19
  -2  -4   3 4772.82  141.99
   2  -4  -3 4509.45  138.49
   2  -4  -3 4595.54  138.29
  -2  -4   3 4711.13  140.09
   2  -4  -3 4553.64  138.49
   2   4  -3 4651.53  140.19
   2   4  -3 4720.33  140.09
  -2   4   3 4601.84  138.49
  -2   4   3 4494.75  138.39
   2   4  -3 4784.72  142.09
   2   4  -3 4717.43  140.19
  -2   4   3 4694.23  137.79
  -1  -4   3 2044.40   64.19
   1  -4  -3 2114.09   63.89
  -1  -4   3 2097.69   64.39
   1  -4  -3 2109.79   62.69
  -1  -4   3 2009.40   63.59
  -1  -4   3 2064.09   66.39
   1  -4  -3 2094.39   63.89
   1   4  -3 2025.30   63.49
  -1   4   3 2150.88   62.79
   1   4  -3 2046.40   64.39
  -1   4   3 2181.78   63.89
  -1   4   3 2074.79   63.79
   1   4  -3 2011.40   64.19
   1   4  -3 2035.20   66.39
  -1   4   3 2172.68   63.89
   1   4  -3 2039.50   63.99
   0  -4   3  405.56   14.60
   0  -4   3  385.26   13.50
   0  -4   3  397.86   15.00
   0  -4  -3  334.47   15.50
   0  -4  -3  349.37   17.30
   0  -4   3  410.36   18.20
   0  -4  -3  384.66   15.90
   0  -4   3  390.06   14.80
   0  -4  -3  337.77   14.30
   0   4  -3  399.76   18.10
   0   4   3  349.47   15.60
   0   4  -3  394.96   14.40
   0   4   3  358.06   15.70
   0   4   3  357.56   16.50
   0   4  -3  383.76   14.80
   0   4  -3  375.66   14.70
   0   4   3  362.76   14.40
  -2  -4  -3  534.15   23.50
   2  -4   3  580.54   23.30
  -2  -4  -3  567.54   21.90
   2  -4   3  561.24   17.70
  -2  -4  -3  541.05   21.60
   2  -4   3  569.74   20.10
   2  -4   3  530.55   20.30
   2  -4   3  545.95   17.60
  -2   4  -3  585.64   22.00
  -2   4  -3  577.64   17.80
  -2   4  -3  535.85   17.60
   2   4   3  561.24   21.70
   2   4   3  564.64   24.00
   2   4   3  550.04   21.80
  -2   4  -3  581.94   23.30
   2   4   3  558.14   22.70
   3  -4   3  195.08   13.80
  -3  -4  -3  181.58   12.80
  -3  -4  -3  174.28   15.50
   3  -4   3  174.28   12.10
  -3  -4  -3  160.38   12.30
   3  -4   3  197.28   12.20
   3   4   3  191.68   14.70
   3   4   3  152.68   15.70
   3   4   3  159.98   12.40
   3   4   3  161.88   12.60
  -4  -4  -3  145.69   12.40
   4  -4   3  144.69   13.40
   4  -4   3  127.99   13.80
  -4  -4  -3  140.59   16.00
   4  -4   3  124.09   13.00
  -4  -4  -3  135.89   12.40
   4   4   3  134.29   12.30
   4   4   3  114.79   12.90
   4   4   3  135.69   16.10
   4   4   3  159.08   13.20
  -5  -4  -3   52.79   12.60
   5  -4   3   32.10    9.00
   5  -4   3   50.69   10.10
  -5  -4  -3   51.09    9.60
  -5  -4  -3   42.80   10.80
   5  -4   3   45.80    9.70
   5   4   3   31.10    8.90
   5   4   3   27.30   18.60
   5   4   3   35.10    9.40
   5   4   3   53.79   12.40
   5   4   3   56.29   13.10
  -6  -4  -3  120.19   12.20
   6  -4   3  124.79   13.80
  -6  -4  -3  102.79   11.40
  -6  -4  -3   96.29   15.00
   6  -4   3  109.99   13.80
   6  -4   3   81.99   12.20
   6   4   3   92.89   11.90
   6   4   3   92.39   15.00
   6   4   3  118.19   13.00
   6   4   3   86.89   15.30
   6   4   3   87.29   14.80
  -7  -4  -3   58.89   11.00
   7  -4   3   68.89   13.20
   7  -4   3   74.39   14.10
   7  -4   3   76.79   12.90
  -7  -4  -3   48.50   16.10
   7   4   3   72.79   16.20
   7   4   3   45.60   15.60
   7   4   3   54.99   14.70
   7   4   3   87.59   12.60
   7   4   3   64.39   11.20
   8  -4   3   24.10   12.50
  -8  -4  -3   14.90   16.30
  -8  -4  -3    0.20    3.50
   8  -4   3   11.40   10.30
   8  -4   3   -2.10   11.60
   8   4   3    1.10   13.40
   8   4   3    7.30   21.80
   8   4   3   12.70   10.20
   8   4   3   11.00    9.50
   8   4   3  -13.40   14.10
  -8  -5   3   32.00   17.30
  -8  -5   3   19.80   10.50
  -8  -5   3   65.99   22.50
   8  -5  -3   20.30    6.60
   8  -5  -3   24.40   14.90
   8   5  -3   36.20   15.20
   8   5  -3   38.00   12.90
   8   5  -3   19.90   11.20
   8   5  -3   16.00   14.60
   7  -5  -3  107.19   10.30
  -7  -5   3   98.79   17.20
   7  -5  -3   94.89   11.20
   7  -5  -3   99.59    7.10
  -7  -5   3   65.99   12.30
   7  -5  -3   87.29    6.90
   7  -5  -3   99.29   16.00
   7   5  -3   69.09   14.80
   7   5  -3  100.29   14.70
   7   5  -3   91.29   16.40
   7   5  -3   84.39   13.20
  -6  -5   3   96.49   15.00
  -6  -5   3   98.79   12.90
  -6  -5   3   45.10   10.50
   6  -5  -3  112.99    8.20
   6  -5  -3   84.39    8.90
   6  -5  -3   87.69   14.30
   6  -5  -3   96.09    7.70
   6   5  -3  116.09   14.20
   6   5  -3  106.89   13.50
   6   5  -3   88.39   15.80
  -6   5   3   84.19    7.20
   6   5  -3   92.69   15.40
   5  -5  -3  938.61   31.60
   5  -5  -3  979.00   39.80
  -5  -5   3 1007.50   37.00
  -5  -5   3  992.00   39.70
   5  -5  -3  966.70   31.80
   5  -5  -3  948.91   31.40
  -5   5   3  956.90   31.60
   5   5  -3 1010.90   37.20
   5   5  -3 1006.90   37.80
   5   5  -3 1028.40   40.20
   5   5  -3 1008.10   40.70
   4  -5  -3   10.50    4.20
  -4  -5   3    7.70    7.50
  -4  -5   3   -1.20    7.40
   4  -5  -3    1.80    4.50
   4  -5  -3    2.40    3.50
  -4  -5   3    9.70    9.40
  -4  -5   3    0.20    8.80
   4   5  -3   -2.90    7.50
   4   5  -3    3.10    8.00
  -4   5   3   -1.30    4.00
   4   5  -3    6.00    8.70
   4   5  -3    7.00    8.10
  -4   5   3    4.20    4.10
   3  -5  -3 1609.84   50.29
   3  -5  -3 1615.84   49.40
  -3  -5   3 1615.04   52.99
  -3  -5   3 1597.34   53.69
  -3  -5   3 1548.15   52.89
  -3  -5   3 1671.53   55.69
   3  -5  -3 1623.04   50.19
  -3   5   3 1628.94   50.19
   3   5  -3 1613.64   53.79
   3   5  -3 1606.24   52.89
  -3   5   3 1620.04   50.19
  -3   5   3 1650.23   49.50
   3   5  -3 1551.34   52.99
   3   5  -3 1604.04   55.79
  -2  -5   3  556.24   24.70
   2  -5  -3  495.55   19.30
   2  -5  -3  507.15   19.10
   2  -5  -3  500.45   19.40
  -2  -5   3  542.95   21.50
   2  -5  -3  496.85   18.40
  -2  -5   3  542.25   21.60
  -2  -5   3  570.44   21.90
  -2   5   3  482.65   19.20
  -2   5   3  480.75   19.20
   2   5  -3  547.45   24.50
  -2   5   3  529.95   19.00
   2   5  -3  557.24   21.80
   2   5  -3  525.05   21.50
   2   5  -3  545.25   21.80
   1  -5  -3  442.06   17.20
  -1  -5   3  410.96   17.70
   1  -5  -3  426.06   14.90
   1  -5  -3  443.96   17.50
  -1  -5   3  410.66   18.10
  -1  -5   3  416.66   17.10
  -1  -5   3  432.86   21.30
   1  -5  -3  438.46   17.80
   1   5  -3  371.76   20.40
  -1   5   3  413.46   17.10
   1   5  -3  401.06   17.90
  -1   5   3  422.56   18.00
  -1   5   3  445.16   15.10
   1   5  -3  422.76   17.00
  -1   5   3  434.46   17.20
   0  -5   3 5726.23  170.68
   0  -5   3 5613.74  167.88
   0  -5  -3 5611.34  169.68
   0  -5   3 5486.85  166.88
   0  -5  -3 5499.95  168.38
   0  -5  -3 5755.52  168.58
   0  -5   3 5585.44  167.78
   0   5  -3 5576.24  166.78
   0   5   3 5648.53  166.98
   0   5   3 5616.34  168.48
   0   5   3 5690.13  169.48
   0   5  -3 5793.42  170.78
   0   5  -3 5719.13  167.98
   0   5   3 5694.33  170.48
   0   5  -3 5559.34  167.78
   1  -5   3 2059.59   63.99
  -1  -5  -3 2135.79   66.19
   1  -5   3 2122.69   67.79
  -1  -5  -3 2168.58   66.19
  -1  -5  -3 2084.69   67.29
   1  -5   3 2042.10   63.89
   1  -5   3 2073.39   63.69
   1   5   3 2140.19   68.09
  -1   5  -3 2008.00   63.89
   1   5   3 2184.08   67.69
   1   5   3 2172.28   65.49
  -1   5  -3 2013.40   63.59
   1   5   3 2164.28   66.19
  -1   5  -3 1996.90   67.39
  -1   5  -3 2079.09   63.99
   1   5   3 2194.08   66.29
   2  -5   3  229.48   15.60
  -2  -5  -3  213.98   16.40
  -2  -5  -3  217.88   13.90
   2  -5   3  225.88   11.30
  -2  -5  -3  222.28   14.10
   2  -5   3  225.18    9.10
   2  -5   3  241.28    9.30
  -2   5  -3  231.28   15.60
  -2   5  -3  229.18    9.30
   2   5   3  226.98   14.30
   2   5   3  217.98   13.80
   2   5   3  236.68   14.30
   2   5   3  220.98   16.40
   2   5   3  218.18   17.30
  -3  -5  -3 1103.29   38.80
   3  -5   3 1119.89   37.40
   3  -5   3 1152.08   39.90
  -3  -5  -3 1110.79   38.70
  -3  -5  -3 1090.19   40.80
   3  -5   3 1100.39   37.10
   3   5   3 1083.89   39.80
   3   5   3 1111.69   38.90
   3   5   3 1107.09   38.80
   3   5   3 1111.79   42.10
   3   5   3 1095.29   41.00
   4  -5   3   82.89    9.60
   4  -5   3   99.99   11.90
   4  -5   3   93.69   10.90
  -4  -5  -3   99.39   11.00
  -4  -5  -3  111.39   11.00
  -4  -5  -3  107.49   13.20
   4   5   3   83.39   11.00
   4   5   3  100.89   13.50
   4   5   3  102.79   10.90
   4   5   3   99.19   13.50
   4   5   3   97.69   13.00
   5  -5   3  828.82   33.60
   5  -5   3  782.92   32.20
  -5  -5  -3  819.52   36.10
  -5  -5  -3  815.02   32.30
   5  -5   3  797.02   32.80
  -5  -5  -3  799.72   32.40
   5   5   3  833.42   32.90
   5   5   3  765.02   37.40
   5   5   3  816.92   35.30
   5   5   3  852.91   44.40
   5   5   3  792.62   35.40
  -6  -5  -3  253.37   18.00
   6  -5   3  209.08   19.50
   6  -5   3  228.38   19.40
   6  -5   3  226.48   19.50
   6   5   3  203.88   22.70
   6   5   3  227.08   25.00
   6   5   3  268.07   24.30
   6   5   3  238.38   19.40
   6   5   3  224.98   17.50
  -7  -5  -3   21.80    9.60
   7  -5   3   43.00   12.40
   7  -5   3   23.20   10.30
   7  -5   3    4.00   10.90
  -7  -5  -3    7.60   13.20
  -7  -5  -3   20.20   10.60
   7   5   3   14.50   14.60
   7   5   3    7.60    9.90
   7   5   3   10.60   12.50
   7   5   3   13.20   13.70
   7   5   3   18.80   11.20
  -8  -5  -3   37.70   16.70
   8  -5   3   40.30   12.50
   8  -5   3   29.30   12.40
  -8  -5  -3   58.09   13.00
   8  -5   3   28.90   13.30
   8   5   3    7.80   15.60
   8   5   3   23.60   17.10
   8   5   3   50.59   12.90
   8   5   3   42.00   17.40
   8   5   3   56.29   12.10
   8  -6  -3   -2.10   14.70
  -8  -6   3   26.10   12.80
  -8  -6   3   56.69   19.30
   8  -6  -3   17.80   10.40
  -8  -6   3   12.90   14.30
   8  -6  -3   15.50    5.20
   8   6  -3   25.70   13.90
   8   6  -3   16.90   14.40
   8   6  -3   33.80   12.50
   8   6  -3   20.70   15.60
   7  -6  -3  232.38   25.00
  -7  -6   3  181.18   19.00
  -7  -6   3  201.88   20.00
   7  -6  -3  166.48   10.60
  -7  -6   3  206.88   22.70
   7   6  -3  143.29   18.70
   7   6  -3  147.99   18.80
   7   6  -3  187.88   19.20
   7   6  -3  212.88   23.90
   6  -6  -3   98.39    8.60
   6  -6  -3   99.89    7.60
   6  -6  -3  100.49   17.20
  -6  -6   3   92.19   13.30
   6  -6  -3   95.79    7.10
  -6  -6   3  108.99   15.80
  -6   6   3   92.29    6.60
   6   6  -3   66.99   14.70
   6   6  -3   96.09   13.80
   6   6  -3   81.59   15.00
   6   6  -3   81.69   12.90
  -5  -6   3   24.30    9.90
   5  -6  -3   45.80    5.50
   5  -6  -3   43.90    5.50
   5  -6  -3   52.89    6.00
  -5  -6   3   47.90   10.80
  -5  -6   3   62.29   13.70
  -5   6   3   38.50    4.20
   5   6  -3   35.40   11.50
  -5   6   3   51.89    5.40
   5   6  -3   33.90   15.20
   5   6  -3   26.90   10.10
   5   6  -3   30.10   10.90
  -4  -6   3   47.70   11.00
   4  -6  -3   43.20    5.40
   4  -6  -3   48.90    6.10
  -4  -6   3   46.60    9.90
   4  -6  -3   56.49    5.80
  -4  -6   3   37.50    9.50
  -4  -6   3   46.90   11.40
  -4   6   3   52.49    5.70
  -4   6   3   50.89    5.70
   4   6  -3   52.79   12.50
   4   6  -3   53.19   10.50
   4   6  -3   37.80   10.30
   4   6  -3   65.49   11.10
  -3  -6   3  471.15   21.60
   3  -6  -3  504.55   18.50
  -3  -6   3  475.85   21.90
   3  -6  -3  482.55   18.30
   3  -6  -3  485.75   18.50
   3  -6  -3  435.06   22.60
  -3  -6   3  496.05   22.90
  -3  -6   3  500.85   24.90
  -3   6   3  481.65   18.40
   3   6  -3  509.25   22.40
   3   6  -3  494.45   25.50
   3   6  -3  476.35   21.80
  -3   6   3  495.25   18.20
   3   6  -3  467.65   22.40
  -3   6   3  480.55   18.40
  -2  -6   3 4195.48  131.39
   2  -6  -3 4263.27  127.09
   2  -6  -3 4309.77  127.39
  -2  -6   3 4263.77  128.79
  -2  -6   3 4099.49  128.69
   2  -6  -3 4301.77  125.19
  -2  -6   3 4117.39  128.59
   2  -6  -3 4233.68  127.09
   2   6  -3 4063.89  128.59
   2   6  -3 4205.08  128.69
   2   6  -3 4204.18  131.69
  -2   6   3 4381.56  127.59
   2   6  -3 4123.39  128.69
  -2   6   3 4289.57  127.19
  -2   6   3 4323.37  127.19
  -1  -6   3 1218.08   39.20
   1  -6  -3 1111.09   39.00
  -1  -6   3 1288.87   43.60
  -1  -6   3 1234.58   40.10
  -1  -6   3 1235.08   40.00
   1  -6  -3 1104.69   38.90
   1  -6  -3 1138.49   40.00
   1  -6  -3 1094.89   36.20
   1   6  -3 1192.68   40.20
  -1   6   3 1149.58   39.90
  -1   6   3 1074.69   36.20
   1   6  -3 1281.57   41.20
  -1   6   3 1110.79   38.90
   1   6  -3 1250.77   43.40
  -1   6   3 1157.08   39.10
   1   6  -3 1224.28   40.00
   1   6  -3 1260.47   40.20
   1  -6   3  861.21   28.40
   1  -6   3  861.91   27.20
   1  -6   3  877.81   28.60
  -1  -6  -3  824.72   30.70
  -1  -6  -3  834.52   32.40
   1  -6   3  901.51   33.00
   1  -6   3  804.72   29.60
  -1  -6  -3  822.82   30.50
  -1   6  -3  811.22   27.00
   1   6   3  841.62   33.10
  -1   6  -3  862.41   28.60
   1   6   3  827.02   30.60
  -1   6  -3  872.81   32.80
  -1   6  -3  842.52   28.30
   1   6   3  839.72   30.70
   1   6   3  850.31   32.70
  -2  -6  -3 1124.69   42.30
   2  -6   3 1185.68   36.70
  -2  -6  -3 1143.79   40.60
   2  -6   3 1219.08   42.10
  -2  -6  -3 1153.58   40.70
   2  -6   3 1178.58   37.30
   2  -6   3 1169.38   36.80
   2   6   3 1170.18   40.60
   2   6   3 1152.48   40.20
  -2   6  -3 1203.68   41.90
   2   6   3 1115.99   43.00
   2   6   3 1134.59   42.20
  -2   6  -3 1224.58   36.80
   2   6   3 1184.08   40.70
   3  -6   3  275.27   17.50
   3  -6   3  260.87   14.60
  -3  -6  -3  259.07   18.90
   3  -6   3  242.98   14.50
  -3  -6  -3  241.18   16.30
   3  -6   3  233.78    8.70
  -3  -6  -3  240.28   16.50
   3  -6   3  230.18    8.40
   3   6   3  254.37   17.20
   3   6   3  239.18   19.30
   3   6   3  248.98   19.10
   3   6   3  234.58   15.80
   3   6   3  224.88   16.40
  -3   6  -3  230.18    8.30
  -3   6  -3  239.68    8.40
  -4  -6  -3 1498.05   52.49
   4  -6   3 1571.84   53.39
  -4  -6  -3 1590.04   60.29
   4  -6   3 1556.14   51.49
   4  -6   3 1595.34   50.79
   4   6   3 1267.07   67.19
   4   6   3 1579.44   56.09
   4   6   3 1504.25   52.49
   4   6   3 1525.25   52.69
   4   6   3 1529.15   54.09
   5  -6   3  223.98   16.90
  -5  -6  -3  219.38   18.20
   5  -6   3  206.28   18.30
   5  -6   3  214.28   18.10
   5   6   3  224.58   19.10
   5   6   3  190.88   24.20
   5   6   3  235.08   17.70
   5   6   3  230.58   26.50
   5   6   3  259.67   23.60
   6  -6   3   32.30   10.50
  -6  -6  -3   51.89   11.40
   6  -6   3   52.59   10.50
   6  -6   3   33.70   10.30
   6   6   3   72.29   14.90
   6   6   3   58.39   15.20
   6   6   3   69.99   12.90
   6   6   3   57.59   11.60
   6   6   3   47.80   15.90
  -7  -6  -3   11.40   10.10
   7  -6   3   34.20   11.00
  -7  -6  -3    6.80   10.70
   7  -6   3   16.40   11.10
   7  -6   3    2.40    9.60
   7   6   3   -1.20    9.80
   7   6   3   11.80   13.40
   7   6   3   11.30   11.50
   7   6   3    3.90   13.30
   7   6   3    0.90   14.10
   8  -6   3   25.30   12.20
  -8  -6  -3   10.90   14.10
  -8  -6  -3   23.00   10.90
   8  -6   3   25.10   11.70
   8  -6   3   29.10   12.50
   8   6   3   44.20   14.10
   8   6   3   10.20   18.60
   8   6   3   22.40   15.80
   8   6   3   22.40   11.30
   8   6   3   22.00   15.40
   8  -7  -3  112.39   14.30
  -8  -7   3  131.89   17.00
   8  -7  -3  106.79   18.30
  -8  -7   3  147.19   23.50
  -8  -7   3  119.79   16.60
   8   7  -3  105.29   21.70
   8   7  -3  117.69   23.70
   8   7  -3  137.69   18.30
   8   7  -3  127.29   17.70
  -7  -7   3    0.90   11.30
   7  -7  -3   10.50    4.30
   7  -7  -3    9.60   12.80
  -7  -7   3   20.80   15.80
   7  -7  -3   22.80    9.30
  -7  -7   3   31.00   12.20
   7   7  -3   14.80   13.20
   7   7  -3   30.00   12.20
   7   7  -3   21.30   15.70
   7   7  -3   39.60   15.30
   6  -7  -3   78.69    8.20
   6  -7  -3   89.19    7.00
   6  -7  -3   80.29    6.50
  -6  -7   3   92.89   15.40
  -6  -7   3   68.49   13.30
   6  -7  -3   89.09   15.10
   6   7  -3   83.09   16.70
   6   7  -3   83.79   13.60
   6   7  -3   94.39   14.90
   6   7  -3   67.29   14.80
   5  -7  -3   12.90    4.80
   5  -7  -3   10.90    5.00
  -5  -7   3   21.10   12.20
  -5  -7   3   17.40   10.30
  -5  -7   3   26.60   10.70
   5  -7  -3   20.20    5.50
   5   7  -3   18.10   11.50
   5   7  -3   17.50   10.70
   5   7  -3   16.70   13.90
  -5   7   3   17.50    4.60
   5   7  -3   12.90   12.60
   4  -7  -3   -1.60    4.70
  -4  -7   3    9.80    9.30
   4  -7  -3   -8.60    5.50
  -4  -7   3   -7.10    8.50
  -4  -7   3  -10.30    8.60
  -4  -7   3    2.00   10.60
   4  -7  -3   -1.10    4.70
   4  -7  -3   -7.10    5.10
   4   7  -3  -15.30    8.40
   4   7  -3   -1.20    9.30
   4   7  -3    3.60    9.10
  -4   7   3   -0.70    4.60
  -3  -7   3    5.40    8.10
  -3  -7   3   -3.10   10.30
   3  -7  -3   -2.30    4.80
   3  -7  -3    5.40    5.40
  -3  -7   3   18.10    8.90
   3  -7  -3   -0.50    5.20
   3  -7  -3    4.10    4.30
  -3  -7   3    2.10    8.20
   3   7  -3    7.40   10.30
  -3   7   3    0.10    4.70
   3   7  -3   -8.10    7.80
  -3   7   3    4.50    5.00
  -3   7   3    9.10    5.10
   3   7  -3   16.30    8.80
   3   7  -3    6.10    8.00
   2  -7  -3 1040.30   35.70
   2  -7  -3 1109.69   36.70
  -2  -7   3 1049.99   41.30
   2  -7  -3 1098.99   35.90
   2  -7  -3 1040.40   32.10
  -2  -7   3 1046.50   37.50
  -2  -7   3 1039.70   37.40
  -2  -7   3 1082.69   37.80
  -2   7   3 1055.39   35.60
   2   7  -3 1037.30   37.40
   2   7  -3 1025.70   40.70
  -2   7   3 1049.99   35.60
  -2   7   3 1068.59   36.40
   2   7  -3 1031.90   37.40
   2   7  -3 1055.99   37.90
  -1  -7   3 1282.37   46.50
  -1  -7   3 1237.08   42.50
   1  -7  -3 1245.58   44.30
   1  -7  -3 1233.68   43.00
   1  -7  -3 1258.17   41.90
  -1  -7   3 1253.87   42.40
   1  -7  -3 1232.38   41.70
  -1  -7   3 1238.58   41.80
   1   7  -3 1285.97   46.10
   1   7  -3 1217.08   42.40
  -1   7   3 1244.28   42.30
   1   7  -3 1232.58   40.50
  -1   7   3 1269.67   43.20
  -1   7   3 1215.68   41.70
   1   7  -3 1289.57   42.10
   1   7  -3 1275.07   42.60
   0  -7  -3  963.40   34.70
   0  -7   3  966.60   33.90
   0  -7  -3  941.41   34.70
   0  -7   3  985.20   37.80
   0  -7  -3  965.10   36.50
   0  -7   3  982.50   33.80
   0  -7   3 1009.90   33.40
   0   7   3  950.60   34.50
   0   7   3  991.80   36.50
   0   7  -3 1005.30   38.30
   0   7  -3 1027.40   34.10
   0   7  -3 1025.40   31.40
   0   7  -3  982.30   33.90
   0   7   3  950.60   34.70
   0   7   3  952.60   31.60
  -1  -7  -3  126.59   14.50
  -1  -7  -3   84.89    9.80
   1  -7   3   69.29    7.20
  -1  -7  -3  118.49   11.80
   1  -7   3   64.59    7.30
   1  -7   3   60.49   10.70
   1  -7   3   69.89    7.30
   1   7   3   91.19   11.00
  -1   7  -3   68.69    5.90
  -1   7  -3   66.59    7.10
   1   7   3  121.49   11.60
  -1   7  -3   57.09    9.70
  -1   7  -3   89.99    9.40
   1   7   3   93.49   10.80
  -2  -7  -3  773.72   29.60
   2  -7   3  718.83   24.90
  -2  -7  -3  806.42   32.10
  -2  -7  -3  752.02   30.00
   2  -7   3  741.73   31.20
   2  -7   3  714.43   25.40
   2  -7   3  714.93   25.50
   2   7   3  774.72   29.80
  -2   7  -3  703.03   25.40
   2   7   3  790.32   32.40
  -2   7  -3  760.62   31.30
   2   7   3  744.73   29.90
   2   7   3  802.52   29.10
  -2   7  -3  720.63   25.20
   2   7   3  795.22   32.90
   3  -7   3   21.60    3.60
   3  -7   3   27.70    9.30
   3  -7   3   18.20    5.60
  -3  -7  -3   18.70   10.60
  -3  -7  -3   47.30    9.70
  -3  -7  -3   23.70    9.30
   3  -7   3   25.20    3.80
   3   7   3   35.30    9.80
   3   7   3   48.50   11.80
  -3   7  -3   20.10    3.60
   3   7   3   43.90   11.80
  -3   7  -3   17.60    3.30
  -3   7  -3   19.60    8.90
   3   7   3   25.60    9.30
   3   7   3   38.60    9.80
  -4  -7  -3  211.18   17.20
  -4  -7  -3  187.08   21.30
   4  -7   3  201.78   18.40
   4  -7   3  187.78   13.80
   4  -7   3  189.48   16.40
  -4  -7  -3  191.58   17.00
   4   7   3  198.28   21.60
   4   7   3  167.08   17.50
   4   7   3  163.78   21.70
   4   7   3  190.28   18.80
   4   7   3  196.08   16.80
   5  -7   3   -8.70    7.60
  -5  -7  -3   -5.80    9.70
   5  -7   3   -5.90    8.90
   5  -7   3  -13.00    6.90
   5   7   3   -1.00   11.30
   5   7   3   -0.30   10.00
   5   7   3   -7.00    9.40
   5   7   3    4.00   10.50
   5   7   3   -0.50   11.50
   6  -7   3   14.40    9.70
   6  -7   3   13.30   10.10
  -6  -7  -3    4.80   11.00
   6  -7   3   17.40    8.70
   6   7   3   22.00   12.20
   6   7   3   -3.50   11.50
   6   7   3    1.60   10.50
   6   7   3   -4.90   14.10
   6   7   3   14.00   13.10
  -7  -7  -3   66.89   22.90
   7  -7   3   71.39   12.80
  -7  -7  -3  115.79   19.90
   7  -7   3   67.59   12.80
   7  -7   3   84.19   12.80
   7   7   3   74.29   20.90
   7   7   3   84.59   15.70
   7   7   3   66.69   16.60
   7   7   3   69.49   16.10
   7   7   3   80.69   14.40
  -7  -8   3  356.06   25.30
   7  -8  -3  404.36   23.10
   7  -8  -3  395.46   30.10
  -7  -8   3  373.66   26.80
   7   8  -3  380.86   28.60
   7   8  -3  378.06   32.70
   7   8  -3  394.56   30.90
   7   8  -3  354.96   25.70
  -6  -8   3  -10.20   14.50
   6  -8  -3   13.60   12.40
  -6  -8   3   11.10   11.70
  -6  -8   3   19.70   12.20
   6  -8  -3    4.60    3.60
   6  -8  -3  -10.80    4.40
   6  -8  -3    6.20    3.90
   6  -8  -3    8.40    7.80
  -6   8   3    0.80    1.30
   6   8  -3   28.70   13.30
   6   8  -3   27.80   16.20
   6   8  -3    4.70   11.80
   6   8  -3    6.10   14.30
  -5  -8   3   99.39   16.00
   5  -8  -3   64.69    9.30
   5  -8  -3   85.39    7.60
   5  -8  -3   74.99    9.80
   5  -8  -3   78.89    8.80
   5  -8  -3   88.59    8.80
   5   8  -3   96.69   14.40
  -5   8   3   86.79    8.10
   5   8  -3   70.69   15.90
   5   8  -3  112.29   15.30
   5   8  -3   90.69   16.00
   4  -8  -3   30.50    6.60
   4  -8  -3   37.50    6.40
   4  -8  -3   38.80    6.80
  -4  -8   3   33.90   11.30
  -4  -8   3   -6.60   20.40
  -4  -8   3   37.40   11.20
  -4  -8   3   21.80   10.50
   4   8  -3   32.80   11.30
   4   8  -3   26.80   12.50
  -4   8   3   36.40    6.20
   4   8  -3    5.10   10.40
   4   8  -3   35.70   11.60
  -3  -8   3  474.65   27.90
  -3  -8   3  485.85   23.20
   3  -8  -3  453.25   19.20
   3  -8  -3  442.26   15.60
  -3  -8   3  453.45   22.70
  -3  -8   3  483.25   24.20
   3  -8  -3  454.85   19.40
   3  -8  -3  463.95   20.50
   3   8  -3  480.75   23.30
   3   8  -3  443.16   38.60
   3   8  -3  488.15   23.90
   3   8  -3  487.75   23.30
  -3   8   3  460.55   19.90
  -3   8   3  475.45   19.20
  -3   8   3  448.56   19.10
   2  -8  -3  305.67   16.20
   2  -8  -3  291.67   16.00
  -2  -8   3  359.46   19.40
  -2  -8   3  328.27   18.90
  -2  -8   3  337.17   22.60
  -2  -8   3  325.97   18.20
   2  -8  -3  330.67   18.00
   2   8  -3  310.07   18.60
   2   8  -3  331.57   22.60
  -2   8   3  311.77   16.00
   2   8  -3  356.06   19.00
  -2   8   3  330.07   17.40
   2   8  -3  320.07   18.20
  -2   8   3  337.37   16.20
   1  -8  -3  303.67   18.50
   1  -8  -3  323.27   16.70
  -1  -8   3  303.87   21.30
  -1  -8   3  278.77   16.40
   1  -8  -3  328.17   16.70
  -1  -8   3  292.27   17.30
   1  -8  -3  316.57   19.90
  -1  -8   3  277.57   16.80
   1   8  -3  284.77   16.90
   1   8  -3  287.67   16.90
   1   8  -3  286.77   14.20
   1   8  -3  291.77   17.30
  -1   8   3  306.97   16.20
  -1   8   3  331.27   18.50
  -1   8   3  329.17   16.80
   1   8  -3  305.57   21.20
   0  -8   3 1980.30   60.69
   0  -8  -3 1751.02   62.69
   0  -8   3 1926.41   60.69
   0  -8  -3 1829.52   61.19
   0  -8   3 1991.80   65.09
   0  -8   3 1926.61   60.09
   0  -8  -3 1868.91   61.39
   0   8   3 1825.22   61.09
   0   8  -3 1988.30   60.79
   0   8   3 1790.72   62.99
   0   8  -3 1896.01   64.89
   0   8  -3 1900.91   57.19
   0   8  -3 1881.41   60.59
   0   8   3 1869.21   61.29
   0   8   3 1797.12   57.39
   1  -8   3   51.99    7.60
  -1  -8  -3   69.19   10.20
  -1  -8  -3   61.79   10.20
   1  -8   3   68.89    7.80
   1  -8   3   70.29    8.40
  -1  -8  -3   68.49   10.40
   1  -8   3   77.89   12.60
   1   8   3   79.69    9.70
   1   8   3   72.99   11.40
   1   8   3   69.49    9.70
  -1   8  -3   48.70   10.20
   1   8   3   85.59   10.50
  -1   8  -3   71.29    8.30
  -1   8  -3   60.39    7.30
  -2  -8  -3  688.53   29.30
   2  -8   3  719.63   23.20
  -2  -8  -3  740.53   30.10
   2  -8   3  723.63   31.80
  -2  -8  -3  738.13   32.30
   2  -8   3  728.83   25.50
   2  -8   3  738.13   25.70
   2  -8   3  688.43   26.90
   2   8   3  721.73   29.70
   2   8   3  753.92   28.50
   2   8   3  769.12   33.90
   2   8   3  705.13   29.40
  -2   8  -3  731.53   31.70
  -2   8  -3  697.73   25.10
   2   8   3  743.53   32.30
  -2   8  -3  725.33   25.60
   3  -8   3  204.78   18.70
  -3  -8  -3  206.38   20.60
   3  -8   3  193.78   11.10
  -3  -8  -3  209.28   17.70
   3  -8   3  188.98   10.00
  -3  -8  -3  203.48   19.00
   3  -8   3  189.08    9.90
  -3   8  -3  189.18    9.30
   3   8   3  194.48   22.30
   3   8   3  257.57   21.90
  -3   8  -3  182.88    9.70
  -3   8  -3  219.68   18.40
   3   8   3  233.58   18.20
   3   8   3  189.08   17.40
   3   8   3  206.38   17.00
  -4  -8  -3   29.50   11.30
  -4  -8  -3   21.30   10.60
  -4  -8  -3   18.90   12.30
   4  -8   3   34.70   10.20
   4  -8   3   14.60    6.50
   4   8   3   18.60   11.60
   4   8   3   19.40   10.60
   4   8   3   25.70   11.20
   4   8   3   23.40   10.60
  -5  -8  -3  141.99   18.40
   5  -8   3  111.89   13.70
   5  -8   3  133.39   14.70
   5  -8   3  106.59   12.60
   5   8   3  140.19   16.10
   5   8   3  139.49   15.50
   5   8   3  123.69   16.60
   5   8   3  122.39   15.50
  -6  -8  -3   93.99   14.50
  -6  -8  -3   96.39   15.10
  -6  -8  -3   71.39   17.00
   6  -8   3   68.89   11.00
   6  -8   3   74.39   12.90
   6  -8   3   62.09   12.20
   6   8   3   72.29   15.20
   6   8   3   74.99   15.40
   6   8   3   83.49   19.70
   6   8   3   86.09   14.00
   6   8   3   62.49   16.20
  -7  -8  -3    6.60   12.10
  -7  -8  -3   -0.80   11.80
   7  -8   3   -3.00   10.30
  -7  -8  -3    4.50   15.00
   7  -8   3  -11.00   10.20
   7   8   3   -1.50   17.30
   7   8   3   -1.70   15.40
   7   8   3   -9.90   12.80
   7   8   3    8.90   13.70
   7   8   3   -8.20   10.80
  -7  -9   3   45.20   14.80
   7  -9  -3   73.99   10.90
  -7  -9   3   57.49   14.80
  -7  -9   3   61.09   19.60
   7  -9  -3   66.09   15.70
   7   9  -3   47.90   19.40
   7   9  -3   44.90   16.90
   7   9  -3   89.19   17.60
   7   9  -3   53.99   21.90
  -6  -9   3  410.66   32.50
  -6  -9   3  460.75   27.50
   6  -9  -3  421.66   15.40
  -6  -9   3  410.16   27.90
   6  -9  -3  441.26   21.40
   6  -9  -3  423.56   17.40
   6  -9  -3  440.76   22.00
   6   9  -3  506.35   29.70
   6   9  -3  434.26   27.20
   6   9  -3  498.95   34.50
   6   9  -3  408.96   31.40
  -5  -9   3   89.69   14.40
   5  -9  -3   93.59    9.20
   5  -9  -3   93.99    8.00
  -5  -9   3   81.09   15.00
   5  -9  -3  104.59   10.30
  -5  -9   3   94.99   16.50
   5  -9  -3  104.89    9.40
   5   9  -3   70.29   16.10
   5   9  -3   72.49   15.20
   5   9  -3  105.29   15.90
  -5   9   3   89.79    9.00
   5   9  -3   89.09   14.70
   4  -9  -3  374.56   18.40
   4  -9  -3  335.17   13.60
   4  -9  -3  359.36   16.80
  -4  -9   3  378.66   23.60
  -4  -9   3  341.87   24.80
  -4  -9   3  382.96   23.20
   4  -9  -3  354.36   17.00
   4  -9  -3  356.46   13.90
  -4  -9   3  338.97   28.50
  -4   9   3  366.86   16.70
   4   9  -3  331.47   24.60
   4   9  -3  348.57   22.90
   4   9  -3  360.06   23.50
  -3  -9   3  309.77   22.00
  -3  -9   3  355.66   31.90
  -3  -9   3  319.37   20.70
  -3  -9   3  332.97   29.90
   3  -9  -3  332.77   17.10
   3  -9  -3  323.37   17.10
   3  -9  -3  357.26   18.90
   3   9  -3  302.67   25.00
  -3   9   3  300.27   17.70
   3   9  -3  332.67   21.10
   3   9  -3  349.37   22.30
   3   9  -3  315.97   21.70
  -3   9   3  309.07   16.60
  -3   9   3  323.07   16.40
  -2  -9   3    6.80    8.70
  -2  -9   3   -4.30    9.20
   2  -9  -3    6.50    7.30
  -2  -9   3   -7.80    8.50
  -2  -9   3    4.90   11.70
   2  -9  -3    3.00    9.90
  -2   9   3   -3.80    6.30
   2   9  -3  -18.00    8.60
   2   9  -3    0.30    8.90
  -2   9   3    8.90    7.50
   2   9  -3    5.00   11.00
  -2   9   3    7.10    8.10
   2   9  -3    8.60    9.60
  -1  -9   3  281.67   18.90
   1  -9  -3  296.67   20.40
   1  -9  -3  305.67   18.30
   1  -9  -3  297.17   21.50
  -1  -9   3  341.37   24.30
  -1  -9   3  316.47   18.30
  -1  -9   3  323.07   18.40
   1  -9  -3  322.97   18.00
   1   9  -3  280.07   26.80
   1   9  -3  320.27   23.30
   1   9  -3  335.37   15.00
   1   9  -3  312.27   18.80
  -1   9   3  305.07   17.90
  -1   9   3  309.97   17.70
  -1   9   3  295.67   20.10
   0  -9   3 1424.96   48.70
   0  -9   3 1373.26   48.10
   0  -9   3 1408.46   53.39
   0  -9  -3 1501.95   49.99
   0  -9  -3 1508.95   52.19
   0  -9   3 1403.76   48.80
   0  -9  -3 1455.35   49.60
   0   9  -3 1417.96   48.80
   0   9   3 1481.65   52.49
   0   9  -3 1427.16   53.49
   0   9   3 1496.35   52.79
   0   9   3 1529.55   49.99
   0   9   3 1474.35   44.70
   0   9  -3 1445.56   48.80
   0   9  -3 1357.96   44.00
   1  -9   3  775.12   29.70
   1  -9   3  815.42   35.40
  -1  -9  -3  799.72   32.20
  -1  -9  -3  831.52   34.70
  -1  -9  -3  834.32   32.70
   1  -9   3  782.82   29.50
   1  -9   3  777.82   30.00
  -1   9  -3  817.82   35.20
   1   9   3  797.22   35.40
  -1   9  -3  790.62   29.70
   1   9   3  811.62   32.10
  -1   9  -3  754.12   29.10
   1   9   3  799.92   28.40
   1   9   3  798.12   32.90
   2  -9   3  187.18   14.60
   2  -9   3  151.58   11.70
   2  -9   3  153.78   19.10
  -2  -9  -3  152.38   16.80
  -2  -9  -3  151.98   15.60
   2  -9   3  157.08   12.20
  -2  -9  -3  181.28   17.80
   2   9   3  164.88   17.00
  -2   9  -3  128.69   10.70
   2   9   3  138.89   14.40
  -2   9  -3  159.88   12.00
   2   9   3  129.19   15.70
   2   9   3  148.29   16.10
   2   9   3  129.39   13.80
  -2   9  -3  156.98   18.70
  -3  -9  -3  486.95   28.60
   3  -9   3  537.15   27.40
   3  -9   3  447.36   17.90
   3  -9   3  436.36   16.70
   3  -9   3  483.45   18.20
  -3  -9  -3  459.85   25.20
  -3   9  -3  465.45   17.90
   3   9   3  474.15   24.30
   3   9   3  492.15   35.40
   3   9   3  483.55   29.10
  -3   9  -3  469.45   25.70
   3   9   3  447.06   29.80
   3   9   3  494.55   25.60
   4  -9   3    8.10    9.70
   4  -9   3   21.40    8.90
  -4  -9  -3   42.20   14.80
  -4  -9  -3   14.20   11.00
  -4  -9  -3    0.20   11.00
   4   9   3    2.30   11.30
   4   9   3   21.80   11.30
   4   9   3   22.60   12.70
   4   9   3    7.90   11.20
  -5  -9  -3   17.50   12.10
  -5  -9  -3   23.30   12.20
  -5  -9  -3   42.90   15.30
   5  -9   3   34.30    9.90
   5  -9   3   19.00    7.50
   5  -9   3   19.80   10.50
   5   9   3   34.80   14.90
   5   9   3   36.60   12.40
   5   9   3   32.10   13.50
   5   9   3   14.60   12.10
   6  -9   3  513.05   24.70
   6  -9   3  496.35   28.20
  -6  -9  -3  509.25   29.30
   6  -9   3  546.25   28.30
  -6  -9  -3  506.55   29.90
  -6  -9  -3  588.74   37.10
   6   9   3  529.55   32.30
   6   9   3  495.55   29.20
   6   9   3  517.35   37.70
   6   9   3  570.34   32.00
   6   9   3  477.75   33.90
  -6 -10   3   42.40   14.70
   6 -10  -3   12.00    7.30
  -6 -10   3   10.30   12.50
  -6 -10   3   30.00   16.20
   6 -10  -3   16.30    7.30
   6 -10  -3   29.00    7.00
   6 -10  -3   25.20    4.40
   6  10  -3   29.60   16.00
   6  10  -3   23.60   14.60
   6  10  -3   20.40   13.10
   6  10  -3   12.10   15.40
  -5 -10   3  216.58   22.10
  -5 -10   3  215.48   22.30
   5 -10  -3  191.58   14.30
   5 -10  -3  188.68   12.10
  -5 -10   3  216.08   21.90
   5 -10  -3  212.68   12.50
   5 -10  -3  201.38   10.60
   5 -10  -3  201.28   13.00
   5  10  -3  219.18   20.70
   5  10  -3  203.58   22.80
   5  10  -3  202.88   24.30
   5  10  -3  215.58   19.90
   4 -10  -3  225.98   14.50
   4 -10  -3  188.68   14.30
  -4 -10   3  243.18   25.70
  -4 -10   3  239.78   20.80
   4 -10  -3  220.78   16.20
  -4 -10   3  188.18   18.50
  -4 -10   3  215.18   20.80
   4  10  -3  212.68   21.00
   4  10  -3  208.58   22.70
  -4  10   3  220.98   13.90
   4  10  -3  230.48   21.40
   3 -10  -3  657.23   29.60
  -3 -10   3  700.63   38.00
   3 -10  -3  694.13   27.80
  -3 -10   3  841.42   45.70
  -3 -10   3  726.33   32.80
  -3 -10   3  683.33   31.80
   3  10  -3  730.73   33.10
  -3  10   3  662.93   27.20
   3  10  -3  713.03   32.70
   3  10  -3  650.63   32.50
  -3  10   3  676.33   27.00
   2 -10  -3  614.74   26.90
   2 -10  -3  611.64   27.10
   2 -10  -3  636.94   29.40
   2 -10  -3  636.54   43.80
  -2 -10   3  648.24   30.10
  -2 -10   3  672.13   30.10
  -2 -10   3  682.93   35.80
  -2 -10   3  666.63   29.00
  -2  10   3  610.74   26.30
   2  10  -3  643.74   34.10
  -2  10   3  597.24   26.30
   2  10  -3  633.74   25.90
  -2  10   3  589.64   28.60
   2  10  -3  679.33   30.00
   2  10  -3  630.04   29.00
  -1 -10   3  379.26   21.30
   1 -10  -3  345.87   28.20
   1 -10  -3  342.07   24.40
  -1 -10   3  365.76   21.60
   1 -10  -3  382.46   21.30
   1 -10  -3  321.87   22.90
  -1 -10   3  338.47   27.90
  -1 -10   3  350.86   22.70
  -1  10   3  328.67   23.10
   1  10  -3  320.27   25.40
  -1  10   3  359.66   20.30
  -1  10   3  374.86   20.50
   1  10  -3  349.47   21.50
   1  10  -3  334.47   21.30
   0 -10   3   17.40    9.00
   0 -10   3   25.10    9.60
   0 -10   3   37.10   13.00
   0 -10  -3   14.60   10.30
   0 -10   3   19.20    8.50
   0 -10  -3   29.90   11.80
   0  10  -3   19.40   11.50
   0  10  -3   17.50    8.80
   0  10   3   24.60    4.60
   0  10   3   32.40   12.50
   0  10   3   40.50   10.60
   0  10   3   33.90   10.40
   0  10  -3    6.40    8.70
   1 -10   3   13.10    9.00
   1 -10   3   15.90    8.20
   1 -10   3   23.90   12.30
  -1 -10  -3   11.80   10.20
   1 -10   3    7.90    8.00
  -1 -10  -3    8.50   11.00
  -1  10  -3   36.50   15.30
   1  10   3   18.60   11.70
  -1  10  -3   18.90    8.60
   1  10   3   -0.10    6.10
   1  10   3    9.50   10.40
   1  10   3   19.00    8.70
  -2 -10  -3  867.41   39.30
   2 -10   3  897.51   32.10
  -2 -10  -3  876.71   37.00
  -2 -10  -3  859.41   36.20
   2 -10   3  879.71   31.80
   2 -10   3  879.21   38.60
   2 -10   3  847.12   33.00
   2  10   3  847.92   36.50
  -2  10  -3  873.91   32.50
   2  10   3  840.32   36.80
  -2  10  -3  912.51   38.60
   2  10   3  897.71   41.10
   2  10   3  833.22   32.90
   2  10   3  910.61   40.70
   3 -10   3  238.48   21.70
  -3 -10  -3  165.78   17.90
   3 -10   3  160.58   11.90
  -3 -10  -3  156.18   16.90
  -3 -10  -3  201.08   21.00
   3 -10   3  181.78   16.80
   3  10   3  205.68   19.80
   3  10   3  168.88   18.30
   3  10   3  167.98   17.30
  -3  10  -3  173.78   11.60
   3  10   3  196.98   23.40
  -3  10  -3  194.18   20.20
  -4 -10  -3  560.74   29.90
   4 -10   3  509.55   28.90
  -4 -10  -3  521.05   28.70
  -4 -10  -3  612.04   35.80
   4 -10   3  472.65   18.80
   4 -10   3  537.25   25.80
   4 -10   3  488.95   17.50
   4  10   3  559.04   29.40
   4  10   3  564.44   29.30
   4  10   3  593.24   35.20
   4  10   3  558.04   33.90
   4  10   3  618.94   30.80
  -5 -10  -3  338.47   35.10
   5 -10   3  320.67   21.70
  -5 -10  -3  315.87   24.00
  -5 -10  -3  289.17   24.10
   5 -10   3  262.27   15.40
   5 -10   3  286.67   23.00
   5  10   3  288.97   28.40
   5  10   3  264.87   42.90
   5  10   3  279.37   24.30
   5  10   3  276.37   24.10
   5  10   3  276.47   24.10
  -6 -10  -3  150.68   19.30
  -6 -10  -3  173.98   19.10
   6 -10   3  165.08   21.40
   6 -10   3  148.69   25.60
  -6 -10  -3  202.28   24.00
   6 -10   3  160.38   15.40
   6  10   3  121.39   17.10
   6  10   3  141.49   21.40
   6  10   3  190.38   25.50
   6  10   3  168.28   20.30
   6  10   3  146.79   18.80
  -6 -11   3   39.90   14.30
   6 -11  -3   35.80    5.00
  -6 -11   3   28.00   14.90
  -6 -11   3   60.49   19.80
   6 -11  -3   30.60    6.30
   6 -11  -3   24.70    4.80
   6  11  -3   13.40   14.80
   6  11  -3   33.20   24.50
   6  11  -3   30.90   15.50
   6  11  -3   21.30   17.80
   5 -11  -3    2.50    6.10
  -5 -11   3   13.20   12.30
  -5 -11   3   25.90   15.20
   5 -11  -3   21.90    7.00
   5 -11  -3    3.40    7.40
  -5 -11   3   -1.00   13.20
  -5  11   3    0.90    2.10
   5  11  -3   -1.40   13.50
   5  11  -3    6.40   15.10
   5  11  -3    8.00   13.50
   5  11  -3   -8.80   11.60
  -5  11   3   -0.60    1.40
  -4 -11   3  207.98   20.60
   4 -11  -3  167.48   13.80
  -4 -11   3  157.68   20.90
  -4 -11   3  192.08   19.70
  -4 -11   3  189.78   20.80
   4 -11  -3  180.78   14.30
   4 -11  -3  157.18   16.20
   4  11  -3  162.68   17.70
   4  11  -3  201.58   19.90
  -4  11   3  165.88   13.20
   4  11  -3  173.78   18.60
   3 -11  -3   37.00   13.10
  -3 -11   3   16.80   14.60
   3 -11  -3   31.70    8.70
   3 -11  -3   26.90    9.80
  -3 -11   3   17.40   12.00
   3 -11  -3   19.20    8.70
  -3 -11   3   12.80   11.20
  -3 -11   3    3.90   11.60
  -3  11   3   15.10    7.90
  -3  11   3    3.00    3.70
   3  11  -3    8.70   11.50
   3  11  -3   24.90   12.10
   3  11  -3   17.10   12.20
   2 -11  -3   43.40   13.00
   2 -11  -3   54.59   10.30
   2 -11  -3   56.29   10.80
   2 -11  -3   20.00   10.90
  -2 -11   3   50.59   11.50
  -2 -11   3   64.39   16.70
  -2 -11   3   53.49   13.10
  -2 -11   3   51.39   11.50
  -2  11   3   47.30    9.70
  -2  11   3   29.00   10.20
  -2  11   3   66.39   10.90
   2  11  -3   52.09   12.20
   2  11  -3   49.30   11.70
   1 -11  -3  258.37   18.50
  -1 -11   3  259.47   26.30
  -1 -11   3  270.37   19.00
   1 -11  -3  265.37   19.10
   1 -11  -3  251.77   24.00
  -1 -11   3  254.97   19.60
  -1 -11   3  244.48   19.60
  -1  11   3  225.38   20.90
  -1  11   3  247.88   18.40
   1  11  -3  255.97   18.90
   1  11  -3  259.77   25.30
  -1  11   3  242.28   18.10
   0 -11  -3  -13.70    9.80
   0 -11   3   10.40    8.60
   0 -11   3   10.40    8.90
   0 -11   3  -11.30   12.00
   0 -11  -3    6.10   11.20
   0 -11   3    2.00    9.10
   0 -11  -3    1.70    9.60
   0  11  -3   -1.90   11.40
   0  11   3    0.00    7.80
   0  11  -3   10.10    8.70
   0  11  -3    9.30    9.30
   0  11   3   -7.70   10.90
   0  11   3   -1.90    9.60
   1 -11   3  326.67   19.30
   1 -11   3  295.87   18.30
  -1 -11  -3  305.27   25.20
  -1 -11  -3  280.07   20.70
  -1 -11  -3  297.07   22.10
   1 -11   3  322.57   19.30
  -1  11  -3  270.67   17.10
   1  11   3  281.77   21.50
  -1  11  -3  295.47   24.60
   1  11   3  312.67   25.30
  -1  11  -3  307.87   18.80
   1  11   3  325.57   18.00
  -2 -11  -3   20.40   12.70
   2 -11   3   33.40    8.60
   2 -11   3   23.20   12.40
   2 -11   3   29.70    8.90
   2 -11   3   40.30   10.20
  -2 -11  -3   12.30   11.90
  -2 -11  -3   -0.70   11.60
  -2  11  -3   26.90    7.90
   2  11   3   23.70   12.90
   2  11   3   25.10   12.00
   2  11   3    2.20    9.40
  -2  11  -3   13.60   10.90
   2  11   3   20.50    7.70
   3 -11   3   -8.50    5.90
   3 -11   3    4.10    6.20
   3 -11   3    7.90    8.50
  -3 -11  -3   -1.20   12.40
  -3 -11  -3   -0.80   14.60
  -3 -11  -3    4.90   11.70
   3 -11   3   -0.80   11.60
   3  11   3    5.40   15.90
  -3  11  -3    8.20   10.20
  -3  11  -3   11.60    6.00
  -3  11  -3   -4.30    2.30
   3  11   3    8.40   12.00
   3  11   3   -2.10   12.00
   3  11   3   -3.00   13.60
   3  11   3    9.30    9.00
   4 -11   3   31.50    5.10
  -4 -11  -3   54.49   14.60
  -4 -11  -3   27.30   13.50
   4 -11   3   32.40    5.00
  -4 -11  -3   58.09   17.50
   4 -11   3   27.60   14.60
   4  11   3   49.60   15.30
   4  11   3   40.40   12.80
   4  11   3   27.80   14.20
   4  11   3   45.20   13.90
   4  11   3   38.70   15.90
   5 -11   3   27.90   14.60
  -5 -11  -3   56.19   19.60
   5 -11   3   66.79   11.90
   5 -11   3   43.00    5.30
  -5 -11  -3   55.79   15.40
  -5 -11  -3   64.99   15.50
   5  11   3   38.50   14.00
   5  11   3   38.70   17.30
   5  11   3   43.60   13.10
   5  11   3   27.40   16.50
   5  11   3   57.19   16.50
   5 -12  -3    2.30    8.90
  -5 -12   3    4.20   16.20
   5 -12  -3    9.80    6.80
  -5 -12   3   -8.90   12.70
  -5 -12   3   23.00   13.60
   5 -12  -3   -5.50    7.40
   5  12  -3    8.30   13.10
   5  12  -3   22.40   15.20
   5  12  -3    1.70   10.40
   5  12  -3   -7.60   12.20
   5  12  -3    1.30   14.50
  -5  12   3    2.30    2.40
   4 -12  -3    2.40    7.10
   4 -12  -3   13.20    7.90
  -4 -12   3   23.60   14.50
   4 -12  -3    3.20    9.00
  -4 -12   3   32.30   14.10
  -4 -12   3    5.00   11.60
   4 -12  -3    6.80   13.90
  -4 -12   3    9.00   15.50
  -4  12   3    0.10    3.00
   4  12  -3    2.90   13.80
   4  12  -3   -4.80   16.10
  -4  12   3    3.90    2.80
   4  12  -3   -7.90   11.90
   4  12  -3    9.00   13.20
  -3 -12   3   45.10   13.30
  -3 -12   3   21.10   11.60
   3 -12  -3   55.79    9.60
  -3 -12   3   29.50   12.90
   3 -12  -3   43.20   11.10
   3 -12  -3   59.19   14.70
   3 -12  -3   45.00    9.60
  -3 -12   3   24.50   15.60
   3  12  -3   39.10    8.70
   3  12  -3   41.70   13.40
   3  12  -3   31.90   14.60
   3  12  -3   45.70   13.30
   3  12  -3   32.70   12.70
   2 -12  -3    0.10   10.10
  -2 -12   3   -5.00   10.30
  -2 -12   3   -6.90   10.80
  -2 -12   3    3.40   14.00
  -2 -12   3    5.40    9.90
   2 -12  -3   -5.40   12.10
   2 -12  -3   -3.20    8.50
   2 -12  -3   -4.10    8.40
   2  12  -3    2.50    4.40
  -2  12   3   -2.20    4.90
  -2  12   3    6.30    7.90
   2  12  -3   -9.60   11.80
   2  12  -3    6.60   10.90
  -1 -12   3   -5.50    9.40
  -1 -12   3   -9.00    8.90
  -1 -12   3   16.20   10.80
   1 -12  -3   -1.50    9.10
  -1 -12   3  -23.20   14.10
   1 -12  -3    8.80   10.00
   1 -12  -3   -3.30   11.00
   1  12  -3    1.90    1.80
  -1  12   3    2.90    9.90
  -1  12   3   -1.00    9.10
   1  12  -3   11.10   10.90
   1  12  -3   10.30   10.20
   1  12  -3   -3.80    1.70
   0 -12  -3   74.49   12.80
   0 -12  -3   83.79   15.90
   0 -12  -3   91.79   13.10
   0 -12   3   80.89   12.50
   0 -12   3   86.29   11.80
   0 -12   3   45.70   15.10
   0 -12   3   61.29   11.70
   0  12   3   70.29   12.60
   0  12  -3   76.59   11.70
   0  12   3   78.29   15.30
   0  12   3   80.79   14.70
  -1 -12  -3  234.18   20.70
   1 -12   3  250.27   18.40
   1 -12   3  226.68   17.20
  -1 -12  -3  221.78   25.70
   1 -12   3  228.58   18.00
   1 -12   3  224.58   25.50
  -1 -12  -3  219.08   20.70
   1  12   3  238.18   21.10
  -1  12  -3  211.18   23.60
  -2 -12  -3    7.50   11.80
   2 -12   3    5.80   12.10
   2 -12   3   -2.50    7.60
   2 -12   3   -3.70   11.60
   2 -12   3   -0.20    8.40
  -2 -12  -3   16.60   11.60
  -2 -12  -3   -4.20   13.60
   2  12   3   -2.20   11.30
  -2  12  -3   -2.50    2.80
   2  12   3    8.20    6.60
   2  12   3   -8.80   16.90
  -2  12  -3    3.00    7.00
  -2  12  -3    8.20   10.90
   2  12   3    5.10   11.70
   3 -12   3   68.89   14.30
   3 -12   3   48.60   10.30
   3 -12   3   49.20    7.90
   3 -12   3   51.19    7.90
  -3 -12  -3   25.60   15.90
  -3 -12  -3   36.20   13.70
  -3 -12  -3   64.29   14.90
  -3  12  -3   52.59   13.20
  -3  12  -3   44.10    7.30
   3  12   3   32.60   14.50
   3  12   3   38.30   16.30
   3  12   3   31.30   14.20
   3  12   3   41.70    9.80
   3  12   3   24.10   12.90
  -4 -12  -3   26.00   22.90
   4 -12   3   43.20   10.70
  -4 -12  -3   19.50   13.30
   4 -12   3   21.50   12.90
   4 -12   3   35.80    5.70
  -4 -12  -3   41.00   18.40
   4 -12   3   34.50    5.70
   4  12   3   13.20   14.10
   4  12   3   48.70   14.20
   4  12   3   59.49   16.00
   4  12   3   16.80   16.10
   4  12   3   51.69   13.50
  -4 -13   3  -15.90   15.10
   4 -13  -3    1.70    8.00
   4 -13  -3  -31.10   13.20
   4 -13  -3    0.90    7.80
  -4 -13   3   -1.00   14.20
  -4 -13   3    6.40   12.00
  -4  13   3    2.50    2.90
   4  13  -3  -12.50   12.90
  -4  13   3    0.70    7.10
   4  13  -3   -0.40   11.90
   4  13  -3  -14.10   12.90
  -4  13   3    0.60    2.80
   4  13  -3   16.60    9.40
   4  13  -3   -0.60   16.80
   3 -13  -3  -11.60    8.10
  -3 -13   3   -2.60   16.20
  -3 -13   3    1.00   11.10
  -3 -13   3   19.40   13.90
  -3 -13   3   -5.40   12.30
   3 -13  -3   -9.60   13.80
   3 -13  -3   -9.80    8.60
  -3  13   3    1.70    7.30
   3  13  -3   -0.10    4.10
  -3  13   3   -1.90    3.50
  -3  13   3    2.20    8.50
   3  13  -3   -1.00   12.10
   3  13  -3    4.40   12.50
   3  13  -3   -2.70   13.30
   3  13  -3    2.00   11.90
   2 -13  -3    4.90    9.50
  -2 -13   3   13.90   12.70
  -2 -13   3   -1.20   11.80
   2 -13  -3   -0.60    8.90
  -2 -13   3    9.00   14.70
  -2 -13   3   10.30   10.90
   2 -13  -3   -0.10   13.10
   2  13  -3   -0.70   11.30
   2  13  -3   11.40   12.50
  -2  13   3    8.90    9.80
  -2  13   3   -0.50    3.90
  -2  13   3   -1.70    4.20
   2  13  -3    1.60    2.60
   2  13  -3   16.30   15.80
  -1 -13   3   92.09   23.50
   1 -13  -3   65.09   12.60
  -1 -13   3   71.99   13.20
  -1 -13   3   57.59   16.90
   1 -13  -3   80.39   15.30
   1 -13  -3  103.49   14.00
  -1 -13   3   79.99   13.30
   1  13  -3   93.19   15.00
  -1  13   3   65.09   13.40
   1  13  -3   70.79   16.40
  -1  13   3   94.99   13.40
  -1  13   3  105.79   14.30
   1  13  -3   90.59   13.80
   0 -13   3  123.49   15.10
   0 -13   3   97.79   18.60
   0 -13  -3  137.99   17.20
   0 -13   3  115.59   13.90
   0 -13  -3  103.19   15.20
   0 -13  -3  122.79   15.30
   0 -13   3  118.79   14.50
   0  13  -3  161.68   16.20
   0  13   3  118.09   15.40
   0  13  -3  106.39   13.50
   0  13   3  116.59   14.80
   0  13  -3  123.59   19.40
   1 -13   3  137.89   14.10
  -1 -13  -3  106.09   15.10
   1 -13   3   92.39   17.40
   1 -13   3  127.49   14.00
  -1 -13  -3  154.58   17.50
  -1 -13  -3  130.49   17.80
   1 -13   3  112.09   13.50
   1  13   3  120.89   15.90
  -1  13  -3  123.69   13.90
   2 -13   3   -8.60    9.00
  -2 -13  -3   19.80   12.90
   2 -13   3    3.80    8.20
  -2 -13  -3    1.70   15.20
   2 -13   3   -2.10   13.20
  -2 -13  -3   -0.80   11.60
   2 -13   3   13.50    8.70
  -2  13  -3    1.10    4.10
   2  13   3    7.10   12.30
   2  13   3    1.20    2.80
   2  13   3   -9.30   12.70
   2  13   3   16.10   12.60
  -2  13  -3    1.10    7.70
   3 -13   3   16.30    9.90
  -3 -13  -3   21.70   14.30
   3 -13   3   21.40    7.50
   3 -13   3    2.60   13.00
  -3 -13  -3   23.80   15.70
  -3 -13  -3   24.50   15.90
   3 -13   3   14.80    7.30
   3  13   3   24.80   13.70
   3  13   3   34.40   15.30
   3  13   3   13.50    7.10
   3  13   3   15.10   14.20
   2 -14  -3  -25.10   14.00
   2 -14  -3   10.10   10.20
   2 -14  -3   10.60   10.20
  -2 -14   3  -13.70   11.90
  -2 -14   3   -2.60   10.80
  -2 -14   3   -8.40   12.60
   2  14  -3   -7.30   12.80
   2  14  -3  -19.20   10.70
  -2  14   3    2.30    3.80
   2  14  -3    8.60   12.90
  -2  14   3    1.90    5.10
  -2  14   3   -1.50   10.10
  -1 -14   3   32.30   16.90
  -1 -14   3   11.30   12.00
  -1 -14   3   39.50   12.50
   1 -14  -3   16.80   11.30
   1 -14  -3   16.00   11.40
   1 -14  -3   41.30   15.70
   1  14  -3   18.50   12.30
  -1  14   3   17.40   10.40
  -1  14   3    5.90   11.40
   1  14  -3   16.50   14.10
   0 -14   3   -1.20   10.20
   0 -14  -3   12.00   11.60
   0 -14   3   20.00   11.20
   0 -14   3   12.90   11.10
   0 -14  -3   -2.70   15.50
   0 -14   3  -14.20   15.00
   0  14   3   10.30   12.60
   0  14  -3   14.00   16.40
   0  14  -3   10.20    8.90
   0  14   3    7.10   11.60
   0  14   3    0.70   19.30
   0  14  -3   14.80   11.00
  -1 -14  -3   -1.60   11.40
   1 -14   3    2.20    9.90
  -1 -14  -3   -5.90   11.80
   1 -14   3  -14.40    9.00
  -1 -14  -3    6.40   15.10
   1 -14   3  -17.70   14.10
   1 -14   3   -0.10   10.30
   1  14   3    2.90   12.00
   1  14   3    0.90   12.20
   1  14   3    1.60   13.60
  -1  14  -3   16.50   11.00
  -1  14  -3   -3.80    3.70
  -1  14  -3   -2.90   13.00
  -2 -14  -3   35.70   14.00
   2 -14   3   42.20   14.50
   2 -14   3   29.40    9.80
  -2 -14  -3   34.10   17.20
   2 -14   3   44.30   10.70
  -2 -14  -3   57.69   15.40
   2 -14   3    3.60   14.90
  -2  14  -3   42.70   11.50
   2  14   3   24.40   15.40
   2  14   3   42.90   15.10
  -2  14  -3   42.20   14.00
   9   0  -4   -3.30    8.20
  -9   0   4   -2.20    3.00
   9   0  -4   -5.80   10.00
   9   0  -4    5.70   25.20
   9   0  -4    3.00    8.90
  -9   0   4    4.70    7.80
   8   0  -4  227.28   16.50
   8   0  -4  249.08   25.90
   8   0  -4  200.18   18.90
   8   0  -4  217.98   17.00
   7   0  -4  -17.00   11.60
   7   0  -4  -11.40    7.50
   7   0  -4  -10.90    7.40
   7   0  -4  -10.10    7.80
  -7   0   4    9.20    7.30
  -7   0   4   -8.40    6.50
  -6   0   4  299.77   16.10
   6   0  -4  278.67   24.40
   6   0  -4  295.47   17.20
   6   0  -4  320.57   17.10
   6   0  -4  297.77   18.40
  -6   0   4  318.47   16.90
  -5   0   4    8.60    6.30
   5   0  -4    2.80    5.90
  -5   0   4    9.20    5.80
   5   0  -4    2.80    9.00
   5   0  -4   -4.60   10.20
   5   0  -4    2.90    6.00
   4   0  -4 9924.51  294.57
   4   0  -4 9930.91  297.17
  -4   0   4 9973.50  294.47
  -4   0   4 9999.00  294.47
   3   0  -4   -2.40    6.90
  -3   0   4   -4.40    5.00
  -3   0   4   -0.60    4.10
   3   0  -4    1.20    5.10
   3   0  -4   -0.80    5.20
  -3   0   4    0.60    4.90
   3   0  -4   -0.20    4.30
   1   0  -4   13.30    6.10
   1   0  -4    9.10    4.50
   1   0  -4   10.90    5.40
  -1   0   4   15.40    5.90
  -1   0   4   10.30    6.30
   1   0  -4   10.00    5.30
  -1   0   4   16.70    5.60
  -1   0   4   13.30    4.80
  -1   0  -4   -5.10    4.50
  -1   0  -4    5.60    4.10
   1   0   4    2.20    4.30
   1   0   4  -12.90    5.50
   1   0   4    2.80    4.30
  -1   0  -4    1.20    4.20
   1   0   4    2.70    4.20
   2   0   4  446.76   19.00
  -2   0  -4  389.86   14.70
  -2   0  -4  384.36   14.70
  -2   0  -4  394.76   16.90
   2   0   4  397.76   18.00
   2   0   4  391.16   16.80
  -2   0  -4  395.66   18.40
   2   0   4  387.26   14.70
   3   0   4    3.70    4.60
  -3   0  -4   10.90    4.70
  -3   0  -4    6.50    7.60
   3   0   4    7.90    7.00
   3   0   4    3.50    8.00
  -3   0  -4    7.90    4.50
   3   0   4   13.20    4.70
   5   0   4    2.80    5.40
  -5   0  -4   -2.30    5.20
   5   0   4   13.40    9.50
  -5   0  -4    1.70    4.80
   5   0   4    1.70    5.40
   5   0   4  -17.60    9.00
  -5   0  -4   31.50   10.10
   6   0   4 2372.46   75.09
   6   0   4 2460.85   81.29
  -6   0  -4 2517.05   81.89
   6   0   4 2421.86   82.39
   6   0   4 2348.27   74.89
  -6   0  -4 2402.36   74.99
   7   0   4   -3.70    6.30
   7   0   4   -7.30    6.10
  -7   0  -4    1.00    5.80
  -7   0  -4   -5.00    2.20
  -7   0  -4  -10.10    9.40
   7   0   4   -7.60   11.80
   7   0   4    2.30   12.10
   8   0   4   -8.80   13.90
  -8   0  -4    3.50    3.80
  -8   0  -4    4.50   14.40
  -8   0  -4    3.80    2.80
   8   0   4   -7.30    6.30
   8   0   4    0.20    6.70
   8   0   4    7.30   12.70
   9  -1  -4    3.80   21.80
   9  -1  -4   15.70    8.00
  -9  -1   4   15.00    9.20
   9  -1  -4    9.60    9.20
   9  -1  -4   12.60    8.40
  -9  -1   4   -1.20    3.20
  -9   1   4    4.70    8.40
   9   1  -4   12.60   25.70
   9   1  -4   18.00   10.10
   9   1  -4    6.00    9.00
   9   1  -4   11.10   11.00
   8  -1  -4   29.30   14.90
  -8  -1   4   -1.50    3.30
   8  -1  -4    4.10    7.20
   8  -1  -4   10.40    7.90
   8  -1  -4   14.20    8.70
   8   1  -4    5.20    9.20
   8   1  -4   12.50   14.80
  -8   1   4    7.60    7.40
  -8   1   4   -1.20    2.50
   8   1  -4   16.00    9.00
   8   1  -4   -3.60    9.60
   7  -1  -4    8.90    7.50
  -7  -1   4    4.30    8.40
   7  -1  -4   -3.20    7.10
  -7  -1   4   10.00    7.90
   7  -1  -4    5.60   12.50
   7  -1  -4    2.30    7.60
   7   1  -4   23.10    9.60
   7   1  -4    0.50    9.10
   7   1  -4    1.10   11.40
  -7   1   4    1.10    5.60
   7   1  -4   19.60    8.80
  -7   1   4   14.40    7.10
  -6  -1   4 4314.57  132.39
   6  -1  -4 4242.18  131.29
   6  -1  -4 4176.38  131.49
   6  -1  -4 4335.37  131.39
   6  -1  -4 4376.26  136.99
  -6  -1   4 4411.56  132.39
   6   1  -4 4356.46  132.59
  -6   1   4 4264.87  131.19
  -6   1   4 4365.86  131.29
   6   1  -4 4471.15  133.99
   6   1  -4 4357.06  132.39
   6   1  -4 4301.07  136.79
   5  -1  -4  235.78   19.70
   5  -1  -4  260.47   13.90
   5  -1  -4  276.47   14.30
  -5  -1   4  326.27   22.10
   5  -1  -4  265.77   14.40
  -5  -1   4  274.47   15.30
   5   1  -4  263.27   15.40
   5   1  -4  292.97   16.70
   5   1  -4  304.57   20.70
   5   1  -4  272.77   15.70
  -5   1   4  285.67   14.30
  -5   1   4  290.17   14.00
  -4  -1   4 2475.05   74.49
  -4  -1   4 2438.36   74.59
   4  -1  -4 2357.16   77.09
   4  -1  -4 2330.97   73.59
   4  -1  -4 2366.26   72.69
   4  -1  -4 2322.87   73.59
   4   1  -4 2472.45   74.69
  -4   1   4 2343.77   73.59
   4   1  -4 2393.06   74.89
  -4   1   4 2355.06   73.59
   4   1  -4 2422.66   74.49
   4   1  -4 2438.26   77.09
   3  -1  -4 2064.69   64.19
  -3  -1   4 2117.29   64.89
   3  -1  -4 2062.59   64.09
   3  -1  -4 2022.70   62.59
  -3  -1   4 2135.39   64.79
  -3  -1   4 2058.09   64.79
   3   1  -4 2113.09   64.89
  -3   1   4 2025.10   63.99
   3   1  -4 2094.59   64.99
   3   1  -4 2057.89   66.19
   3   1  -4 2136.29   65.69
  -3   1   4 2133.39   64.19
   2  -1  -4 3371.16  102.39
  -2  -1   4 3324.97  102.29
   2  -1  -4 3434.56  101.99
   2  -1  -4 3435.96  100.49
  -2  -1   4 3414.56  102.39
  -2  -1   4 3389.56  102.29
   2  -1  -4 3437.46  102.99
   2   1  -4 3363.66  103.89
  -2   1   4 3376.96  101.89
  -2   1   4 3488.65  100.49
   2   1  -4 3327.47  102.79
  -2   1   4 3507.05  102.09
   2   1  -4 3463.55  102.59
   2   1  -4 3257.37  102.89
  -1  -1   4  677.43   23.90
  -1  -1   4  675.93   24.40
   1  -1  -4  670.93   22.60
  -1  -1   4  681.53   23.10
  -1  -1   4  624.34   22.70
   1  -1  -4  668.13   22.90
   1  -1  -4  701.33   23.90
   1   1  -4  678.13   23.10
   1   1  -4  666.03   24.10
  -1   1   4  668.03   23.00
  -1   1   4  671.03   22.70
  -1   1   4  686.73   23.70
   1   1  -4  650.43   23.60
  -1   1   4  664.33   21.90
   1   1  -4  623.64   22.60
   0  -1  -4 3429.46  106.19
   0  -1  -4 3565.44  106.69
   0  -1   4 3594.24  105.79
   0  -1  -4 3538.55  106.09
   0  -1  -4 3564.64  105.99
   0  -1   4 3606.54  107.19
   0  -1   4 3555.44  106.59
   0  -1   4 3574.14  105.79
   0   1  -4 3613.04  106.59
   0   1  -4 3566.84  105.79
   0   1  -4 3663.53  105.79
   0   1   4 3437.86  105.99
   0   1   4 3475.75  105.99
   0   1  -4 3549.04  107.09
   0   1   4 3533.85  106.59
   2  -1   4 1080.69   34.40
  -2  -1  -4 1134.19   35.70
  -2  -1  -4 1153.28   35.70
  -2  -1  -4 1142.09   37.40
   2  -1   4 1085.19   37.60
  -2  -1  -4 1154.38   38.20
   2  -1   4 1067.79   34.30
   2  -1   4 1054.89   35.70
   2   1   4 1166.18   35.80
   2   1   4 1121.59   38.20
   2   1   4 1124.99   35.70
  -2   1  -4 1110.39   36.20
  -2   1  -4 1078.79   37.40
  -2   1  -4 1077.79   34.40
   2   1   4 1150.48   37.70
  -2   1  -4 1103.69   34.40
   4  -1   4  117.69    8.70
   4  -1   4  175.48   15.40
   4  -1   4  113.59    8.30
  -4  -1  -4  142.79   16.70
  -4  -1  -4  177.68   11.20
  -4  -1  -4  139.69   11.20
   4  -1   4  170.88   16.80
   4   1   4  151.08   16.30
   4   1   4  149.99   11.40
  -4   1  -4  100.19   11.80
  -4   1  -4  125.89    8.40
   4   1   4  157.78   16.50
   5  -1   4 1602.84   55.49
  -5  -1  -4 1529.15   50.19
   5  -1   4 1577.84   48.50
  -5  -1  -4 1567.74   54.99
   5  -1   4 1598.64   54.19
  -5  -1  -4 1503.45   49.99
   5  -1   4 1548.25   51.09
  -5   1  -4 1640.64   54.99
   5   1   4 1500.75   54.49
   5   1   4 1568.54   55.69
  -5   1  -4 1564.74   48.40
   5   1   4 1474.35   49.99
   5   1   4 1531.15   50.29
  -6  -1  -4  462.35   21.60
   6  -1   4  507.45   21.00
   6  -1   4  486.85   18.90
  -6  -1  -4  483.65   20.70
  -6  -1  -4  538.05   28.30
   6  -1   4  532.35   27.30
  -6   1  -4  491.45   18.60
   6   1   4  496.45   21.70
   6   1   4  500.65   27.90
   6   1   4  488.95   29.00
   6   1   4  465.45   21.10
   7  -1   4   68.79    7.10
   7  -1   4   71.69    7.30
  -7  -1  -4   74.09    9.60
   7  -1   4   65.49   14.50
   7  -1   4   50.79   13.80
   7   1   4   85.49   10.40
   7   1   4   84.79   15.90
   7   1   4   91.29   15.90
  -7   1  -4   57.59    6.30
  -7   1  -4   51.79   15.10
   7   1   4   71.69    9.60
   8  -1   4    6.90    5.40
   8  -1   4   10.90   13.00
   8  -1   4    5.70   13.90
  -8  -1  -4   -1.30    2.50
  -8  -1  -4    8.70   16.10
   8  -1   4   16.10    5.90
  -8   1  -4    1.60    1.80
   8   1   4   30.60   15.80
   8   1   4    0.60    7.50
   8   1   4   21.30   13.00
  -8   1  -4    0.70    1.50
   8   1   4   -1.50    8.10
   9  -2  -4   22.20    9.10
   9  -2  -4   41.30    8.10
   9  -2  -4   46.00   22.80
  -9  -2   4   44.90   18.60
   9   2  -4   25.10   12.50
   9   2  -4   33.40   11.70
   9   2  -4   32.20   10.40
   9   2  -4   59.09   20.30
  -8  -2   4   14.20    7.60
   8  -2  -4   43.20    8.40
   8  -2  -4   33.60    7.80
   8  -2  -4   56.19   16.80
   8  -2  -4   34.30    8.80
   8   2  -4   30.30   12.70
   8   2  -4   24.30   10.10
  -8   2   4   41.40    7.60
   8   2  -4   31.60   14.20
   7  -2  -4   48.40    8.20
  -7  -2   4   54.29    9.70
   7  -2  -4   62.89   16.00
   7  -2  -4   44.30    7.90
  -7  -2   4   72.29   10.90
   7  -2  -4   54.29    8.30
   7   2  -4   60.49   11.30
   7   2  -4   68.99   11.00
   7   2  -4   38.40   11.50
   7   2  -4   41.90   13.80
  -7   2   4   43.90    9.40
   6  -2  -4  980.50   34.20
   6  -2  -4 1019.40   41.90
   6  -2  -4  949.40   34.10
   6  -2  -4  958.50   34.10
  -6  -2   4 1014.90   40.90
  -6  -2   4 1012.10   44.20
  -6  -2   4 1009.50   36.30
   6   2  -4 1011.80   41.40
  -6   2   4  963.00   34.10
   6   2  -4  987.30   38.90
   6   2  -4 1009.20   36.70
  -6   2   4  983.90   33.90
   6   2  -4 1062.19   37.30
  -5  -2   4  384.56   18.30
  -5  -2   4  380.36   18.20
   5  -2  -4  366.26   16.40
  -5  -2   4  377.86   22.30
   5  -2  -4  372.36   22.70
   5  -2  -4  349.17   14.90
   5  -2  -4  348.77   16.10
   5   2  -4  368.36   18.10
  -5   2   4  360.86   16.00
   5   2  -4  376.76   22.40
   5   2  -4  371.06   18.80
  -5   2   4  378.86   15.90
   5   2  -4  379.06   20.30
  -4  -2   4 6879.41  206.18
   4  -2  -4 6706.83  202.88
  -4  -2   4 6871.01  204.38
   4  -2  -4 6657.13  201.18
  -4  -2   4 6939.21  204.38
  -4  -2   4 6919.91  205.28
   4  -2  -4 6797.82  206.38
   4  -2  -4 6769.22  202.88
   4   2  -4 6924.31  204.38
  -4   2   4 6785.02  202.88
   4   2  -4 6997.70  206.38
   4   2  -4 6882.71  204.38
   4   2  -4 6931.01  205.48
  -4   2   4 6657.03  202.78
  -3  -2   4 2458.85   79.39
  -3  -2   4 2505.55   78.39
  -3  -2   4 2498.25   79.19
  -3  -2   4 2608.34   79.89
   3  -2  -4 2612.04   77.49
   3   2  -4 2554.84   79.39
  -3   2   4 2577.94   77.29
   3   2  -4 2528.25   79.59
   3   2  -4 2495.75   78.49
   3   2  -4 2521.85   78.49
  -3   2   4 2605.14   77.39
  -1  -2  -4 5708.53  168.98
  -1  -2  -4 5688.73  169.78
   1  -2   4 5617.84  172.58
   1  -2   4 5764.72  167.78
  -1  -2  -4 5666.13  169.78
   2  -2   4 3052.29   88.79
   2  -2   4 2938.41   90.89
  -2  -2  -4 3015.60   90.49
   2  -2   4 2873.61   86.79
  -2  -2  -4 2921.41   90.39
   2  -2   4 2836.52   88.09
  -2  -2  -4 2948.51   88.89
   2  -2   4 2932.01   89.79
  -2  -2  -4 2901.41   88.79
  -2   2  -4 2961.90   88.29
   2   2   4 2876.41   90.49
   2   2   4 2872.41   88.79
   2   2   4 2962.00   90.49
  -2   2  -4 2891.31   89.69
  -2   2  -4 2882.31   86.79
   2   2   4 2963.10   90.59
   3  -2   4  760.72   24.70
  -3  -2  -4  840.92   28.00
   3  -2   4  778.22   29.90
  -3  -2  -4  868.91   28.10
  -3  -2  -4  797.22   30.70
   3  -2   4  770.62   28.20
   3   2   4  869.41   31.30
   3   2   4  830.42   33.30
  -3   2  -4  755.42   28.60
  -3   2  -4  692.63   24.60
   3   2   4  852.81   28.20
   3   2   4  811.82   30.80
  -3   2  -4  771.32   24.70
   4  -2   4 5688.23  170.18
  -4  -2  -4 5735.23  167.68
   4  -2   4 5580.04  164.48
  -4  -2  -4 5639.44  170.58
   4  -2   4 5427.86  164.48
  -4  -2  -4 5654.83  167.68
   4  -2   4 5513.95  168.88
   4   2   4 5590.34  167.58
   4   2   4 5602.84  167.68
  -4   2  -4 5489.45  164.48
   4   2   4 5647.33  170.68
   4   2   4 5484.05  170.78
  -4   2  -4 5651.43  164.48
  -4   2  -4 5496.95  168.98
   5  -2   4   99.59    6.60
  -5  -2  -4  105.69   11.30
   5  -2   4   92.69    6.40
   5  -2   4  101.09   12.70
   5  -2   4   95.19   11.60
  -5  -2  -4  113.49   11.60
  -5  -2  -4   95.49   12.80
  -5   2  -4   90.99    6.00
   5   2   4  113.79   14.60
  -5   2  -4   93.79    6.20
  -5   2  -4   87.19   11.90
   5   2   4   95.69    9.90
   5   2   4  102.79    9.80
   5   2   4   92.29   12.40
  -6  -2  -4  -12.60    6.50
   6  -2   4  -18.00    9.90
   6  -2   4    5.90    3.70
  -6  -2  -4   -8.80    6.80
   6  -2   4   17.40   12.30
   6  -2   4   -5.80    3.50
  -6  -2  -4   -2.50    9.60
   6   2   4   -4.50   10.80
  -6   2  -4    2.30    1.50
   6   2   4  -13.50    7.30
   6   2   4   -5.40   11.00
   6   2   4   -0.90    7.40
  -6   2  -4    3.70    3.30
   7  -2   4   10.20    3.60
   7  -2   4   15.00   12.70
  -7  -2  -4   -4.90    5.10
   7  -2   4   15.60   12.00
  -7  -2  -4   -2.30    7.70
   7  -2   4   16.00    3.80
   7   2   4   10.50    8.20
   7   2   4    4.80   12.70
   7   2   4   28.80   13.10
   7   2   4   -0.60    7.80
  -8  -2  -4  161.88   15.60
  -8  -2  -4  208.58   32.40
   8  -2   4  193.08   21.80
   8  -2   4  168.08   18.70
   8   2   4  188.08   16.10
   8   2   4  170.68   21.10
   8   2   4  197.88   17.00
   8   2   4  233.88   26.00
   9  -3  -4    9.10    6.40
   9  -3  -4    5.20    6.50
  -9  -3   4    7.20    4.20
   9  -3  -4   27.00    7.90
   9  -3  -4   17.10    8.00
  -9  -3   4    8.70   10.80
   9   3  -4   22.60   12.20
  -9   3   4    3.30    2.60
   9   3  -4   11.50   16.00
   9   3  -4    8.20   12.80
   9   3  -4    7.80   10.50
  -8  -3   4  -12.70    9.40
   8  -3  -4   -4.90   10.10
   8  -3  -4   -5.60    6.50
   8  -3  -4   -1.10   14.60
  -8  -3   4    5.20   13.60
   8  -3  -4   -6.60    6.30
   8  -3  -4   -4.10    7.30
  -8  -3   4    3.00    8.70
   8   3  -4   -0.80    9.50
   8   3  -4    1.90   14.20
   8   3  -4    4.30   11.00
   8   3  -4   21.20   11.20
  -8   3   4   -0.80    4.50
   7  -3  -4   34.00    7.00
   7  -3  -4   20.30    6.60
   7  -3  -4   15.20    6.30
  -7  -3   4   31.00    9.90
   7  -3  -4   19.80   12.70
  -7  -3   4   38.20    9.80
   7   3  -4   23.20   11.00
  -7   3   4   22.30    6.60
   7   3  -4   33.30   11.10
   7   3  -4   32.80   13.70
   7   3  -4   27.20    9.80
   6  -3  -4  480.85   19.50
   6  -3  -4  465.55   28.00
  -6  -3   4  504.85   22.90
   6  -3  -4  476.15   19.50
  -6  -3   4  514.85   28.00
  -6  -3   4  489.85   22.80
   6  -3  -4  484.75   18.70
   6  -3  -4  470.75   18.90
  -6   3   4  507.25   19.60
   6   3  -4  441.96   26.00
   6   3  -4  422.16   23.00
  -6   3   4  464.45   18.80
   6   3  -4  501.85   28.00
   6   3  -4  490.35   23.30
  -5  -3   4  974.90   35.20
   5  -3  -4  920.51   30.40
   5  -3  -4  968.90   32.40
  -5  -3   4  954.30   35.00
   5  -3  -4  942.61   38.50
  -5  -3   4  981.20   38.40
   5  -3  -4  951.00   32.20
   5  -3  -4  945.81   30.40
  -5   3   4  934.01   32.10
   5   3  -4  981.40   35.70
  -5   3   4  956.60   32.10
   5   3  -4 1014.80   37.60
   5   3  -4  956.70   35.10
   5   3  -4 1013.50   38.70
   4  -3  -4  229.18   12.30
  -4  -3   4  261.97   16.90
  -4  -3   4  224.58   17.20
  -4  -3   4  246.68   14.50
  -4  -3   4  260.27   14.60
   4  -3  -4  244.38   12.10
  -4   3   4  241.48   12.00
   4   3  -4  253.37   14.70
   4   3  -4  230.18   15.10
   4   3  -4  250.07   17.10
  -4   3   4  233.28   12.00
   4   3  -4  255.37   17.60
   3  -3  -4 1251.27   42.10
  -3  -3   4 1398.66   45.70
  -3  -3   4 1358.36   45.00
   3  -3  -4 1263.07   42.20
  -3  -3   4 1412.66   44.20
  -3  -3   4 1371.66   44.10
   3   3  -4 1350.86   44.10
  -3   3   4 1244.58   42.00
   3   3  -4 1325.37   45.60
   3   3  -4 1391.06   44.30
   3   3  -4 1374.46   45.20
  -3   3   4 1278.77   42.20
  -2  -3   4 3059.19   93.79
  -2  -3   4 2972.30   93.59
   2  -3  -4 3060.59   92.89
  -2  -3   4 3043.40   93.89
   2  -3  -4 3150.38   92.89
  -2  -3   4 3077.59   95.19
  -2   3   4 3144.69   92.99
  -2   3   4 3194.38   92.99
   2   3  -4 3058.39   93.69
   2   3  -4 3115.69   95.49
   2   3  -4 3013.10   93.89
   2   3  -4 3098.29   93.99
   1  -3  -4 2430.06   75.09
   1  -3  -4 2405.96   74.89
  -1  -3   4 2422.96   74.29
  -1  -3   4 2559.54   75.59
  -1  -3   4 2578.74   77.89
   1  -3  -4 2400.56   75.19
   1   3  -4 2532.75   74.39
   1   3  -4 2579.04   77.49
  -1   3   4 2428.06   75.19
   1   3  -4 2401.66   76.99
   1   3  -4 2595.64   75.59
  -1   3   4 2436.66   74.89
  -1   3   4 2342.17   74.99
   1   3  -4 2488.05   75.49
   0  -3  -4 1898.61   59.39
   0  -3   4 1948.51   59.89
   0  -3  -4 1863.31   59.39
   0  -3  -4 1873.81   60.39
   0  -3   4 1984.30   63.99
   0  -3   4 1904.61   58.89
   0  -3   4 1958.10   59.39
   0   3   4 1928.11   59.39
   0   3  -4 1962.20   61.39
   0   3   4 1948.01   59.59
   0   3  -4 1909.51   59.19
   0   3  -4 1967.00   58.99
   0   3   4 1887.61   59.49
   0   3  -4 1927.51   58.89
   2  -3   4 2225.18   70.29
  -2  -3  -4 2217.18   69.79
   2  -3   4 2167.18   70.29
  -2  -3  -4 2238.48   70.19
   2  -3   4 2125.89   66.89
   2  -3   4 2142.99   65.69
  -2  -3  -4 2266.17   70.79
  -2  -3  -4 2187.38   68.49
   2  -3   4 2184.98   65.69
  -2   3  -4 2156.18   65.69
   2   3   4 2224.08   68.59
   2   3   4 2269.07   69.99
   2   3   4 2225.18   68.69
   2   3   4 2284.47   70.49
  -2   3  -4 2208.18   68.69
  -3  -3  -4    1.90    5.80
   3  -3   4    4.40    1.70
   3  -3   4    6.60    1.60
   3  -3   4   -2.00    5.90
  -3  -3  -4   -2.80    7.30
   3  -3   4    2.50    7.40
  -3  -3  -4   -1.60    5.60
   3   3   4   -1.00    7.70
   3   3   4    6.50    7.90
  -3   3  -4    1.70    1.60
   3   3   4   -8.50    5.60
   3   3   4    5.70    6.10
  -4  -3  -4   82.49    8.80
   4  -3   4   43.60    9.90
  -4  -3  -4   50.09   10.30
   4  -3   4   55.99    8.40
   4  -3   4   45.20    8.90
  -4  -3  -4   67.69    8.30
   4   3   4   54.69    8.20
   4   3   4   41.40    9.60
   4   3   4   60.69   10.60
   4   3   4   68.19    8.40
  -5  -3  -4    2.50    7.00
  -5  -3  -4   19.60    7.30
   5  -3   4   12.70    9.60
   5  -3   4   13.70    8.30
   5  -3   4   12.20    9.40
   5   3   4   22.40   10.50
   5   3   4    7.90    7.20
   5   3   4   14.70    7.80
   5   3   4    7.90   10.60
   6  -3   4   47.60   11.60
   6  -3   4   53.79   11.00
  -6  -3  -4   52.19    9.20
  -6  -3  -4   58.89   13.60
   6  -3   4   67.89   12.30
  -6  -3  -4   48.60    9.20
   6   3   4   29.90    9.20
   6   3   4   50.89    9.90
   6   3   4   58.39   13.40
   6   3   4   41.60   13.00
  -7  -3  -4   -0.70    4.90
   7  -3   4   14.60   12.10
  -7  -3  -4    7.70   12.60
   7  -3   4    0.50   10.80
   7  -3   4    2.10   10.20
   7   3   4    7.00    9.20
   7   3   4    8.80   12.60
   7   3   4   -5.90    8.10
   7   3   4   -1.60   12.90
  -8  -3  -4   13.40    9.30
  -8  -3  -4   25.30   14.50
   8  -3   4   14.20   13.10
   8  -3   4   23.30   12.20
   8  -3   4   31.60   12.30
   8   3   4   27.40   24.30
   8   3   4   15.00   15.30
   8   3   4   17.40    9.80
   8   3   4   25.30    9.50
   8   3   4   -1.70   13.20
  -9  -4   4    2.80    4.90
   9  -4  -4   13.50    5.40
   9  -4  -4  -10.70   16.70
   9  -4  -4    4.90   10.60
   9  -4  -4   11.70    6.40
  -9  -4   4   16.20   12.10
   9   4  -4    1.70   12.40
   9   4  -4   16.70   13.80
   9   4  -4    8.00   12.00
   9   4  -4   12.00   15.50
  -9   4   4   -1.80    1.80
   8  -4  -4    0.20    8.40
   8  -4  -4  -17.50   13.10
   8  -4  -4    6.30    5.40
  -8  -4   4   -7.50   15.10
   8  -4  -4   -1.70    5.40
  -8  -4   4    0.80    9.00
  -8  -4   4    2.70   10.80
   8  -4  -4   -4.10    5.60
   8   4  -4   10.10   12.90
   8   4  -4   -3.40    9.80
  -8   4   4    2.30    1.70
   8   4  -4   15.40   12.20
   8   4  -4  -11.80   15.00
  -8   4   4   -0.80    1.90
  -7  -4   4   19.40    9.60
   7  -4  -4    0.00    4.90
   7  -4  -4    1.80    9.20
   7  -4  -4   -6.80    6.00
   7  -4  -4    2.60    5.60
   7  -4  -4   -4.70   11.70
  -7  -4   4   -3.20   12.00
  -7   4   4   -0.90    5.00
   7   4  -4   -8.60    9.90
   7   4  -4    1.10    9.80
   7   4  -4    3.10   11.10
   7   4  -4    3.10   13.10
   6  -4  -4 1053.49   33.90
   6  -4  -4 1023.20   32.20
  -6  -4   4 1016.30   38.50
  -6  -4   4  989.60   38.30
  -6  -4   4 1017.60   43.00
   6  -4  -4  994.70   32.10
   6  -4  -4 1090.59   43.70
   6  -4  -4 1046.30   34.00
  -6   4   4 1077.29   33.90
   6   4  -4 1002.20   39.00
  -6   4   4  864.11   34.20
   6   4  -4  962.50   41.60
   6   4  -4 1003.40   41.60
  -5  -4   4  495.15   25.40
  -5  -4   4  446.96   21.60
   5  -4  -4  479.45   26.10
   5  -4  -4  471.25   18.30
   5  -4  -4  470.25   18.50
  -5  -4   4  487.45   22.70
   5   4  -4  444.76   22.40
   5   4  -4  465.15   25.30
   5   4  -4  477.65   22.80
  -5   4   4  475.65   18.10
   5   4  -4  479.65   25.70
  -5   4   4  487.45   18.40
  -4  -4   4  867.41   32.50
  -4  -4   4  858.61   32.10
  -4  -4   4  852.71   34.40
   4  -4  -4  866.01   29.30
   4  -4  -4  883.51   29.30
  -4  -4   4  843.72   33.80
   4   4  -4  861.41   32.50
  -4   4   4  877.71   29.20
   4   4  -4  901.11   34.20
  -4   4   4  855.51   29.00
   4   4  -4  898.21   35.00
   4   4  -4  885.61   32.60
  -3  -4   4  275.47   15.20
  -3  -4   4  246.58   14.70
   3  -4  -4  262.97   12.70
  -3  -4   4  272.37   17.80
   3  -4  -4  242.58   12.30
   3  -4  -4  257.57   14.40
  -3  -4   4  278.27   16.00
   3   4  -4  262.77   14.90
  -3   4   4  256.87   12.50
   3   4  -4  271.67   15.20
   3   4  -4  261.87   16.10
   3   4  -4  264.67   17.50
  -3   4   4  253.87   12.30
  -2  -4   4 1876.91   60.79
   2  -4  -4 1945.31   59.89
  -2  -4   4 1914.21   63.09
  -2  -4   4 1872.21   60.99
   2  -4  -4 2022.00   60.09
  -2  -4   4 1939.01   61.29
   2  -4  -4 1986.40   59.99
   2   4  -4 1889.41   61.19
  -2   4   4 1974.40   58.39
  -2   4   4 1995.80   60.09
  -2   4   4 1946.41   59.79
   2   4  -4 1893.71   61.19
   2   4  -4 1896.91   63.09
  -1  -4   4  289.87   13.70
  -1  -4   4  288.67   16.50
  -1  -4   4  281.07   12.10
  -1  -4   4  282.07   13.50
   1  -4  -4  273.67   12.40
   1  -4  -4  291.37   18.00
   1  -4  -4  273.07   13.10
   1   4  -4  279.27   16.50
   1   4  -4  283.87   13.60
   1   4  -4  273.07   14.00
   1   4  -4  284.27   13.70
  -1   4   4  272.27   12.60
   1   4  -4  281.87   12.00
  -1   4   4  289.57   12.60
  -1   4   4  267.47   12.80
  -1   4   4  268.27   13.30
   0  -4  -4 5223.18  157.38
   0  -4  -4 5319.67  156.88
   0  -4  -4 5234.38  157.98
   0  -4   4 4953.00  154.28
   0  -4   4 5224.98  156.08
   0  -4   4 5172.58  156.08
   0  -4   4 5188.78  156.08
   0  -4   4 5288.27  158.88
   0  -4  -4 5174.58  156.78
   0   4   4 5215.78  160.78
   0   4   4 5453.65  157.68
   0   4  -4 5404.36  158.98
   0   4   4 5363.96  156.88
   0   4  -4 5213.88  155.98
   0   4  -4 5223.28  156.08
   0   4   4 5388.96  156.28
   0   4  -4 5176.58  156.08
  -1  -4  -4 4113.19  127.19
   1  -4   4 4256.07  125.49
   1  -4   4 4349.36  129.29
  -1  -4  -4 4169.98  127.29
   1  -4   4 4214.88  125.49
  -1  -4  -4 4121.99  128.49
  -1  -4  -4 4112.79  127.19
   1  -4   4 4265.57  126.29
   1   4   4 4142.09  127.29
  -1   4  -4 4362.26  129.29
   1   4   4 4156.68  127.29
   1   4   4 4420.76  129.09
  -1   4  -4 4142.59  127.29
  -1   4  -4 4173.48  125.39
  -1   4  -4 4279.97  125.49
   1   4   4 4256.77  128.69
   2  -4   4  305.97   12.60
   2  -4   4  297.67   11.00
  -2  -4  -4  282.97   15.20
   2  -4   4  302.07   11.90
  -2  -4  -4  300.07   17.30
   2  -4   4  319.97   17.40
  -2  -4  -4  310.57   15.30
   2   4   4  319.67   15.60
  -2   4  -4  316.57   14.50
  -2   4  -4  288.87   17.30
   2   4   4  293.77   16.50
   2   4   4  328.87   18.10
  -2   4  -4  303.47   11.00
   2   4   4  296.27   15.50
  -3  -4  -4    0.80    6.60
   3  -4   4    5.10    6.80
   3  -4   4    7.50    6.10
  -3  -4  -4   -1.30    6.10
  -3  -4  -4   -7.00    7.30
   3   4   4   -1.40    7.00
   3   4   4   -4.40    7.60
   3   4   4   -1.30    6.30
   3   4   4   -7.80    6.10
   4  -4   4 1104.59   40.60
  -4  -4  -4 1082.29   41.60
  -4  -4  -4 1093.69   38.60
  -4  -4  -4 1059.79   38.30
   4  -4   4 1098.69   39.10
   4  -4   4 1101.59   38.10
   4   4   4 1078.09   38.40
   4   4   4 1069.59   41.20
   4   4   4 1102.09   42.00
   4   4   4 1092.59   38.60
  -5  -4  -4  150.88   18.60
   5  -4   4  106.29   11.60
  -5  -4  -4  141.99   13.90
  -5  -4  -4  125.19   13.40
   5  -4   4  134.29   16.10
   5  -4   4  117.19   13.20
   5   4   4  115.29   12.00
   5   4   4  167.68   17.30
   5   4   4  147.59   14.20
   5   4   4  124.99   14.70
  -6  -4  -4    7.00    8.20
   6  -4   4   13.50    9.70
   6  -4   4   -1.40   10.20
  -6  -4  -4    9.80    8.30
  -6  -4  -4   28.80   12.20
   6  -4   4   -3.40    9.30
   6   4   4    2.50   11.50
   6   4   4   22.80    9.40
   6   4   4   11.30   11.80
   6   4   4    4.80   13.20
   6   4   4    6.60    8.90
   7  -4   4   13.50   10.80
   7  -4   4    3.50    9.90
  -7  -4  -4    5.30    8.40
  -7  -4  -4    4.00    8.90
   7  -4   4    9.90   12.00
  -7  -4  -4   -2.90   12.20
   7   4   4  -11.70   12.80
   7   4   4   12.50   12.70
   7   4   4    2.70    9.60
   7   4   4    3.40    9.40
   7   4   4   -6.90   11.60
   8  -4   4   -6.40   11.60
   8  -4   4    3.30   10.00
  -8  -4  -4   31.20   16.10
  -8  -4  -4   -7.10    9.40
   8  -4   4   -2.40   12.10
  -8  -4  -4   -3.00    3.60
   8   4   4    2.10   10.40
   8   4   4    5.40   10.10
   8   4   4   -7.40   15.20
   8   4   4  -11.10   14.10
  -8  -5   4   17.90   17.00
   8  -5  -4   64.09   17.60
  -8  -5   4   33.10   12.10
   8  -5  -4   28.80    5.10
  -8  -5   4   32.50   20.70
   8  -5  -4   36.10    5.10
   8   5  -4   15.60   12.00
   8   5  -4   38.20   16.60
   8   5  -4   20.30   20.30
   8   5  -4   12.50   13.10
   7  -5  -4  194.48   11.00
  -7  -5   4  188.98   20.20
   7  -5  -4  190.28   11.20
   7  -5  -4  164.38   18.60
  -7  -5   4  206.08   19.10
   7   5  -4  230.38   19.80
   7   5  -4  161.98   18.60
   7   5  -4  216.78   19.00
   7   5  -4  215.28   21.30
  -6  -5   4    7.50   10.10
  -6  -5   4    3.60    6.80
   6  -5  -4   12.80    5.50
   6  -5  -4   -1.30   21.50
  -6  -5   4   13.00   12.80
   6  -5  -4   11.50    8.50
   6   5  -4   10.80   11.60
   6   5  -4   14.90   10.10
  -6   5   4    9.70    4.90
   6   5  -4  -12.90   10.30
   6   5  -4   22.40   10.90
  -5  -5   4  323.87   19.10
   5  -5  -4  309.17   14.40
   5  -5  -4  317.57   14.10
  -5  -5   4  342.77   22.50
  -5  -5   4  327.07   24.60
   5   5  -4  332.47   22.50
  -5   5   4  312.17   13.70
   5   5  -4  287.57   18.40
   5   5  -4  319.87   20.50
   5   5  -4  325.67   23.10
  -5   5   4  319.17   14.10
  -4  -5   4   76.19   10.50
  -4  -5   4  100.09   11.20
  -4  -5   4   96.49   11.70
  -4  -5   4   87.79   12.70
   4  -5  -4   82.99    9.10
   4  -5  -4   86.59    8.30
  -4   5   4   82.79    8.30
   4   5  -4   90.49   11.40
   4   5  -4   78.79   10.70
   4   5  -4   82.09   10.60
   4   5  -4   92.09   12.60
  -4   5   4   76.59    7.00
   3  -5  -4   64.29    6.90
  -3  -5   4   60.29   10.50
   3  -5  -4   71.69    7.50
  -3  -5   4   56.89    9.00
  -3  -5   4   63.09    9.10
   3  -5  -4   55.79    6.50
  -3  -5   4   57.99    8.70
  -3   5   4   62.79    6.60
   3   5  -4   61.59   10.50
   3   5  -4   62.49    9.10
   3   5  -4   61.29    9.50
  -3   5   4   58.29    6.50
  -3   5   4   60.69    5.30
   3   5  -4   52.99    9.20
   2  -5  -4  813.32   26.70
   2  -5  -4  768.02   25.70
  -2  -5   4  752.32   31.00
   2  -5  -4  760.72   26.40
  -2  -5   4  721.33   27.90
  -2  -5   4  715.73   27.90
  -2  -5   4  736.83   27.40
  -2   5   4  771.12   25.40
  -2   5   4  787.42   26.60
   2   5  -4  714.33   30.50
  -2   5   4  797.32   26.50
   2   5  -4  727.73   27.90
   2   5  -4  741.83   27.50
   2   5  -4  733.73   28.00
   1  -5  -4 2788.62   86.19
  -1  -5   4 2806.92   86.59
   1  -5  -4 2698.23   84.59
  -1  -5   4 2793.42   89.09
  -1  -5   4 2737.53   86.69
   1  -5  -4 2769.92   86.19
  -1  -5   4 2824.32   86.59
   1   5  -4 2912.31   89.99
  -1   5   4 2816.32   84.89
  -1   5   4 2919.21   86.49
   1   5  -4 2753.42   86.49
  -1   5   4 2857.51   86.39
   1   5  -4 2860.31   89.49
   1   5  -4 2966.60   85.49
   1   5  -4 2768.42   85.99
  -1   5   4 2783.02   86.19
   0  -5  -4 2090.09   65.79
   0  -5  -4 2034.90   67.29
   0  -5   4 2161.18   64.49
   0  -5   4 2066.89   64.89
   0  -5   4 2177.88   68.49
   0  -5  -4 2001.60   65.59
   0  -5   4 2056.19   63.29
   0  -5   4 2116.29   64.99
   0   5   4 2231.18   67.19
   0   5  -4 2110.49   64.39
   0   5  -4 2121.99   68.29
   0   5  -4 2117.79   64.99
   0   5   4 2087.89   65.89
   0   5   4 2051.69   65.69
   0   5  -4 2067.29   64.79
   0   5   4 2071.69   64.59
   1  -5   4  904.41   29.80
   1  -5   4  941.61   30.10
  -1  -5  -4  895.11   34.00
  -1  -5  -4  898.01   32.30
  -1  -5  -4  913.51   32.30
   1  -5   4  930.11   28.90
  -1  -5  -4  917.41   31.60
   1  -5   4  942.81   34.60
   1  -5   4  956.00   30.50
  -1   5  -4  912.61   30.00
   1   5   4  901.41   34.20
  -1   5  -4  894.81   30.20
   1   5   4  925.31   31.90
  -1   5  -4  962.30   34.80
  -1   5  -4  903.31   29.80
   1   5   4  913.21   32.40
   1   5   4  900.71   34.60
   1   5   4  882.11   32.30
  -2  -5  -4  384.66   18.60
   2  -5   4  415.96   17.20
  -2  -5  -4  402.26   19.00
   2  -5   4  433.86   15.00
   2  -5   4  431.36   14.80
   2  -5   4  445.56   21.30
   2  -5   4  435.56   16.30
  -2  -5  -4  412.86   21.40
   2   5   4  399.46   21.80
   2   5   4  405.56   19.10
   2   5   4  406.56   19.70
   2   5   4  417.66   22.40
  -2   5  -4  420.56   17.30
  -2   5  -4  453.05   21.30
   2   5   4  429.66   19.40
  -2   5  -4  432.46   14.80
   3  -5   4   64.09    7.70
   3  -5   4   54.19   10.60
  -3  -5  -4   72.59    9.00
   3  -5   4   50.99    9.00
  -3  -5  -4   75.39   11.40
  -3  -5  -4   74.59    9.50
   3   5   4   79.29   10.70
   3   5   4   58.89    9.00
   3   5   4   69.19    9.50
   3   5   4   61.39   10.10
   3   5   4   52.39   10.80
   4  -5   4  229.78   15.80
   4  -5   4  227.28   15.50
  -4  -5  -4  243.88   16.20
  -4  -5  -4  268.77   16.50
   4  -5   4  242.08   18.10
  -4  -5  -4  248.78   19.90
   4   5   4  223.28   19.00
   4   5   4  219.18   21.00
   4   5   4  252.87   20.90
   4   5   4  261.67   16.30
   4   5   4  245.68   17.10
  -5  -5  -4   16.80   11.10
  -5  -5  -4   15.70    9.00
  -5  -5  -4   18.30    9.40
   5  -5   4   18.60    9.30
   5  -5   4   15.50    8.20
   5  -5   4    8.50    8.50
   5   5   4   24.90   13.10
   5   5   4   38.10   12.70
   5   5   4   20.40    9.90
   5   5   4   27.30    9.80
   6  -5   4   50.49   11.00
  -6  -5  -4   33.20   10.50
   6  -5   4   32.50   10.90
   6  -5   4   46.70   11.60
   6   5   4   34.60   10.80
   6   5   4   43.30   11.60
   6   5   4   42.70   13.80
   6   5   4   37.30   14.00
   6   5   4   35.80   14.60
  -7  -5  -4    1.60    9.60
   7  -5   4   11.40   11.00
  -7  -5  -4    5.60    9.40
  -7  -5  -4   10.40   14.10
   7  -5   4   14.90   10.90
   7  -5   4    7.60   10.50
   7   5   4    7.60   13.10
   7   5   4    7.10   10.70
   7   5   4   -2.40   13.30
   7   5   4  -11.10   13.70
   7   5   4   -1.40    9.90
   8  -5   4    0.20   11.70
  -8  -5  -4   19.70   11.40
  -8  -5  -4   -1.60   18.50
   8  -5   4   13.20   12.40
  -8  -5  -4   -0.70    4.30
   8  -5   4    2.00   11.60
   8   5   4   -7.30   13.50
   8   5   4   -7.90   10.80
   8   5   4  -35.90   14.00
   8   5   4    1.10   14.20
  -8  -6   4   16.40   12.30
   8  -6  -4   21.20   15.20
  -8  -6   4   -1.90   17.10
  -8  -6   4    6.60   14.30
   8   6  -4   15.70   12.60
   8   6  -4   66.99   16.00
   8   6  -4   20.20   13.50
   8   6  -4    6.00   14.80
   7  -6  -4    3.20    4.60
   7  -6  -4    0.00   12.70
  -7  -6   4   20.70   11.80
   7  -6  -4   10.60    4.50
  -7  -6   4    6.70   13.50
   7   6  -4   22.10   14.60
   7   6  -4  -11.10   14.00
   7   6  -4    8.20   11.20
   7   6  -4   31.70   13.80
  -6  -6   4   85.89   14.60
  -6  -6   4   78.69   12.80
   6  -6  -4  116.09    9.40
   6  -6  -4  128.39   16.90
   6  -6  -4  113.59    9.10
   6   6  -4   75.89   13.10
   6   6  -4   58.69   13.70
   6   6  -4   62.49   14.40
   6   6  -4  113.59   14.90
  -6   6   4  105.79    8.50
   5  -6  -4  615.44   23.40
   5  -6  -4  642.04   23.80
  -5  -6   4  674.53   29.40
  -5  -6   4  688.93   29.20
  -5   6   4  640.44   25.20
   5   6  -4  704.93   42.60
   5   6  -4  705.13   29.60
   5   6  -4  652.73   31.40
  -5   6   4  651.43   23.40
   5   6  -4  700.63   30.10
   4  -6  -4  253.97   13.10
  -4  -6   4  228.18   18.10
  -4  -6   4  246.28   17.30
  -4  -6   4  238.28   20.40
  -4  -6   4  265.37   17.70
   4  -6  -4  218.28   14.70
   4  -6  -4  232.98   12.40
  -4   6   4  269.37   12.70
   4   6  -4  241.48   17.50
   4   6  -4  218.48   20.10
   4   6  -4  230.58   17.70
  -4   6   4  253.17   12.30
   4   6  -4  248.68   18.80
  -3  -6   4  111.59   11.60
   3  -6  -4  127.49   10.10
   3  -6  -4  113.99    9.80
   3  -6  -4  102.19    9.70
  -3  -6   4  119.99   13.60
  -3  -6   4  122.39   13.70
  -3  -6   4  119.79   11.80
   3   6  -4  104.59   10.70
  -3   6   4  112.79    7.90
  -3   6   4  104.09    9.50
  -3   6   4  114.69    9.40
   3   6  -4  127.79   12.00
   3   6  -4  124.09   14.20
   3   6  -4  120.19   11.80
  -2  -6   4 1238.88   42.80
   2  -6  -4 1290.17   39.40
   2  -6  -4 1274.37   41.20
  -2  -6   4 1264.57   42.50
  -2  -6   4 1234.58   45.80
  -2  -6   4 1216.28   42.00
   2  -6  -4 1237.98   44.10
  -2   6   4 1198.98   43.50
   2   6  -4 1263.47   42.20
   2   6  -4 1259.97   45.70
   2   6  -4 1217.48   42.80
   2   6  -4 1200.28   42.50
  -2   6   4 1278.57   41.20
  -2   6   4 1310.67   41.20
  -1  -6   4  628.14   23.50
   1  -6  -4  549.74   22.70
   1  -6  -4  548.65   25.60
  -1  -6   4  641.84   27.50
  -1  -6   4  632.04   22.30
   1  -6  -4  530.35   20.20
   1  -6  -4  544.35   22.70
  -1  -6   4  648.64   24.00
  -1   6   4  538.45   23.10
   1   6  -4  658.93   22.40
   1   6  -4  625.04   26.90
   1   6  -4  620.04   23.50
  -1   6   4  576.94   25.50
   1   6  -4  652.03   22.80
   1   6  -4  637.84   23.90
  -1   6   4  490.15   22.30
  -1   6   4  542.85   20.50
   0  -6  -4 2862.51   89.99
   0  -6   4 2828.62   87.39
   0  -6   4 2883.41   91.19
   0  -6  -4 2951.70   88.59
   0  -6  -4 2749.62   88.09
   0  -6   4 2902.81   91.89
   0  -6   4 2771.72   85.99
   0   6  -4 2838.02   91.09
   0   6  -4 2825.72   87.49
   0   6   4 2811.72   88.29
   0   6   4 2854.41   86.59
   0   6   4 2971.60   89.89
   0   6   4 2848.01   88.39
   0   6  -4 2840.72   87.39
   0   6  -4 2868.01   86.39
   1  -6   4    7.00    4.60
   1  -6   4    2.80    5.00
  -1  -6  -4   -1.80    6.70
   1  -6   4    5.00    4.80
  -1  -6  -4   -6.50    6.50
   1  -6   4    3.30    7.70
  -1  -6  -4    8.30    7.50
   1  -6   4   -3.10    4.00
   1   6   4    7.60    7.30
  -1   6  -4    0.10    3.90
   1   6   4   -3.40    7.70
   1   6   4   -3.70    5.60
   1   6   4   -1.30    7.70
  -1   6  -4    2.50    5.10
  -1   6  -4    1.00    4.50
   1   6   4    9.80    7.20
  -1   6  -4   -0.90    8.10
  -2  -6  -4 2188.88   72.19
   2  -6   4 2168.78   66.89
   2  -6   4 2179.28   67.89
  -2  -6  -4 2222.48   70.69
   2  -6   4 2280.97   72.49
   2  -6   4 2112.09   66.49
  -2  -6  -4 2220.88   70.49
   2   6   4 2214.68   70.49
   2   6   4 2216.08   72.39
   2   6   4 2159.98   70.39
  -2   6  -4 2268.67   72.39
  -2   6  -4 2140.19   67.59
   2   6   4 2228.88   73.49
   2   6   4 2218.28   70.39
  -2   6  -4 2169.68   66.69
   3  -6   4 1871.61   55.39
   3  -6   4 1912.21   59.19
   3  -6   4 1856.31   59.29
  -3  -6  -4 1897.51   61.69
   3  -6   4 1783.62   55.39
  -3  -6  -4 1899.41   61.89
   3  -6   4 1894.91   63.29
  -3  -6  -4 1873.81   63.69
   3   6   4 1860.51   63.89
  -3   6  -4 1760.92   55.39
   3   6   4 1902.61   65.49
   3   6   4 1868.61   61.59
   3   6   4 1895.81   62.59
   3   6   4 1895.91   61.79
  -4  -6  -4  312.47   18.90
  -4  -6  -4  306.37   19.40
   4  -6   4  305.77   17.70
   4  -6   4  346.97   21.20
  -4  -6  -4  341.67   23.60
   4  -6   4  328.67   17.90
   4   6   4  311.37   21.70
   4   6   4  312.57   18.70
   4   6   4  328.07   19.90
   4   6   4  336.47   23.00
   4   6   4  288.07   23.80
   5  -6   4  777.32   31.70
   5  -6   4  769.42   33.70
   5  -6   4  760.32   31.60
  -5  -6  -4  794.72   32.50
   5   6   4  775.42   33.10
   5   6   4  775.02   35.60
   5   6   4  785.62   32.50
   5   6   4  740.83   38.10
   5   6   4  795.42   37.00
  -6  -6  -4   89.49   13.10
  -6  -6  -4  109.69   16.60
   6  -6   4   74.99   11.70
   6  -6   4   79.29   11.90
   6  -6   4   81.69   13.10
   6   6   4   94.69   16.10
   6   6   4   96.49   16.00
   6   6   4   96.99   13.60
   6   6   4   77.79   16.50
   6   6   4  111.49   14.90
  -7  -6  -4   20.50   14.90
  -7  -6  -4   22.30   10.80
   7  -6   4   39.40   11.80
  -7  -6  -4   35.90   20.20
   7  -6   4    8.90   13.50
   7  -6   4   41.20   12.10
   7   6   4   16.80   21.80
   7   6   4   26.10   11.50
   7   6   4   51.69   13.60
   7   6   4   18.00   14.20
   7   6   4   24.30   14.00
   8  -7  -4   12.80   15.20
  -8  -7   4   55.29   20.20
  -8  -7   4   28.10   14.10
   8  -7  -4   31.60   10.90
  -8  -7   4   31.60   13.60
   8   7  -4   34.90   16.00
   8   7  -4   12.90   32.90
   8   7  -4   43.70   27.20
   8   7  -4   49.00   14.00
   7  -7  -4  548.15   19.30
  -7  -7   4  568.24   37.20
  -7  -7   4  565.14   29.70
  -7  -7   4  597.84   30.30
   7  -7  -4  572.24   35.00
   7   7  -4  601.34   34.90
   7   7  -4  619.24   31.50
   7   7  -4  540.45   29.70
   7   7  -4  530.35   36.20
   6  -7  -4   15.70    5.40
   6  -7  -4   24.40    5.30
  -6  -7   4   24.80   13.40
  -6  -7   4   32.70   11.70
   6  -7  -4   31.40   13.40
  -6   7   4   23.80    4.90
   6   7  -4   13.80   13.40
   6   7  -4   14.30   12.30
   6   7  -4   18.70   11.50
   6   7  -4   33.10   12.90
   5  -7  -4  822.92   28.70
  -5  -7   4  869.11   37.20
  -5  -7   4  856.41   35.30
  -5  -7   4  871.71   34.80
   5  -7  -4  773.92   31.50
   5  -7  -4  791.72   28.30
   5   7  -4  853.11   37.30
   5   7  -4  786.92   38.90
  -5   7   4  806.02   28.30
   5   7  -4  859.01   47.30
   5   7  -4  829.12   34.90
   4  -7  -4   43.70    7.10
  -4  -7   4   42.00   10.40
  -4  -7   4   52.79   11.60
  -4  -7   4   67.79   12.00
   4  -7  -4   55.79    5.50
  -4  -7   4   71.79   13.70
   4  -7  -4   41.70    6.80
   4  -7  -4   32.90    7.30
   4   7  -4   69.09   12.20
   4   7  -4   22.40   20.30
  -4   7   4   49.70    7.00
   4   7  -4   45.00   10.80
   4   7  -4   46.10   10.60
   3  -7  -4    0.70    5.10
  -3  -7   4   -2.40    9.70
  -3  -7   4    6.00    8.20
  -3  -7   4   -5.40    7.10
   3  -7  -4    1.10    5.80
  -3  -7   4    1.80    8.30
   3  -7  -4   13.50    5.10
   3   7  -4    1.20    9.20
   3   7  -4  -12.10    8.10
   3   7  -4    2.90    8.40
  -3   7   4    7.10    5.40
   3   7  -4    6.40    7.90
  -3   7   4    6.40    5.60
   2  -7  -4  307.07   12.50
   2  -7  -4  307.57   15.80
  -2  -7   4  358.96   18.40
   2  -7  -4  304.97   15.90
  -2  -7   4  349.67   17.50
  -2  -7   4  332.37   17.70
  -2  -7   4  307.27   21.60
  -2   7   4  317.37   15.80
  -2   7   4  309.87   15.70
   2   7  -4  340.67   18.00
   2   7  -4  327.37   17.90
   2   7  -4  345.87   17.20
   2   7  -4  358.06   21.40
  -2   7   4  324.37   15.80
  -1  -7   4  795.12   34.10
   1  -7  -4  869.21   33.40
   1  -7  -4  865.01   30.40
   1  -7  -4  834.82   26.90
  -1  -7   4  812.92   30.40
   1  -7  -4  873.21   30.50
  -1  -7   4  775.62   30.50
  -1  -7   4  797.32   29.30
   1   7  -4  802.42   34.30
  -1   7   4  854.61   30.20
  -1   7   4  875.41   31.30
   1   7  -4  829.32   29.60
   1   7  -4  783.12   30.40
  -1   7   4  873.11   30.50
   1   7  -4  807.32   30.60
  -1   7   4  865.51   27.10
   1   7  -4  817.82   29.00
   0  -7   4  710.03   31.30
   0  -7   4  675.13   26.40
   0  -7  -4  756.02   27.80
   0  -7  -4  744.73   27.50
   0  -7   4  691.13   26.30
   0  -7  -4  757.42   30.00
   0  -7   4  659.73   24.90
   0   7  -4  651.13   30.60
   0   7   4  776.52   29.80
   0   7   4  723.13   27.60
   0   7  -4  679.73   26.40
   0   7  -4  694.23   24.50
   0   7  -4  716.03   26.50
   0   7   4  732.33   24.90
   0   7   4  753.72   27.60
   1  -7   4 1068.69   40.40
   1  -7   4 1040.00   33.70
  -1  -7  -4 1054.39   37.30
  -1  -7  -4 1040.70   39.40
   1  -7   4 1031.20   34.90
  -1  -7  -4 1059.29   37.40
   1  -7   4 1024.60   35.00
   1   7   4 1057.49   39.70
   1   7   4 1078.29   35.90
  -1   7  -4 1005.40   33.30
  -1   7  -4 1040.00   34.80
  -1   7  -4 1076.49   40.10
   1   7   4 1041.50   37.20
   1   7   4 1034.30   37.30
  -1   7  -4 1054.49   35.10
   1   7   4 1047.70   39.80
  -2  -7  -4 1430.76   49.40
  -2  -7  -4 1429.26   49.30
  -2  -7  -4 1405.36   51.19
   2  -7   4 1426.56   45.40
   2  -7   4 1479.55   45.30
   2  -7   4 1416.76   45.10
   2  -7   4 1497.65   51.49
  -2   7  -4 1456.55   45.20
   2   7   4 1361.06   48.90
   2   7   4 1415.26   51.49
  -2   7  -4 1426.86   45.00
   2   7   4 1406.06   48.50
   2   7   4 1434.66   52.39
  -2   7  -4 1480.55   51.19
   2   7   4 1448.76   49.30
  -3  -7  -4  432.36   22.20
   3  -7   4  465.45   24.30
   3  -7   4  435.16   14.90
   3  -7   4  462.05   19.60
   3  -7   4  423.96   14.80
  -3  -7  -4  438.06   21.90
   3  -7   4  428.36   18.50
  -3  -7  -4  388.96   33.30
  -3   7  -4  434.06   14.80
  -3   7  -4  414.66   14.60
   3   7   4  436.76   22.20
   3   7   4  403.06   22.60
   3   7   4  413.96   25.20
   3   7   4  427.96   29.90
   3   7   4  417.66   21.50
  -3   7  -4  447.56   24.10
  -4  -7  -4   25.30   12.00
   4  -7   4   15.80   10.20
   4  -7   4    5.60    7.00
   4  -7   4   23.20    7.80
  -4  -7  -4   32.20   10.40
   4   7   4   14.90   11.50
   4   7   4   27.70   10.20
   4   7   4   11.00   11.30
   4   7   4   31.00   10.80
   4   7   4   26.20   10.90
   5  -7   4  -10.00    8.10
  -5  -7  -4    4.80   10.40
   5  -7   4   25.90   10.20
   5  -7   4    5.70    7.90
   5   7   4    9.90   10.20
   5   7   4   21.80   14.00
   5   7   4    6.00   11.20
   5   7   4    0.90   11.70
   6  -7   4   23.50   10.60
   6  -7   4   15.10    9.50
  -6  -7  -4   10.60   11.20
  -6  -7  -4   19.70   11.00
   6  -7   4    8.40    8.70
   6   7   4   17.60   12.10
   6   7   4   14.20   11.10
   6   7   4   17.80   14.40
   6   7   4    8.00   13.50
   6   7   4   15.00   14.30
  -7  -7  -4  166.88   26.30
   7  -7   4  155.18   16.60
   7  -7   4  163.88   19.10
  -7  -7  -4  167.58   22.00
   7  -7   4  149.88   19.50
  -7  -7  -4  178.48   17.90
   7   7   4  128.49   25.30
   7   7   4  121.19   18.40
   7   7   4  183.88   18.70
   7   7   4  161.18   17.30
   7   7   4  151.58   23.40
   7  -8  -4  317.07   21.00
   7  -8  -4  265.77   10.10
  -7  -8   4  298.87   23.70
  -7  -8   4  301.17   24.00
   7  -8  -4  278.17   10.10
   7  -8  -4  340.07   30.10
  -7  -8   4  375.76   41.70
   7   8  -4  302.77   25.70
   7   8  -4  350.76   29.40
   7   8  -4  317.57   30.10
  -6  -8   4  449.26   27.40
   6  -8  -4  454.55   17.70
  -6  -8   4  472.05   27.60
   6  -8  -4  456.35   18.00
  -6  -8   4  457.95   32.50
   6  -8  -4  433.96   23.70
   6   8  -4  496.05   31.20
   6   8  -4  482.45   28.10
   6   8  -4  454.75   28.40
   6   8  -4  477.85   32.30
  -5  -8   4  182.38   19.90
  -5  -8   4  194.88   19.40
   5  -8  -4  198.58   12.70
   5  -8  -4  139.29   14.90
   5  -8  -4  190.08   11.80
  -5  -8   4  178.28   22.20
   5   8  -4  183.28   20.50
  -5   8   4  180.28   11.50
   5   8  -4  195.68   23.40
   5   8  -4  196.18   18.30
   5   8  -4  164.18   16.80
   4  -8  -4   69.39    8.50
   4  -8  -4   71.99    9.40
   4  -8  -4   68.59    8.00
  -4  -8   4   74.39   12.60
  -4  -8   4   66.39   19.20
  -4  -8   4   71.09   12.80
   4  -8  -4   55.39    7.40
  -4  -8   4   57.59   13.00
  -4   8   4   74.49    8.00
   4   8  -4   58.49   12.90
   4   8  -4   60.69   11.90
   4   8  -4   44.90   14.10
   4   8  -4   67.69   12.90
  -3  -8   4   90.99   16.10
   3  -8  -4  109.89   11.30
  -3  -8   4  134.49   15.70
  -3  -8   4  113.29   13.10
   3  -8  -4  114.19   11.40
   3  -8  -4  104.59    7.90
  -3  -8   4   97.69   12.30
   3  -8  -4   95.69    9.70
  -3   8   4  121.09   10.80
  -3   8   4   98.79   10.70
   3   8  -4   93.09   14.80
   3   8  -4   98.59   12.60
  -3   8   4  111.39   11.10
   3   8  -4  101.99   12.20
   3   8  -4  103.49   21.30
  -2  -8   4   55.69    9.00
   2  -8  -4   56.59    5.00
   2  -8  -4   53.09    8.10
  -2  -8   4   43.90   10.30
  -2  -8   4   56.59   12.40
  -2  -8   4   43.60    9.20
  -2   8   4   58.49    8.00
   2   8  -4   47.40    8.90
   2   8  -4   44.30    9.70
  -2   8   4   69.69   10.70
   2   8  -4   48.50    8.50
   2   8  -4   33.70   10.30
  -2   8   4   54.89    7.90
   2   8  -4   59.79   10.10
   1  -8  -4   51.69   11.10
   1  -8  -4   41.30    8.40
  -1  -8   4   67.29   12.20
  -1  -8   4   40.50    8.90
  -1  -8   4   61.29    9.10
  -1  -8   4   60.99    8.00
   1  -8  -4   52.99    8.70
   1   8  -4   56.39    8.10
   1   8  -4   64.29    7.20
   1   8  -4   48.50    8.80
   1   8  -4   54.49    8.90
  -1   8   4   46.90    9.00
   1   8  -4   49.30   10.80
  -1   8   4   34.50    8.10
  -1   8   4   49.20    8.00
   0  -8   4  943.41   34.70
   0  -8  -4  949.80   35.60
   0  -8   4  998.40   34.90
   0  -8  -4  971.70   38.20
   0  -8   4  972.50   33.50
   0  -8  -4  983.40   36.00
   0  -8   4  980.90   39.80
   0   8  -4  980.40   39.40
   0   8  -4  972.40   34.90
   0   8   4 1026.20   38.10
   0   8   4  984.10   32.40
   0   8  -4  971.80   31.80
   0   8   4  967.80   35.70
   0   8  -4  994.30   34.80
   0   8   4 1021.60   35.90
   1  -8   4 2094.59   70.19
   1  -8   4 1978.00   63.89
  -1  -8  -4 2034.20   69.09
  -1  -8  -4 2021.10   67.09
   1  -8   4 2050.69   64.69
   1  -8   4 2106.99   64.99
  -1  -8  -4 2128.39   67.49
  -1   8  -4 2052.59   64.59
   1   8   4 2050.39   64.79
  -1   8  -4 1946.61   62.19
  -1   8  -4 2085.29   64.99
  -1   8  -4 2067.09   69.89
   1   8   4 2095.69   67.39
   1   8   4 2069.09   69.89
   1   8   4 2051.89   67.29
   2  -8   4  133.39    9.90
   2  -8   4  119.29   11.10
  -2  -8  -4  133.29   14.90
   2  -8   4  116.59    9.90
   2  -8   4  132.49    9.20
  -2  -8  -4  113.89   12.70
   2  -8   4  137.89   17.60
  -2  -8  -4  150.38   14.10
   2   8   4  122.89   13.90
   2   8   4  128.69   13.10
   2   8   4  152.28   13.90
  -2   8  -4  127.89    9.20
   2   8   4  131.49   14.70
  -2   8  -4  120.69   14.30
  -2   8  -4  125.49   10.10
   2   8   4  167.28   18.90
   3  -8   4   51.59    5.50
  -3  -8  -4   67.59   11.60
   3  -8   4   54.79    8.40
   3  -8   4   58.89    5.60
  -3  -8  -4   67.89   13.70
   3  -8   4   50.29   11.20
  -3  -8  -4   68.19   11.70
   3   8   4   66.99   19.20
   3   8   4   46.20   10.80
   3   8   4   54.89   13.40
  -3   8  -4   41.00   10.90
  -3   8  -4   48.70    5.20
  -3   8  -4   47.80    4.80
   3   8   4   78.29   12.40
   3   8   4   53.49   12.90
   4  -8   4    8.00    7.50
  -4  -8  -4   10.80    9.90
   4  -8   4    5.10    6.60
   4  -8   4    5.20   10.10
  -4  -8  -4  -14.60    9.40
  -4  -8  -4   -6.70   10.00
   4   8   4   16.80   11.30
   4   8   4  -15.00   10.10
   4   8   4  -15.00   11.10
   4   8   4    0.50    9.80
   5  -8   4  167.68   19.70
   5  -8   4  174.78   15.30
   5  -8   4  145.69   17.00
   5   8   4  170.78   17.70
   5   8   4  149.19   17.70
   5   8   4  139.09   15.90
   5   8   4  187.88   17.90
  -6  -8  -4   70.89   13.90
   6  -8   4   53.99   11.40
   6  -8   4   65.19   12.90
   6   8   4   82.69   13.70
   6   8   4   62.69   14.80
   6   8   4   66.99   15.20
   6   8   4   62.59   29.30
   6   8   4   83.29   17.60
   7  -8   4   12.40   10.60
   7  -8   4   21.70   12.00
  -7  -8  -4   40.50   14.10
   7  -8   4   18.70   10.40
   7   8   4   51.79   18.10
   7   8   4   20.20   12.80
   7   8   4   36.60   15.10
   7   8   4   27.10   20.80
   7   8   4   34.30   18.80
   7  -9  -4    6.80   14.30
   7  -9  -4   -2.30    9.30
  -7  -9   4    6.80   13.00
  -7  -9   4   23.60   17.10
  -7  -9   4    5.10   13.80
   7  -9  -4   18.50    9.00
   7   9  -4   33.00   21.00
   7   9  -4   -0.80   15.10
   7   9  -4   13.00   15.60
   7   9  -4   26.80   16.00
   6  -9  -4  107.59   11.30
   6  -9  -4  114.29   14.10
   6  -9  -4  116.19    9.70
  -6  -9   4   96.89   15.70
  -6  -9   4  113.19   19.40
   6  -9  -4  115.49   10.00
  -6  -9   4  109.09   17.20
   6   9  -4   97.89   15.80
   6   9  -4  142.29   18.60
   6   9  -4  129.59   19.30
   6   9  -4  104.49   18.10
  -5  -9   4  144.79   16.50
   5  -9  -4  129.29   11.60
   5  -9  -4  131.39   12.20
   5  -9  -4  137.69   12.10
  -5  -9   4  175.88   17.90
   5  -9  -4  132.79   12.70
  -5  -9   4  153.98   17.50
   5   9  -4  125.59   16.10
  -5   9   4  118.49   14.90
   5   9  -4  150.68   20.50
   5   9  -4  171.98   18.30
   5   9  -4  150.18   17.40
  -4  -9   4   14.90   11.80
   4  -9  -4   30.30    5.40
  -4  -9   4    8.30   11.60
   4  -9  -4   31.60    7.80
  -4  -9   4   18.40   13.50
   4  -9  -4   21.30    7.20
  -4  -9   4   -4.90   10.30
   4  -9  -4   34.60    8.00
   4   9  -4   20.90   12.20
   4   9  -4   15.60   11.70
   4   9  -4   21.00   12.40
  -4   9   4   29.00   11.90
   4   9  -4   -4.40    7.50
  -3  -9   4  191.28   23.20
   3  -9  -4  179.78   14.40
  -3  -9   4  175.08   19.20
   3  -9  -4  196.28   14.40
  -3  -9   4  169.68   17.40
  -3  -9   4  179.68   18.80
  -3   9   4  199.88   14.10
   3   9  -4  139.09   16.90
   3   9  -4  169.88   18.30
   3   9  -4  143.89   15.30
  -3   9   4  176.18   13.50
   3   9  -4  172.98   17.60
  -2  -9   4   18.50    9.80
  -2  -9   4   -2.50    8.80
   2  -9  -4   -5.00    7.50
  -2  -9   4    2.90   11.80
   2  -9  -4   11.90   10.80
   2  -9  -4    7.30    7.60
  -2  -9   4    9.80    8.80
   2   9  -4  -13.10    8.90
  -2   9   4   -1.30    8.80
   2   9  -4   11.30    9.00
   2   9  -4    0.80    6.90
   2   9  -4  -11.10    8.90
  -2   9   4   -3.40    6.90
  -2   9   4    3.60    7.30
   2   9  -4   10.60   10.60
  -1  -9   4 1347.37   46.70
  -1  -9   4 1322.17   45.00
   1  -9  -4 1309.47   45.90
   1  -9  -4 1267.97   45.60
  -1  -9   4 1361.86   51.49
  -1  -9   4 1307.77   46.10
   1  -9  -4 1268.17   48.80
  -1   9   4 1263.77   45.50
   1   9  -4 1346.17   43.20
   1   9  -4 1412.56   50.49
   1   9  -4 1329.57   58.39
   1   9  -4 1321.97   46.30
  -1   9   4 1303.77   47.50
   0  -9   4   31.10    9.00
   0  -9   4   16.70    7.60
   0  -9  -4   31.20    9.40
   0  -9   4   47.80   12.40
   0  -9  -4   37.90   11.40
   0  -9  -4   35.40    9.30
   0  -9   4   27.90    7.50
   0   9  -4   22.40    8.60
   0   9  -4   40.40   11.40
   0   9  -4   30.90    8.10
   0   9   4   25.20    5.40
   0   9   4   22.50   10.30
   0   9   4   43.00    9.90
   0   9  -4   28.90    4.90
   0   9   4   26.90    8.90
  -1  -9  -4 1738.03   58.89
   1  -9   4 1768.82   61.99
   1  -9   4 1729.13   56.09
   1  -9   4 1805.82   61.99
   1  -9   4 1710.63   55.39
  -1  -9  -4 1750.22   59.19
  -1   9  -4 1760.82   56.29
   1   9   4 1744.73   58.89
   1   9   4 1630.94   61.29
  -1   9  -4 1638.34   51.89
  -1   9  -4 1737.13   61.69
  -1   9  -4 1732.03   55.89
   1   9   4 1710.93   58.79
   1   9   4 1730.73   55.49
   2  -9   4   85.89   14.30
  -2  -9  -4   43.00   11.00
  -2  -9  -4   15.30   18.00
   2  -9   4   51.39    8.10
  -2  -9  -4   38.60   12.20
   2  -9   4   50.79    7.50
   2  -9   4   59.89    7.70
   2   9   4   54.99   11.80
   2   9   4   32.30   10.90
   2   9   4   41.80   13.90
  -2   9  -4   51.19    7.60
  -2   9  -4   49.00    6.80
  -2   9  -4   42.90   11.70
   2   9   4   44.60   12.90
   2   9   4   48.40    9.60
   3  -9   4   52.79    6.30
   3  -9   4   64.19    6.70
   3  -9   4   65.59   13.00
  -3  -9  -4   63.19   12.90
   3  -9   4   54.79    6.50
  -3  -9  -4   55.99   12.50
  -3  -9  -4   66.89   15.20
  -3   9  -4   48.20   12.40
   3   9   4   51.39   10.90
   3   9   4   45.20   14.00
   3   9   4   62.89   14.90
   3   9   4   84.19   13.00
  -3   9  -4   58.69    6.30
   3   9   4   62.69   12.80
   4  -9   4   -7.70    6.20
   4  -9   4    5.30    8.20
  -4  -9  -4   -1.50   11.10
  -4  -9  -4   19.80   13.40
   4  -9   4    3.30   10.10
  -4  -9  -4    6.60   11.10
   4   9   4  -11.70   10.30
   4   9   4    1.00   11.20
   4   9   4    5.30   11.60
   4   9   4    5.90   13.10
   5  -9   4  135.29   16.00
   5  -9   4  144.59   17.00
  -5  -9  -4  171.38   18.50
  -5  -9  -4  152.78   19.50
  -5  -9  -4  140.49   17.30
   5  -9   4  120.49   14.20
   5   9   4  115.29   15.60
   5   9   4  162.78   18.30
   5   9   4  160.88   16.90
   5   9   4  124.99   18.30
  -6  -9  -4   29.60   13.50
   6  -9   4   25.70   17.80
  -6  -9  -4   23.80   12.80
   6  -9   4    7.10    8.80
  -6  -9  -4   33.10   16.10
   6  -9   4   33.00   10.50
   6   9   4   37.10   14.50
   6   9   4   17.50   17.10
   6   9   4    6.50   14.10
   6   9   4   23.30   14.30
   6   9   4   14.30   12.50
  -6 -10   4    5.40   15.20
   6 -10  -4    4.80    5.10
   6 -10  -4    1.20    7.20
  -6 -10   4   22.60   14.30
  -6 -10   4   -2.60   12.40
   6 -10  -4   14.50    6.90
   6 -10  -4    7.60    5.60
  -6  10   4    4.30    1.70
   6  10  -4    1.60   13.00
   6  10  -4   -1.60   14.40
  -6  10   4    0.60    1.80
   6  10  -4    0.80   13.00
   6  10  -4    9.60   14.70
   5 -10  -4  249.28   12.20
  -5 -10   4  258.27   23.20
  -5 -10   4  224.88   22.30
   5 -10  -4  234.58   14.70
  -5 -10   4  274.97   27.80
   5  10  -4  243.48   22.60
   5  10  -4  275.67   24.90
   5  10  -4  267.97   24.20
  -5  10   4  244.08   14.00
   5  10  -4  250.87   28.20
  -4 -10   4  147.19   16.40
  -4 -10   4  137.49   16.40
   4 -10  -4  137.79   13.70
  -4 -10   4  140.79   18.90
   4 -10  -4  142.59   13.60
  -4 -10   4  156.68   17.50
  -4  10   4  127.39   12.50
   4  10  -4  155.68   16.80
   4  10  -4  167.08   18.30
  -3 -10   4   -7.90   10.40
   3 -10  -4    6.20    8.10
  -3 -10   4   -4.10   11.10
  -3 -10   4   28.30   14.80
  -3 -10   4    1.00   10.30
   3 -10  -4    1.60   12.70
   3  10  -4  -15.30   10.70
  -3  10   4    8.60    7.90
  -3  10   4    0.30   11.20
  -3  10   4   -3.90    2.90
   3  10  -4   15.00   10.70
   3  10  -4   10.60   11.00
  -2 -10   4  136.09   14.50
   2 -10  -4  121.39   15.40
  -2 -10   4  115.29   17.30
   2 -10  -4  130.39   16.50
   2 -10  -4  106.19   12.00
  -2 -10   4  112.09   13.00
  -2 -10   4  142.69   15.70
   2  10  -4  143.49   14.90
  -2  10   4  124.59   13.30
  -2  10   4  122.99   12.70
   2  10  -4  125.19   16.70
  -2  10   4  133.79   14.50
   2  10  -4  160.38   14.20
   2  10  -4  170.78   17.60
  -1 -10   4 2188.08   97.89
   1 -10  -4 2567.14   83.89
   1 -10  -4 2592.34   80.49
  -1 -10   4 2443.86   79.09
  -1 -10   4 2422.16   80.09
  -1 -10   4 2453.55   80.49
   1 -10  -4 2479.85   80.69
  -1  10   4 2572.84   80.19
   1  10  -4 2419.16   80.29
  -1  10   4 2575.44   80.29
  -1  10   4 2527.95   82.19
   1  10  -4 2453.15   85.49
   1  10  -4 2409.16   80.19
   0 -10  -4   57.89   12.90
   0 -10   4   76.19    9.80
   0 -10  -4   77.99   12.60
   0 -10   4   60.39   12.30
   0 -10  -4   64.09   11.70
   0 -10   4   65.29   11.40
   0 -10   4   54.79   14.70
   0  10   4   59.69   13.10
   0  10   4   60.49   12.20
   0  10  -4   43.50    9.70
   0  10   4   81.29   11.90
   0  10  -4   71.29   11.40
   0  10  -4   83.69   15.00
   0  10   4   72.09    8.70
   1 -10   4 1891.21   61.19
  -1 -10  -4 1853.11   63.79
   1 -10   4 1855.91   60.79
   1 -10   4 1899.01   67.29
  -1 -10  -4 1940.81   64.39
  -1 -10  -4 1834.52   66.19
   1 -10   4 1779.62   60.09
   1  10   4 1876.61   63.99
  -1  10  -4 1877.01   60.99
   1  10   4 1846.92   66.69
   1  10   4 1869.11   59.49
  -1  10  -4 1913.41   67.09
  -1  10  -4 1773.32   61.39
  -2 -10  -4  235.18   21.70
   2 -10   4  253.47   15.40
   2 -10   4  223.38   15.30
  -2 -10  -4  271.67   25.10
  -2 -10  -4  263.77   20.90
   2 -10   4  241.28   16.50
   2 -10   4  285.87   24.00
   2  10   4  258.27   21.70
   2  10   4  230.08   17.20
  -2  10  -4  254.67   23.40
  -2  10  -4  228.68   18.10
   2  10   4  268.57   24.90
   2  10   4  262.17   24.60
   2  10   4  252.07   20.60
  -3 -10  -4   19.90   11.60
   3 -10   4    3.10    6.00
  -3 -10  -4    2.50   11.40
   3 -10   4    5.50    5.70
   3 -10   4   12.30   11.70
  -3 -10  -4    9.40   12.80
   3 -10   4   10.60    7.50
  -3  10  -4    9.70   10.90
   3  10   4    0.60   12.90
   3  10   4    3.80    9.70
   3  10   4   -9.10   11.40
   3  10   4    6.90   11.40
   3  10   4    3.10   11.70
  -3  10  -4    3.40    5.40
   4 -10   4  377.96   21.20
   4 -10   4  305.67   16.10
  -4 -10  -4  339.37   25.70
  -4 -10  -4  375.56   25.90
   4 -10   4  373.56   25.40
  -4 -10  -4  375.36   32.60
   4  10   4  370.96   29.80
   4  10   4  387.06   26.20
   4  10   4  402.96   25.90
   4  10   4  423.16   32.20
   4  10   4  353.96   36.60
   5 -10   4  108.49   12.50
  -5 -10  -4   99.39   24.70
   5 -10   4   91.99   16.80
   5 -10   4   82.39    9.50
  -5 -10  -4   98.59   16.30
  -5 -10  -4  105.39   22.50
   5  10   4   61.69   17.60
   5  10   4   85.29   15.40
   5  10   4   73.09   14.40
   5  10   4  104.49   19.20
   5  10   4   93.29   16.80
   6 -10   4   23.10    8.90
   6 -10   4    8.00   11.70
   6 -10   4   42.90   11.40
  -6 -10  -4   25.80   14.40
   6  10   4   22.80   14.40
   6  10   4   54.29   16.00
   6  10   4   22.30   13.70
   6  10   4   45.50   16.20
   6 -11  -4   13.80    5.30
  -6 -11   4   10.10   14.40
   6 -11  -4    4.80    4.60
   6 -11  -4    3.80    5.90
  -6 -11   4    6.50   16.50
  -6 -11   4   -3.60   12.60
   6  11  -4    2.70   15.50
  -6  11   4    2.90    2.00
   6  11  -4    3.50   14.80
   6  11  -4  -24.00   19.30
   6  11  -4   15.10   14.70
  -5 -11   4  -24.70   13.30
   5 -11  -4   -3.70    6.20
  -5 -11   4   12.20   12.80
   5 -11  -4   -4.60    6.70
  -5 -11   4   -8.50   12.90
   5  11  -4   17.90   14.20
   5  11  -4  -18.00   14.30
   5  11  -4   -0.70   12.70
  -5  11   4    8.00    4.50
   5  11  -4   -7.50   12.70
  -5  11   4    3.10    2.20
  -4 -11   4  283.77   28.50
  -4 -11   4  312.77   24.70
   4 -11  -4  285.47   17.60
   4 -11  -4  300.87   17.90
  -4 -11   4  295.67   23.50
  -4 -11   4  313.57   25.30
   4  11  -4  329.27   24.60
  -4  11   4  281.57   16.90
   4  11  -4  314.67   25.20
   4  11  -4  316.77   24.70
  -3 -11   4   -7.20   10.10
  -3 -11   4   11.90   12.20
   3 -11  -4   -6.40    8.30
   3 -11  -4    3.70    8.50
  -3 -11   4   -6.80   10.80
   3 -11  -4    7.60   12.40
  -3 -11   4    7.30   13.80
  -3  11   4    0.00    3.50
   3  11  -4    7.30    9.30
  -3  11   4    5.20    7.80
  -3  11   4    1.90    4.70
   3  11  -4   21.00   12.20
   3  11  -4   -2.10   10.80
   3  11  -4   -4.80    3.70
  -2 -11   4  564.84   27.50
   2 -11  -4  585.54   26.80
  -2 -11   4  601.44   28.90
  -2 -11   4  571.14   35.30
   2 -11  -4  538.75   31.50
  -2 -11   4  579.94   28.50
   2 -11  -4  589.14   26.50
  -2  11   4  608.84   26.20
  -2  11   4  540.35   25.40
   2  11  -4  612.94   28.80
  -2  11   4  526.25   27.30
   2  11  -4  590.44   28.70
  -1 -11   4    5.90    8.70
   1 -11  -4   11.00    9.90
  -1 -11   4   -9.70   13.30
  -1 -11   4    9.00    9.80
   1 -11  -4   18.40    9.90
  -1 -11   4   21.20   11.00
   1 -11  -4   17.90   12.40
  -1  11   4   -4.10    9.60
   1  11  -4   13.40   12.70
   1  11  -4   20.90   10.10
  -1  11   4   14.90    9.80
   1  11  -4    8.90    7.40
  -1  11   4    4.80    8.30
   0 -11   4   49.10   14.80
   0 -11  -4   93.09   12.70
   0 -11   4   72.39   11.30
   0 -11  -4   88.69   13.20
   0 -11  -4   96.59   15.30
   0 -11   4   82.59   11.90
   0 -11   4   69.59   10.30
   0  11   4   98.79   14.70
   0  11  -4   84.79   11.90
   0  11   4  112.59   13.80
   0  11  -4   83.99   15.40
   0  11  -4   79.59   10.90
  -1 -11  -4  167.98   16.40
  -1 -11  -4  142.69   17.60
   1 -11   4  156.78   15.20
   1 -11   4  143.59   17.70
   1 -11   4  156.38   15.90
  -1 -11  -4  179.78   17.40
   1 -11   4  165.08   15.30
  -1  11  -4  164.48   15.60
   1  11   4  163.28   18.80
   1  11   4  157.58   16.70
  -1  11  -4  116.39   16.20
  -1  11  -4  152.98   14.30
   1  11   4  159.68   12.10
  -2 -11  -4   16.40   12.70
  -2 -11  -4    5.30   11.20
  -2 -11  -4   12.40   11.80
   2 -11   4    1.90    7.30
   2 -11   4   -4.20   12.00
   2 -11   4   20.80    7.80
   2 -11   4   -3.10    7.20
   2  11   4    1.00    8.00
  -2  11  -4    9.60    7.30
   2  11   4   -2.00   11.30
  -2  11  -4   -0.90    2.60
  -2  11  -4  -11.30   11.40
   2  11   4    7.70   11.40
   2  11   4    9.80    7.40
   3 -11   4  139.09   15.40
  -3 -11  -4  187.58   20.70
  -3 -11  -4  140.29   17.10
  -3 -11  -4  141.79   17.50
   3 -11   4  149.99   11.80
   3 -11   4  178.88   22.90
   3  11   4  187.68   21.50
   3  11   4  158.28   19.40
   3  11   4  145.39   14.30
   3  11   4  147.99   17.80
  -3  11  -4  177.28   20.90
   3  11   4  135.69   17.50
  -3  11  -4  162.68   10.90
   4 -11   4   17.40    9.20
  -4 -11  -4   12.10   13.30
   4 -11   4   20.40   12.80
   4 -11   4   11.60    3.70
   4 -11   4   10.20    8.50
  -4 -11  -4    4.40   16.70
  -4 -11  -4    2.90   13.10
   4  11   4   16.00   14.00
   4  11   4    9.00   12.50
   4  11   4   17.50   11.10
   4  11   4   16.70   14.30
   4  11   4   -5.00   21.30
   5 -11   4   46.70    8.40
   5 -11   4   55.09   14.70
  -5 -11  -4   51.29   15.70
  -5 -11  -4   56.69   15.70
  -5 -11  -4   95.79   21.50
   5 -11   4   47.80   10.60
   5  11   4   37.60   13.60
   5  11   4   65.39   23.10
   5  11   4   61.29   19.70
   5  11   4   42.10   17.70
  -5 -12   4    0.80   13.90
   5 -12  -4   -1.50    6.50
   5 -12  -4    4.10    7.50
  -5 -12   4   17.00   15.90
  -5 -12   4   20.70   15.70
   5  12  -4   23.30   13.40
   5  12  -4    5.60   14.40
   5  12  -4  -13.20   12.40
   5  12  -4   -5.20   16.10
  -4 -12   4   36.50   13.40
   4 -12  -4   16.90    8.50
  -4 -12   4   -0.60   12.40
  -4 -12   4   17.30   13.50
  -4 -12   4   -3.40   14.90
   4 -12  -4    2.50   14.40
   4  12  -4    3.90   13.60
  -4  12   4   -2.90    2.50
   4  12  -4   22.90   14.40
   4  12  -4   -8.40   12.50
  -4  12   4    1.80    3.00
   4  12  -4    7.00   12.70
  -3 -12   4   22.00   12.20
  -3 -12   4   41.60   12.70
   3 -12  -4   45.00   10.30
  -3 -12   4   36.70   13.20
  -3 -12   4   33.50   16.20
   3 -12  -4   28.60   15.00
   3 -12  -4   38.20   10.10
   3  12  -4   25.50   12.80
   3  12  -4   25.40   11.80
   3  12  -4   12.60   13.20
   3  12  -4   56.19   13.80
   2 -12  -4   88.09   15.40
   2 -12  -4   96.99   12.90
   2 -12  -4  105.19   13.20
  -2 -12   4  115.49   19.20
  -2 -12   4  143.89   16.20
  -2  12   4  120.19   12.90
   2  12  -4  100.79   14.80
   2  12  -4   90.29   16.80
  -1 -12   4  254.07   19.90
  -1 -12   4  268.57   20.70
   1 -12  -4  263.77   26.30
  -1 -12   4  249.88   27.80
   1 -12  -4  280.37   20.90
  -1 -12   4  284.57   21.20
   1 -12  -4  277.17   19.90
  -1  12   4  305.57   22.90
  -1  12   4  269.87   21.40
   1  12  -4  281.67   20.50
   1  12  -4  250.77   20.60
  -1  12   4  285.87   19.90
   0 -12   4   -5.20    9.90
   0 -12  -4   -1.70   10.60
   0 -12  -4    1.30   13.00
   0 -12   4  -11.70   12.70
   0 -12   4    0.80    8.60
   0 -12   4   12.10    9.40
   0 -12  -4    1.90    9.80
   0  12   4   10.10   10.80
   0  12  -4    1.60    8.60
   0  12   4   -0.20   11.10
   0  12   4    3.10   10.10
   1 -12   4  117.69   12.50
   1 -12   4  114.29   13.10
   1 -12   4  103.09   17.50
  -1 -12  -4  107.79   15.00
   1 -12   4  111.59   11.80
  -1 -12  -4  100.99   14.80
  -1 -12  -4   87.09   15.80
   1  12   4   91.69   18.80
   2 -12   4   -3.10    8.60
   2 -12   4   10.30    8.20
   2 -12   4  -11.70   12.20
  -2 -12  -4    7.80   11.20
  -2 -12  -4   -1.80   11.60
  -2 -12  -4   -6.60   13.40
   2 -12   4    1.60    7.60
   2  12   4   14.40    7.10
  -2  12  -4    5.40   10.00
   2  12   4    8.00   12.70
   2  12   4   16.20   12.10
  -2  12  -4   -3.50    2.60
   2  12   4    7.70   12.30
  -2  12  -4    2.50    5.80
   3 -12   4   13.80   13.70
   3 -12   4   25.00    7.00
  -3 -12  -4   10.50   12.30
   3 -12   4   10.40    6.60
  -3 -12  -4    1.70   14.50
   3 -12   4   14.50    8.80
  -3 -12  -4   26.60   13.50
   3  12   4   15.20   15.70
   3  12   4   16.20   14.30
  -3  12  -4    5.50    3.30
   3  12   4   22.10   12.50
  -3  12  -4   -0.70    3.50
   3  12   4   21.20    9.40
  -3  12  -4   13.80    9.30
  -4 -12  -4    1.70   12.50
  -4 -12  -4    4.90   19.00
   4 -12   4   15.30    4.60
   4 -12   4   -5.10    8.70
   4 -12   4   19.60    9.50
   4 -12   4   16.70   13.30
  -4 -12  -4   42.60   14.60
   4  12   4   20.80   14.30
   4  12   4   14.80   15.80
   4  12   4   16.70   16.30
  -4  12  -4    7.40    5.40
   4  12   4    7.40   12.80
   4  12   4   17.20   11.00
   4 -13  -4  -32.10   14.30
  -4 -13   4    6.80   12.30
  -4 -13   4    8.20   14.10
  -4 -13   4   12.70   14.70
   4 -13  -4   -3.10    7.80
  -4 -13   4    2.30   17.10
   4 -13  -4    7.70    8.50
  -4  13   4    3.30    3.20
   4  13  -4    3.00    8.90
  -4  13   4    4.50    3.20
   4  13  -4    7.70   14.50
   4  13  -4   -4.60   12.50
   4  13  -4   15.50   23.50
   4  13  -4  -12.50    5.20
  -4  13   4    6.00    7.70
   4  13  -4   13.80   13.20
   3 -13  -4   43.90   10.20
  -3 -13   4   36.90   14.00
  -3 -13   4   16.90   16.00
   3 -13  -4   36.60   10.70
  -3 -13   4   46.00   14.40
  -3 -13   4   32.90   13.90
   3 -13  -4   34.90   16.00
   3  13  -4   32.10   13.50
   3  13  -4   26.60   15.00
   3  13  -4   27.20   12.90
  -3  13   4   35.50   10.20
   3  13  -4   48.90   14.40
  -2 -13   4   13.70   11.40
   2 -13  -4   11.60   15.00
  -2 -13   4   24.60   13.00
  -2 -13   4   16.70   11.60
   2 -13  -4   27.60   10.90
   2 -13  -4   20.40    9.90
  -2 -13   4   17.60   16.30
  -2  13   4    2.80    9.40
   2  13  -4   21.40   12.30
   2  13  -4   10.30   12.30
  -2  13   4   -0.30    5.80
   1 -13  -4    5.60   10.40
  -1 -13   4    8.70   10.50
  -1 -13   4   21.50   12.50
  -1 -13   4   -0.60   14.50
   1 -13  -4   -9.30   13.20
   1 -13  -4    4.80   10.20
   1  13  -4    7.40   14.60
   1  13  -4   19.70   11.20
  -1  13   4    2.50    9.70
  -1  13   4   12.20   10.60
  -1  13   4   -8.60    8.40
   1  13  -4   13.10   13.30
   0 -13   4   37.60   15.70
   0 -13  -4   59.99   13.30
   0 -13   4   41.80   12.20
   0 -13  -4   38.60   14.80
   0 -13  -4   53.29   12.80
   0 -13   4   50.59   11.30
   0 -13   4   40.20   10.60
   0  13  -4   29.20   15.00
   0  13  -4   52.09   10.90
   0  13   4   47.30   13.10
   0  13  -4   57.49   12.40
   0  13   4   63.89   23.20
   1 -13   4   -7.00    8.60
  -1 -13  -4   15.50   14.20
  -1 -13  -4   21.50   11.40
   1 -13   4   -1.10   13.90
   1 -13   4   32.10   10.70
   1 -13   4    9.60    8.50
  -1 -13  -4   20.00   12.40
   1  13   4    6.20   11.40
   1  13   4    0.40   11.90
  -1  13  -4   -4.80    9.60
   1  13   4   -5.10    2.50
  -1  13  -4    0.90   13.00
   1  13   4   14.00   14.60
  -1  13  -4    2.60    3.80
   2 -13   4    4.50    8.40
   2 -13   4    2.90   14.20
   2 -13   4   17.10    8.40
  -2 -13  -4    3.70   11.90
  -2 -13  -4   16.70   13.00
   2 -13   4   -1.40    8.10
  -2 -13  -4   13.60   17.50
  -2  13  -4    0.90    7.90
   2  13   4    5.80   14.50
   2  13   4    0.80   12.30
   2  13   4    7.00   12.60
  -2  13  -4    4.90   15.10
   2  13   4   -0.20    3.20
  -2  13  -4    3.50    3.00
  -3 -13  -4   56.09   17.90
  -3 -13  -4   70.59   25.30
  -3 -13  -4   44.10   22.40
   3 -13   4   42.50   10.10
   3 -13   4   30.90    7.80
   3 -13   4   34.70    7.90
   3 -13   4   25.10   14.30
  -3  13  -4   27.80   11.70
   3  13   4   49.50   15.50
   3  13   4   42.70    9.20
   3  13   4   28.20   16.50
   3  13   4   56.49   14.90
   2 -14  -4   -1.90   14.80
   2 -14  -4    2.80   12.30
  -2 -14   4   31.50   13.00
  -2 -14   4   -3.40   11.30
  -2 -14   4   -3.70   17.60
   2 -14  -4   -9.00   10.10
  -2 -14   4  -19.20   11.70
  -2  14   4    2.20   10.70
   2  14  -4    2.50    2.80
   2  14  -4   -5.20   15.20
   2  14  -4   24.80   18.90
  -2  14   4   -8.10    3.80
  -2  14   4    2.20    5.30
   2  14  -4   -4.70   12.20
  -1 -14   4   36.20   13.60
   1 -14  -4   17.80   15.70
  -1 -14   4   33.50   17.90
   1 -14  -4   28.20   20.10
  -1 -14   4   55.59   12.90
  -1 -14   4   50.99   20.00
   1 -14  -4   48.40   16.00
  -1  14   4   44.40   12.10
   1  14  -4   27.90   15.40
   1  14  -4   36.90   13.50
  -1  14   4   18.80   12.20
   1  14  -4   32.80   12.30
   0 -14   4   -1.90    9.90
   0 -14  -4    3.90   12.40
   0 -14   4   -1.60   15.10
   0 -14  -4   -3.90   16.90
   0 -14   4   -4.20   10.50
   0 -14  -4    7.20   11.80
   0  14  -4   -4.10   10.50
   0  14  -4   -3.50    5.10
   0  14   4   -6.70   10.90
   0  14   4   24.90   12.70
   0  14   4  -13.10   11.30
   0  14  -4    9.20   17.90
   1 -14   4   21.00   10.80
  -1 -14  -4    5.00   11.70
   1 -14   4   16.50    9.70
  -1 -14  -4   40.50   18.10
   1 -14   4   43.20   17.70
   1 -14   4   34.80   10.30
  -1 -14  -4   23.40   13.50
   1  14   4   16.70   13.70
   1  14   4    9.40   14.60
  -1  14  -4   21.50   15.90
  -1  14  -4    1.60    3.40
  -1  14  -4   31.30   11.30
   1  14   4    9.80   16.80
  -2 -14  -4   29.40   14.40
  -2 -14  -4   28.80   12.90
   2 -14   4    0.90    8.40
  -2 -14  -4  -16.50   15.80
   2 -14   4    1.60   15.30
   2 -14   4   17.20    9.50
   2 -14   4   10.10    9.10
   2  14   4   21.10   13.50
  -2  14  -4   12.00   13.00
  -2  14  -4    4.90   10.10
   2  14   4   -2.20   14.40
   2  14   4    0.50    3.10
   9   0  -5   64.49   10.90
  -9   0   5   27.40    9.50
   9   0  -5   38.00   10.70
   9   0  -5   40.00   10.70
  -8   0   5    1.30    5.70
   8   0  -5   12.00    9.20
   8   0  -5    0.50   12.70
   8   0  -5  -10.10    8.00
  -8   0   5   -3.50    3.00
   8   0  -5   -2.00    8.10
   7   0  -5   68.19   15.50
   7   0  -5   60.09   10.20
  -7   0   5   81.79   10.10
   7   0  -5   70.69   16.30
  -7   0   5   62.99    9.10
   7   0  -5   81.49   10.70
   6   0  -5   -2.40    7.60
   6   0  -5    7.50    7.20
   6   0  -5    2.40    8.10
  -6   0   5   -5.00    7.20
   6   0  -5    5.60   11.10
  -5   0   5  566.34   22.30
   5   0  -5  537.25   21.90
   5   0  -5  542.25   22.40
   5   0  -5  541.45   22.50
  -5   0   5  549.54   22.20
   5   0  -5  526.25   26.80
  -4   0   5   25.30    6.70
   4   0  -5   25.00    9.10
   4   0  -5   23.90    6.60
   4   0  -5   23.90   10.10
   4   0  -5   19.90    6.70
  -4   0   5   25.20    6.60
   3   0  -5 2780.12   83.59
   3   0  -5 2749.52   84.99
   3   0  -5 2749.02   84.49
   3   0  -5 2797.02   86.09
  -3   0   5 2744.83   83.39
  -3   0   5 2739.83   84.29
  -3   0   5 2731.43   84.39
  -2   0   5    9.00    5.50
   2   0  -5   11.20    4.30
  -2   0   5    9.90    5.70
   2   0  -5   14.50    6.40
  -2   0   5   11.00    4.20
   2   0  -5   22.00    9.50
   2   0  -5    8.70    5.50
  -1   0   5 3407.76  102.39
  -1   0   5 3425.76  101.69
   1   0  -5 3368.76  101.59
   1   0  -5 3335.67  102.29
  -1   0   5 3347.27  102.99
  -1   0   5 3489.05  101.89
   1   0  -5 3301.27  101.69
   1   0  -5 3375.16  102.99
   0   0   5    5.10    6.40
   0   0   5    0.90    4.70
   0   0  -5    0.60    4.40
   0   0  -5   -8.30    5.20
   0   0  -5    0.30    3.90
   0   0  -5    3.60    4.80
   0   0   5   -0.60    5.70
   0   0   5   -1.10    4.70
   1   0   5 5929.01  178.18
  -1   0  -5 6025.00  175.58
  -1   0  -5 5838.22  177.08
  -2   0  -5    6.00    7.00
   2   0   5   -5.30    7.00
  -2   0  -5   -2.00    5.40
   2   0   5    2.50    4.40
  -2   0  -5    2.80    4.50
   2   0   5    2.70    5.60
  -4   0  -5   24.80    9.50
   4   0   5   42.40    9.70
   4   0   5   12.90   10.10
   4   0   5   22.50    6.00
  -5   0  -5  638.54   29.70
   5   0   5  629.44   29.30
   5   0   5  651.93   24.10
   5   0   5  647.64   24.00
   5   0   5  680.83   31.70
  -5   0  -5  640.24   23.90
  -5   0  -5  663.93   23.80
   6   0   5   -9.40    6.30
  -6   0  -5   -0.50   10.00
   6   0   5  -12.30    6.10
   6   0   5   -0.60   11.60
  -6   0  -5    0.00    6.20
  -6   0  -5    0.30    2.90
   6   0   5    0.00    9.40
  -7   0  -5   -5.00    6.00
  -7   0  -5    4.40    2.70
   7   0   5    3.40   10.80
   7   0   5   -6.20    6.70
   7   0   5    6.00   13.50
   7   0   5   -9.10    6.20
  -7   0  -5   -5.30    8.20
   8   0   5  -13.90    6.00
  -8   0  -5    3.10    2.40
   8   0   5   -0.50   13.80
   8   0   5   -3.70    8.10
  -8   0  -5   23.20   15.50
   8   0   5    8.10   15.40
  -9  -1   5   31.20   10.30
   9  -1  -5   31.50   14.50
   9  -1  -5   28.40    9.40
   9  -1  -5   20.20    8.60
   9   1  -5   47.00   25.30
   9   1  -5   35.90   11.50
   9   1  -5   30.40   11.00
   9   1  -5   19.30   10.50
  -9   1   5   21.50    8.20
   8  -1  -5   13.00   11.20
   8  -1  -5   25.00   16.00
   8  -1  -5   23.10    8.60
  -8  -1   5    1.80    4.80
   8  -1  -5   22.80    8.60
   8   1  -5   33.80   10.70
   8   1  -5    4.60    9.70
   8   1  -5    9.60    9.10
   8   1  -5   13.70   13.80
  -8   1   5   30.30    8.20
   7  -1  -5   -2.20   13.10
   7  -1  -5   -1.30    9.10
   7  -1  -5    3.70    7.80
  -7  -1   5   -3.70    8.20
  -7  -1   5    9.80    7.70
   7  -1  -5    6.60    7.30
  -7   1   5   11.90    7.60
   7   1  -5    0.90    8.60
   7   1  -5    8.20    9.10
  -7   1   5   10.40    6.90
   7   1  -5   -2.20   12.90
   7   1  -5    7.30    8.70
   6  -1  -5  355.26   18.20
  -6  -1   5  298.47   18.80
   6  -1  -5  440.76   26.80
   6  -1  -5  360.46   17.20
  -6  -1   5  294.17   18.20
   6  -1  -5  371.26   24.60
   6   1  -5  269.67   18.30
  -6   1   5  358.76   17.50
  -6   1   5  391.86   17.90
   6   1  -5  303.07   24.40
   6   1  -5  288.87   19.70
   6   1  -5  318.57   19.20
   5  -1  -5    4.20    7.60
  -5  -1   5   -2.70    7.00
   5  -1  -5    6.40    6.10
   5  -1  -5   -4.50    9.30
  -5  -1   5   -1.10    7.00
  -5   1   5   -2.90    5.50
   5   1  -5    4.90    6.70
   5   1  -5    1.90    7.60
   5   1  -5   -4.20    7.10
  -5   1   5   -1.80    6.00
   5   1  -5   19.20   10.60
  -4  -1   5  130.89   12.00
  -4  -1   5  149.99   12.40
   4  -1  -5  177.38    9.20
   4  -1  -5  136.89   11.40
  -4  -1   5  143.59   12.20
   4  -1  -5  154.78   15.60
   4  -1  -5  152.08   11.50
   4   1  -5  136.69   12.50
  -4   1   5  145.59   11.20
   4   1  -5  153.68   12.40
   4   1  -5  157.88   12.50
  -4   1   5  151.28   11.30
   4   1  -5  127.39   15.30
  -3  -1   5 2472.55   81.19
   3  -1  -5 2652.53   77.09
  -3  -1   5 2468.25   79.29
   3  -1  -5 2720.33   79.09
  -3  -1   5 2475.35   79.19
   3  -1  -5 2692.93   79.09
  -3   1   5 2691.23   78.99
   3   1  -5 2489.45   79.29
   3   1  -5 2481.85   79.29
   3   1  -5 2542.35   80.59
  -3   1   5 2576.74   76.99
   3   1  -5 2501.85   79.49
  -3   1   5 2709.33   79.09
  -2  -1   5 4378.46  134.09
  -2  -1   5 4529.05  134.39
  -2  -1   5 4508.95  134.29
   2  -1  -5 4521.55  133.99
   2  -1  -5 4541.35  134.89
   2  -1  -5 4508.55  132.59
  -2   1   5 4603.54  133.99
  -2   1   5 4436.76  133.89
   2   1  -5 4351.66  134.29
  -2   1   5 4655.03  132.69
   2   1  -5 4402.26  134.19
   2   1  -5 4436.66  136.09
   2   1  -5 4430.76  134.19
   2   1  -5 4410.06  135.19
  -1  -1   5 1884.11   60.29
  -1  -1   5 1883.61   61.09
   1  -1  -5 2058.29   61.29
   1  -1  -5 1975.40   60.29
  -1  -1   5 1968.10   63.49
  -1  -1   5 2009.70   61.29
  -1   1   5 2057.59   60.49
  -1   1   5 1967.00   60.29
  -1   1   5 2072.49   61.29
   1   1  -5 1901.31   61.19
   1   1  -5 1855.01   60.19
   1   1  -5 1872.81   60.29
  -1   1   5 2034.00   59.99
   1   1  -5 1903.31   62.89
   0  -1   5 4543.75  134.79
   0  -1   5 4462.35  133.69
   0  -1   5 4514.25  133.79
   0  -1  -5 4598.34  134.09
   0  -1  -5 4462.15  133.99
   0  -1  -5 4404.26  134.69
   0  -1  -5 4327.07  134.29
   0  -1   5 4599.94  135.39
   0   1  -5 4493.75  133.79
   0   1  -5 4557.44  133.79
   0   1  -5 4441.96  134.69
   0   1   5 4448.25  133.99
   0   1   5 4369.56  133.99
   0   1   5 4583.84  134.89
   0   1  -5 4623.34  135.49
   1  -1   5 1662.63   50.19
   1  -1   5 1723.63   50.89
  -1  -1  -5 1584.14   52.49
  -1  -1  -5 1632.14   51.19
  -1  -1  -5 1593.14   51.69
   1  -1   5 1710.43   50.59
   1  -1   5 1732.33   53.69
  -1  -1  -5 1590.84   50.99
  -1   1  -5 1645.14   50.19
  -1   1  -5 1676.93   50.49
   1   1   5 1619.04   51.19
   1   1   5 1615.24   52.79
  -1   1  -5 1693.13   52.59
   1   1   5 1584.64   51.79
   1   1   5 1596.74   51.09
  -1   1  -5 1667.63   50.49
  -2  -1  -5   17.50    5.40
   2  -1   5   19.40    4.40
   2  -1   5   19.20    4.20
  -2  -1  -5    1.30    6.40
   2  -1   5   22.30    8.00
  -2  -1  -5   19.50    7.80
   2  -1   5   32.60    5.40
  -2  -1  -5   17.80    5.50
  -2   1  -5   35.00    4.80
  -2   1  -5   21.00    4.20
   2   1   5   12.90    7.40
   2   1   5   10.10    6.90
   2   1   5   25.10    5.40
   2   1   5   22.30    5.40
  -2   1  -5   26.40    7.50
  -3  -1  -5 1615.94   53.19
  -3  -1  -5 1673.63   50.69
   3  -1   5 1508.85   53.39
   3  -1   5 1583.04   49.20
   3  -1   5 1547.05   51.49
  -3  -1  -5 1599.44   50.49
   3  -1   5 1567.74   49.10
   3   1   5 1628.34   50.59
  -3   1  -5 1615.94   53.39
   3   1   5 1602.04   50.59
  -3   1  -5 1561.64   49.10
   3   1   5 1655.03   54.29
  -3   1  -5 1585.04   49.20
   3   1   5 1614.54   53.19
  -3   1  -5 1596.54   51.99
  -4  -1  -5    3.20    9.30
   4  -1   5   18.50    4.60
   4  -1   5   18.20    4.80
  -4  -1  -5   18.30    6.00
  -4  -1  -5   17.50    5.70
   4  -1   5   10.90    9.40
   4  -1   5   27.40    8.10
  -4   1  -5   19.40    4.60
   4   1   5   13.80    9.50
  -4   1  -5   17.20    5.00
   4   1   5   16.90    9.40
   4   1   5   26.30    6.60
  -4   1  -5    0.90    8.10
   4   1   5   12.90    6.00
  -5  -1  -5 2068.09   66.19
   5  -1   5 2061.59   71.39
  -5  -1  -5 2109.09   70.99
   5  -1   5 2086.29   69.79
  -5  -1  -5 2070.79   66.29
   5  -1   5 2092.99   64.49
   5  -1   5 2111.89   64.89
   5   1   5 2103.89   70.79
   5   1   5 2134.79   66.49
  -5   1  -5 2102.09   70.29
   5   1   5 2122.69   72.19
   5   1   5 2108.39   66.39
  -5   1  -5 2139.19   64.59
   6  -1   5  115.69    9.80
  -6  -1  -5   84.89    9.10
  -6  -1  -5  137.69   12.60
  -6  -1  -5  130.19   16.10
   6  -1   5  127.79   12.00
   6  -1   5  120.29   14.00
   6  -1   5  132.29   16.20
   6   1   5  120.09   11.00
  -6   1  -5  115.69    9.30
  -6   1  -5  137.79   19.70
   6   1   5  116.49   12.90
   6   1   5  132.49   16.50
  -7  -1  -5   20.20    7.40
   7  -1   5   11.80    5.60
   7  -1   5   11.60   11.10
   7  -1   5   17.70    5.80
   7  -1   5    8.50   13.90
   7   1   5    7.10   13.20
   7   1   5    5.10    7.50
  -7   1  -5    2.20    2.80
   7   1   5   13.50    7.90
   7   1   5   24.60   12.40
  -7   1  -5   13.60   13.50
   8  -1   5   91.49   19.20
   8  -1   5   65.09   13.80
  -8  -1  -5  125.89   27.80
   8  -1   5   96.99   12.40
   8  -1   5   84.59    7.70
   8   1   5   79.99   10.70
   8   1   5   89.69   19.00
   8   1   5   86.09   10.40
   8   1   5   70.09   15.40
   9  -2  -5   65.89    9.60
   9  -2  -5   77.49   10.30
  -9  -2   5  108.29   14.10
   9   2  -5   72.89   19.80
   9   2  -5   54.69   13.30
   9   2  -5  100.69   13.90
   9   2  -5   98.69   14.40
   8  -2  -5   32.40   15.70
  -8  -2   5   49.30   11.60
  -8  -2   5   26.30    9.50
   8  -2  -5   43.40    8.50
   8  -2  -5   30.30    8.60
   8  -2  -5   24.80    7.90
   8   2  -5   27.90   10.80
   8   2  -5   47.00   12.00
   8   2  -5   43.40   14.00
   8   2  -5   31.40   14.20
  -8   2   5   36.80    8.10
   7  -2  -5   20.80    7.80
  -7  -2   5   17.70    8.70
  -7  -2   5    7.10    9.40
   7  -2  -5    7.00    7.50
   7  -2  -5   24.20   12.90
   7  -2  -5    9.60    6.50
   7   2  -5    9.70   10.20
  -7   2   5   14.20    7.20
  -7   2   5   -1.30    3.70
   7   2  -5    6.50    9.60
   7   2  -5   15.90    9.70
   7   2  -5   10.50   12.50
  -6  -2   5   18.20    8.60
   6  -2  -5    2.40   10.60
   6  -2  -5   -1.00    7.10
  -6  -2   5   11.50    8.20
   6  -2  -5   -1.30    7.10
   6   2  -5   12.60    8.50
   6   2  -5   12.90   11.20
   6   2  -5    8.70    9.40
   6   2  -5   10.60    9.20
  -6   2   5    3.50    6.90
  -6   2   5  -10.60    5.90
  -5  -2   5 1317.57   45.00
  -5  -2   5 1301.27   47.70
   5  -2  -5 1283.77   43.20
   5  -2  -5 1313.47   48.70
   5  -2  -5 1305.47   43.30
  -5  -2   5 1350.76   45.00
   5  -2  -5 1262.97   40.90
   5   2  -5 1396.06   48.60
   5   2  -5 1303.27   46.10
   5   2  -5 1317.87   45.00
   5   2  -5 1311.67   45.30
  -5   2   5 1333.27   43.20
  -5   2   5 1303.87   43.10
  -4  -2   5  495.25   21.20
   4  -2  -5  493.15   16.40
  -4  -2   5  528.05   21.80
  -4  -2   5  509.55   22.50
  -4  -2   5  495.85   23.70
   4  -2  -5  514.15   20.20
   4  -2  -5  507.25   20.10
   4   2  -5  499.05   21.70
  -4   2   5  526.35   20.10
   4   2  -5  510.25   22.60
   4   2  -5  529.15   21.90
   4   2  -5  497.05   24.00
  -4   2   5  526.65   20.00
   3  -2  -5  521.45   19.20
  -3  -2   5  460.65   19.70
  -3  -2   5  459.35   20.90
  -3  -2   5  486.85   20.90
   3  -2  -5  555.94   19.20
  -3  -2   5  448.16   19.60
   3   2  -5  439.16   21.50
   3   2  -5  454.25   19.70
   3   2  -5  446.56   19.80
  -3   2   5  511.85   18.80
  -3   2   5  546.95   19.20
   3   2  -5  468.25   20.90
  -2  -2   5 1628.54   51.59
   2  -2  -5 1629.74   51.89
  -2  -2   5 1586.74   51.39
  -2  -2   5 1646.34   54.99
   2  -2  -5 1604.04   50.89
   2  -2  -5 1600.64   50.89
   2   2  -5 1631.84   51.39
   2   2  -5 1629.94   51.59
   2   2  -5 1662.03   52.59
  -2   2   5 1635.64   50.89
   2   2  -5 1623.84   51.59
  -2   2   5 1610.84   50.89
   2   2  -5 1646.84   52.69
  -2   2   5 1629.24   48.80
   1  -2  -5 1156.08   37.80
  -1  -2   5 1109.59   39.70
  -1  -2   5 1084.09   39.80
  -1  -2   5 1119.79   37.80
   1  -2  -5 1154.78   39.60
  -1  -2   5 1048.50   37.00
   1  -2  -5 1171.08   36.80
   1   2  -5 1075.59   36.20
   1   2  -5 1044.00   34.80
  -1   2   5 1195.98   36.30
   1   2  -5 1065.99   37.60
  -1   2   5 1176.18   36.10
   1   2  -5 1061.59   36.10
   1   2  -5 1061.99   36.90
  -1   2   5 1191.08   36.80
   0  -2   5 3247.58   99.59
   0  -2   5 3394.16   99.49
   0  -2  -5 3258.57   98.89
   0  -2  -5 3241.68   99.19
   0  -2  -5 3236.78   98.89
   0  -2   5 3278.57   98.29
   0  -2  -5 3133.69   99.29
   0   2  -5 3340.57   99.29
   0   2   5 3285.87   99.29
   0   2  -5 3326.67   98.39
   0   2  -5 3340.07  100.49
   0   2   5 3188.98   98.69
   0   2   5 3271.07   98.89
   0   2  -5 3326.67   98.39
  -1  -2  -5 3820.52  115.79
   1  -2   5 3839.62  117.59
   1  -2   5 3880.51  115.79
  -1  -2  -5 3840.42  116.69
   1  -2   5 3747.23  113.59
   1  -2   5 3832.82  114.59
  -1  -2  -5 3772.42  115.69
  -1  -2  -5 3840.42  116.59
  -1   2  -5 3883.91  113.69
  -1   2  -5 3873.21  114.59
   1   2   5 3851.21  116.59
   1   2   5 3943.41  115.89
   1   2   5 3801.22  115.69
  -1   2  -5 3966.60  116.39
   1   2   5 3857.21  116.79
  -2  -2  -5 1158.78   40.40
  -2  -2  -5 1232.18   40.90
   2  -2   5 1154.58   40.00
   2  -2   5 1200.98   37.10
   2  -2   5 1192.48   36.70
   2  -2   5 1223.78   41.70
  -2  -2  -5 1225.38   38.80
  -2  -2  -5 1177.18   38.70
   2  -2   5 1154.08   37.50
  -2   2  -5 1203.48   36.70
  -2   2  -5 1181.28   40.00
   2   2   5 1185.48   40.90
  -2   2  -5 1144.39   36.90
   2   2   5 1202.78   38.90
   2   2   5 1164.08   38.70
  -2   2  -5 1184.48   37.70
   2   2   5 1153.78   40.50
   3  -2   5   68.79    7.30
   3  -2   5   69.69    5.70
  -3  -2  -5   32.10    8.90
  -3  -2  -5   60.59    7.40
   3  -2   5   46.90    8.90
  -3  -2  -5   64.79    7.50
   3   2   5   73.39   10.80
  -3   2  -5   68.49    7.70
   3   2   5   39.10    9.10
   3   2   5   64.09    7.70
  -3   2  -5   60.09    5.50
   3   2   5   51.09    7.20
  -3   2  -5   56.69    9.00
  -4  -2  -5 1043.50   35.30
  -4  -2  -5 1044.50   35.30
   4  -2   5 1010.40   31.90
  -4  -2  -5  992.40   38.70
   4  -2   5 1010.40   36.50
   4  -2   5  984.40   38.20
   4   2   5 1040.60   39.00
   4   2   5 1077.79   39.80
   4   2   5 1009.90   35.30
  -4   2  -5 1004.40   31.80
  -4   2  -5 1012.10   37.10
   4   2   5 1032.70   35.30
  -4   2  -5  997.50   31.80
  -5  -2  -5  680.93   25.90
   5  -2   5  639.74   21.70
   5  -2   5  654.03   21.80
   5  -2   5  667.73   30.60
   5  -2   5  660.63   28.70
  -5  -2  -5  645.84   25.80
  -5  -2  -5  698.93   31.20
   5   2   5  672.23   26.30
   5   2   5  673.23   31.50
   5   2   5  664.13   26.00
  -5   2  -5  653.73   29.60
  -5   2  -5  645.74   21.60
  -5   2  -5  651.53   21.70
   5   2   5  654.03   30.80
   6  -2   5    8.20   11.10
  -6  -2  -5   -2.90    8.30
   6  -2   5    5.60   10.10
  -6  -2  -5    5.50   11.50
   6  -2   5    9.50    3.90
   6  -2   5    7.10    4.10
  -6  -2  -5    1.00    7.00
   6   2   5   -3.20   11.50
  -6   2  -5  -20.80   12.10
   6   2   5    2.40   11.70
   6   2   5    8.00    7.80
   6   2   5   -0.10   13.20
  -6   2  -5    6.00    3.50
  -6   2  -5    0.80    1.50
   7  -2   5  224.38   23.60
   7  -2   5  168.78   11.60
   7  -2   5  213.48   21.30
   7   2   5  194.48   23.60
   7   2   5  214.38   16.40
   7   2   5  202.68   16.10
   7   2   5  203.48   24.80
  -8  -2  -5   -3.10    7.60
   8  -2   5   12.60   13.70
  -8  -2  -5   21.20   16.10
   8  -2   5   11.10   12.20
  -8  -2  -5   -1.40    3.50
   8   2   5   10.40    8.90
   8   2   5    5.70    8.60
   8   2   5    1.90   14.20
   9  -3  -5  135.89   12.80
   9  -3  -5  133.99   29.50
  -9  -3   5  132.29   15.40
   9  -3  -5  132.79   13.90
   9  -3  -5  124.39   12.90
   9  -3  -5  126.79   12.30
   9   3  -5  141.89   22.30
   9   3  -5  131.09   15.50
   9   3  -5  209.58   21.50
   9   3  -5  122.59   17.00
  -8  -3   5   13.10    9.40
   8  -3  -5    0.60    5.80
  -8  -3   5   13.30   10.70
   8  -3  -5   24.70   15.60
   8  -3  -5   -0.90    6.70
   8  -3  -5    1.50    6.60
   8   3  -5   -3.80   11.60
   8   3  -5  -10.30    9.60
   8   3  -5   13.50   14.30
   8   3  -5    8.50   11.80
  -8   3   5    2.10    2.30
  -8   3   5    9.80    6.40
   7  -3  -5  856.71   40.00
   7  -3  -5  678.33   30.70
   7  -3  -5  835.92   28.10
   7  -3  -5  819.62   30.00
  -7  -3   5  838.22   33.40
   7  -3  -5  847.22   30.20
   7   3  -5  809.12   33.70
   7   3  -5  832.72   39.30
   7   3  -5  818.02   36.50
  -7   3   5  871.11   32.50
   7   3  -5  833.02   34.70
  -6  -3   5  899.81   33.80
   6  -3  -5  794.02   27.50
   6  -3  -5  804.42   30.60
  -6  -3   5  943.11   34.20
   6  -3  -5  827.32   30.50
  -6  -3   5  895.71   38.00
   6  -3  -5  851.91   38.70
   6  -3  -5  825.92   27.60
   6   3  -5  869.81   34.10
  -6   3   5  834.22   30.50
  -6   3   5  793.52   29.90
   6   3  -5  900.31   38.10
   6   3  -5  909.01   34.40
   6   3  -5  898.61   36.20
  -5  -3   5   26.80    9.40
   5  -3  -5   19.60    6.50
   5  -3  -5   19.50    6.30
  -5  -3   5   11.60    7.60
   5  -3  -5    5.00    9.60
  -5   3   5   18.70    6.10
  -5   3   5   17.40    5.80
   5   3  -5   17.40   10.30
   5   3  -5    9.90    8.50
   5   3  -5   23.70    8.30
   5   3  -5    8.50    8.40
  -4  -3   5  562.74   25.40
   4  -3  -5  575.24   21.70
  -4  -3   5  569.04   23.50
  -4  -3   5  595.04   23.90
  -4  -3   5  580.74   25.30
   4  -3  -5  596.54   22.00
   4   3  -5  587.14   25.80
   4   3  -5  604.74   25.70
   4   3  -5  570.44   23.90
  -4   3   5  572.64   21.60
  -4   3   5  585.64   21.70
   4   3  -5  557.84   23.70
   3  -3  -5  889.31   30.50
   3  -3  -5  841.02   32.10
  -3  -3   5  924.11   32.10
  -3  -3   5  902.11   31.90
  -3  -3   5  926.61   33.70
   3  -3  -5  896.01   30.40
  -3  -3   5  861.81   32.50
   3   3  -5  906.41   32.00
  -3   3   5  896.81   30.50
   3   3  -5  894.81   32.80
   3   3  -5  916.21   32.00
   3   3  -5  929.61   33.70
  -3   3   5  913.21   30.40
  -2  -3   5  768.92   29.00
  -2  -3   5  758.12   26.70
   2  -3  -5  754.42   26.50
  -2  -3   5  770.62   27.20
  -2  -3   5  773.02   27.60
   2  -3  -5  789.02   26.50
   2  -3  -5  749.82   27.10
  -2   3   5  772.12   26.50
  -2   3   5  746.53   26.30
   2   3  -5  774.02   29.20
   2   3  -5  760.52   26.80
   2   3  -5  773.62   28.60
  -2   3   5  746.03   23.80
   2   3  -5  744.03   27.50
   2   3  -5  756.52   27.30
  -1  -3   5  171.08   10.50
   1  -3  -5  135.49   10.10
  -1  -3   5  164.28   10.80
  -1  -3   5  151.88   12.60
   1  -3  -5  130.09   12.20
  -1  -3   5  138.99    8.10
   1  -3  -5  110.09    9.70
   1   3  -5  159.78   10.60
  -1   3   5  119.99   10.00
   1   3  -5  141.19    8.10
   1   3  -5  144.29   12.60
  -1   3   5  126.89   10.30
   1   3  -5  169.08   10.70
   1   3  -5  146.09   11.60
  -1   3   5  129.59   10.70
   0  -3  -5 3888.41  119.99
   0  -3   5 4057.79  121.99
   0  -3   5 3994.10  119.29
   0  -3   5 4106.39  119.39
   0  -3  -5 3963.70  119.99
   0  -3   5 3967.80  119.99
   0  -3  -5 3860.31  120.79
   0  -3  -5 3948.10  119.89
   0   3   5 3923.61  119.99
   0   3  -5 4076.09  119.99
   0   3  -5 3944.01  119.19
   0   3   5 4011.90  120.09
   0   3  -5 4080.99  119.39
   0   3  -5 4011.40  121.99
   0   3   5 3949.60  119.89
   1  -3   5 1237.78   42.90
  -1  -3  -5 1260.47   41.20
   1  -3   5 1254.37   43.50
   1  -3   5 1281.07   39.50
  -1  -3  -5 1291.17   41.40
   1  -3   5 1251.47   39.50
   1  -3   5 1214.28   37.60
  -1  -3  -5 1219.78   42.30
  -1  -3  -5 1307.97   42.20
  -1   3  -5 1262.07   41.20
   1   3   5 1304.67   42.10
  -1   3  -5 1301.37   43.70
   1   3   5 1257.67   41.20
   1   3   5 1262.17   42.60
   1   3   5 1262.47   41.20
  -1   3  -5 1265.87   39.50
  -1   3  -5 1277.37   39.50
   2  -3   5  211.78    9.00
   2  -3   5  207.88   10.50
   2  -3   5  197.18   15.20
   2  -3   5  214.48   13.20
   2  -3   5  202.58    9.90
  -2  -3  -5  187.28   14.10
  -2  -3  -5  221.18   12.40
  -2  -3  -5  171.58   14.80
  -2  -3  -5  189.08   12.30
  -2   3  -5  232.38   13.30
   2   3   5  196.08   11.90
   2   3   5  195.48   12.70
  -2   3  -5  203.18    8.70
   2   3   5  195.98   14.40
  -3  -3  -5  506.05   24.40
   3  -3   5  544.65   17.50
  -3  -3  -5  549.85   21.60
   3  -3   5  546.15   23.20
  -3  -3  -5  519.25   21.80
   3  -3   5  580.04   25.30
   3  -3   5  552.04   17.70
   3   3   5  502.65   24.10
   3   3   5  565.94   25.20
  -3   3  -5  552.14   17.50
   3   3   5  559.74   22.10
  -3   3  -5  548.95   23.30
  -3   3  -5  537.95   17.40
   3   3   5  547.25   21.80
   4  -3   5   78.89   10.60
   4  -3   5   71.79   11.20
  -4  -3  -5  111.49   13.40
   4  -3   5   85.99    9.30
   4  -3   5   95.89    4.30
  -4  -3  -5   74.89    8.90
   4  -3   5   92.19    5.00
  -4  -3  -5  100.99    9.90
   4   3   5   85.69    9.30
   4   3   5   94.69    9.50
  -4   3  -5   88.19    4.10
   4   3   5   96.09   12.00
  -4   3  -5   87.49    4.30
   4   3   5   67.19   11.30
  -5  -3  -5   -7.40    8.00
  -5  -3  -5   -9.60    6.70
  -5  -3  -5    3.40   10.00
   5  -3   5    3.80    8.30
   5  -3   5   10.40    9.10
   5  -3   5   -1.20    9.90
   5   3   5   -5.60    7.20
   5   3   5   11.40   11.00
   5   3   5    4.70   10.10
   5   3   5    6.40    8.10
  -6  -3  -5  129.89   12.40
   6  -3   5  101.19   13.80
   6  -3   5  122.89   14.20
  -6  -3  -5   93.89   14.60
   6  -3   5   64.69   15.80
  -6  -3  -5  109.29   11.50
   6   3   5  107.99   15.10
   6   3   5  124.89   12.60
   6   3   5   90.69   11.10
   6   3   5  129.09   17.40
   7  -3   5   33.90   12.30
   7  -3   5   29.40   11.10
   7  -3   5    7.00   11.80
  -7  -3  -5   -0.30   12.40
   7   3   5    3.20   12.90
   7   3   5   21.30   10.30
   7   3   5   21.10    9.20
   7   3   5   33.50   14.00
  -8  -3  -5   -5.30    2.90
   8  -3   5    4.90   13.80
   8  -3   5    2.80   12.40
  -8  -3  -5   -0.30    9.70
   8  -3   5    8.00   11.70
  -8  -3  -5    3.80   13.80
   8   3   5    9.30    9.30
   8   3   5   16.70   18.10
   8   3   5   11.40   14.80
   8   3   5   13.90   13.40
   8   3   5   -2.40    9.40
  -9  -4   5    0.60    6.40
   9  -4  -5    7.30    6.10
   9  -4  -5   26.00   16.40
   9  -4  -5    8.30    6.50
  -9  -4   5   26.30   12.00
  -9   4   5   -1.70    2.00
   9   4  -5    7.90   11.70
   9   4  -5    7.30   13.50
   9   4  -5    6.90   15.60
   9   4  -5   12.30   13.20
  -8  -4   5   14.40    9.80
  -8  -4   5    8.00   11.10
   8  -4  -5   24.40   15.50
  -8  -4   5   11.00   15.90
   8  -4  -5   10.00    7.80
  -8   4   5    2.70    3.10
   8   4  -5   -4.00   14.50
   8   4  -5   17.90   12.60
   8   4  -5    0.30   10.30
   8   4  -5   14.60   12.80
   7  -4  -5  103.49   11.10
  -7  -4   5   82.69   12.50
   7  -4  -5   82.29   15.60
   7  -4  -5   79.09    8.70
  -7  -4   5   75.39   15.90
  -7   4   5  108.69   13.20
   7   4  -5   94.79   16.90
   7   4  -5   78.29   13.50
   7   4  -5  106.79   13.80
   7   4  -5   74.99   14.80
  -6  -4   5  551.34   25.40
  -6  -4   5  487.45   24.60
   6  -4  -5  455.75   20.30
   6  -4  -5  465.15   20.20
  -6  -4   5  582.44   29.90
   6   4  -5  515.65   28.30
   6   4  -5  558.94   26.30
  -6   4   5  459.25   19.90
   6   4  -5  508.65   24.80
  -6   4   5  449.66   19.50
   5  -4  -5   55.89    7.10
   5  -4  -5   51.69    7.30
  -5  -4   5   69.09   11.90
  -5  -4   5   62.19   10.50
  -5  -4   5   67.39   10.20
  -5  -4   5   55.09   11.20
   5   4  -5   44.70   10.30
   5   4  -5   73.09   12.20
  -5   4   5   55.09    6.80
   5   4  -5   53.29   10.80
  -5   4   5   62.29    7.20
   5   4  -5   65.39   10.40
  -4  -4   5   21.50    8.00
  -4  -4   5    1.40    7.50
  -4  -4   5    2.30    7.70
   4  -4  -5    7.30    5.40
   4  -4  -5    1.90    5.40
  -4  -4   5    3.10    8.50
   4   4  -5    3.80    8.10
  -4   4   5   10.30    5.30
   4   4  -5    5.30    8.60
   4   4  -5   21.30    8.60
  -4   4   5    5.90    5.00
   4   4  -5   12.80    7.70
  -3  -4   5 2080.29   68.99
   3  -4  -5 2086.89   65.49
   3  -4  -5 2097.29   66.49
  -3  -4   5 2090.19   67.39
  -3  -4   5 2082.89   67.29
  -3  -4   5 2092.79   67.19
   3  -4  -5 2132.19   65.59
   3   4  -5 2085.19   69.29
   3   4  -5 2132.09   67.39
   3   4  -5 2139.09   67.69
  -3   4   5 2171.98   65.59
   3   4  -5 2095.09   67.39
  -3   4   5 2174.68   65.69
  -2  -4   5 1337.27   44.20
   2  -4  -5 1276.17   45.10
  -2  -4   5 1382.96   46.60
   2  -4  -5 1316.27   43.40
   2  -4  -5 1317.07   43.30
  -2  -4   5 1324.77   43.50
  -2  -4   5 1363.36   44.40
   2   4  -5 1366.16   45.50
   2   4  -5 1366.16   45.30
  -2   4   5 1345.57   41.40
   2   4  -5 1395.16   46.80
   2   4  -5 1412.16   44.50
   2   4  -5 1367.96   44.50
  -2   4   5 1322.47   43.30
  -2   4   5 1252.07   43.00
  -1  -4   5 3881.81  115.89
  -1  -4   5 3781.32  113.19
  -1  -4   5 3610.54  111.49
  -1  -4   5 3830.82  113.29
   1  -4  -5 3705.23  113.09
   1  -4  -5 3578.94  113.79
   1  -4  -5 3786.32  113.19
   1   4  -5 3805.92  113.39
   1   4  -5 3698.83  111.49
   1   4  -5 3709.53  113.19
  -1   4   5 3794.42  113.29
  -1   4   5 3722.43  112.69
   1   4  -5 3827.12  115.79
  -1   4   5 3746.33  112.59
  -1   4   5 3676.13  112.99
   1   4  -5 3726.13  113.29
   1  -4   5  344.97   18.80
  -1  -4  -5  346.67   16.20
   1  -4   5  355.86   14.00
  -1  -4  -5  364.06   18.60
  -1  -4  -5  363.26   16.80
   1  -4   5  359.26   15.80
   1  -4   5  351.26   14.00
  -1  -4  -5  344.37   17.00
  -1   4  -5  350.26   19.10
   1   4   5  362.16   18.90
  -1   4  -5  343.37   13.90
  -1   4  -5  349.77   13.90
   1   4   5  348.47   16.70
   1   4   5  327.57   16.10
   1   4   5  357.06   17.10
  -1   4  -5  356.36   15.70
  -2  -4  -5   93.29    9.20
   2  -4   5  105.29   11.40
  -2  -4  -5   94.19   11.20
   2  -4   5   81.49    9.90
  -2  -4  -5   74.79    8.40
  -2  -4  -5   92.99   10.20
   2  -4   5   99.49    8.80
   2  -4   5   86.79    6.20
   2  -4   5   85.89    7.10
  -2   4  -5   84.49   10.50
   2   4   5   67.59    9.60
   2   4   5  100.89   12.30
   2   4   5   99.99   10.50
   2   4   5   98.99    9.50
  -3  -4  -5  446.76   19.10
   3  -4   5  400.26   17.80
  -3  -4  -5  446.76   19.50
   3  -4   5  406.56   13.40
   3  -4   5  402.96   19.20
  -3  -4  -5  428.76   22.10
   3  -4   5  405.66   21.70
   3   4   5  454.25   21.80
   3   4   5  440.26   19.60
   3   4   5  419.66   19.40
   3   4   5  460.65   22.80
  -3   4  -5  386.56   13.30
  -3   4  -5  427.66   19.80
  -3   4  -5  412.76   13.40
  -4  -4  -5  492.55   25.90
  -4  -4  -5  491.35   22.10
   4  -4   5  501.85   23.60
  -4  -4  -5  497.05   21.90
   4  -4   5  439.76   21.00
   4  -4   5  515.35   25.50
   4   4   5  533.55   26.80
   4   4   5  504.15   22.40
   4   4   5  508.05   22.20
   4   4   5  490.25   25.50
  -5  -4  -5  405.76   24.90
   5  -4   5  374.96   20.90
  -5  -4  -5  392.06   20.30
  -5  -4  -5  388.26   20.30
   5  -4   5  366.76   24.00
   5  -4   5  391.46   23.00
   5   4   5  391.66   21.00
   5   4   5  362.46   28.70
   5   4   5  409.86   24.00
   6  -4   5    5.90    9.80
   6  -4   5   -9.50    9.20
  -6  -4  -5    0.10    7.80
  -6  -4  -5    7.70    8.70
  -6  -4  -5    0.90    6.60
   6   4   5   -1.60   11.30
   6   4   5   -4.30   11.90
   6   4   5   10.10    8.90
   6   4   5    3.70    8.50
   7  -4   5   -8.20   10.60
  -7  -4  -5   -8.80   12.60
  -7  -4  -5   13.80    9.30
   7  -4   5   -3.80   10.50
   7  -4   5    0.70   10.60
  -7  -4  -5   -3.00    6.70
   7   4   5    6.90   13.80
   7   4   5    6.20   13.00
   7   4   5  -10.00    9.30
   7   4   5    2.60    8.90
   7   4   5    5.80   13.30
  -8  -4  -5   53.39   11.70
  -8  -4  -5   61.59   19.00
   8  -4   5   26.40   13.90
   8  -4   5   35.80   12.80
   8  -4   5   44.90   15.10
   8   4   5   54.89   18.30
   8   4   5   69.29   12.10
   8   4   5   48.70   16.50
   8   4   5   48.90   17.60
   8   4   5   61.59   12.60
   8  -5  -5    6.00    5.80
  -8  -5   5    0.80   18.10
   8  -5  -5    9.20    5.70
  -8  -5   5    5.90   11.00
  -8  -5   5   14.60   13.10
   8  -5  -5    9.90   15.00
  -8   5   5    4.90    2.30
   8   5  -5    7.30   14.80
   8   5  -5   10.40   11.30
   8   5  -5   22.00   13.00
  -8   5   5    3.30    1.70
   8   5  -5   11.10   13.00
  -7  -5   5   19.00   14.60
  -7  -5   5   27.80   11.40
   7  -5  -5   -0.90   12.30
   7  -5  -5   29.90    6.70
   7   5  -5   49.60   14.50
   7   5  -5   33.20   13.20
   7   5  -5   32.70   13.60
   7   5  -5   21.70   11.10
  -7   5   5   27.50    6.30
  -6  -5   5  249.38   23.60
   6  -5  -5  204.88   13.10
   6  -5  -5  250.57   24.10
  -6  -5   5  230.38   18.70
   6  -5  -5  223.98   13.00
  -6   5   5  215.38   12.60
   6   5  -5  217.38   23.40
   6   5  -5  211.88   23.00
   6   5  -5  238.78   18.70
   6   5  -5  238.98   19.90
  -5  -5   5   13.30   10.10
   5  -5  -5    7.30    6.20
  -5  -5   5    9.90    9.30
  -5  -5   5   14.40   10.70
  -5  -5   5   -3.60    8.80
   5  -5  -5    9.70    5.70
   5   5  -5   -3.20    9.90
   5   5  -5    9.80   10.00
   5   5  -5    2.40    8.90
   5   5  -5    1.10   10.20
  -5   5   5    4.40    5.60
  -5   5   5    2.10    5.30
   4  -5  -5  261.67   16.20
  -4  -5   5  277.37   17.40
   4  -5  -5  266.37   13.40
  -4  -5   5  249.68   16.20
  -4  -5   5  249.08   18.30
   4  -5  -5  257.97   13.70
  -4  -5   5  259.47   19.70
   4   5  -5  261.97   16.90
  -4   5   5  259.57   13.20
   4   5  -5  251.07   20.00
   4   5  -5  255.67   17.50
  -4   5   5  256.37   13.10
   4   5  -5  255.37   18.30
  -3  -5   5 3764.32  118.19
  -3  -5   5 3804.22  115.99
  -3  -5   5 3772.62  115.89
   3  -5  -5 3758.52  114.09
  -3  -5   5 3842.82  116.19
   3  -5  -5 3741.13  114.39
   3  -5  -5 3725.33  113.89
   3   5  -5 3765.12  115.99
  -3   5   5 3744.73  113.89
   3   5  -5 3856.71  116.29
  -3   5   5 3609.84  110.99
   3   5  -5 3794.42  118.49
   3   5  -5 3832.32  116.09
  -2  -5   5  378.86   16.60
  -2  -5   5  360.66   17.30
   2  -5  -5  328.87   16.00
   2  -5  -5  327.07   15.90
  -2  -5   5  378.16   20.90
   2  -5  -5  332.47   15.60
  -2  -5   5  378.86   17.80
   2   5  -5  364.26   17.40
   2   5  -5  378.06   20.50
  -2   5   5  325.67   14.20
   2   5  -5  373.56   16.50
   2   5  -5  366.76   18.60
   2   5  -5  390.86   18.10
  -2   5   5  339.47   16.10
  -2   5   5  345.67   16.00
   1  -5  -5 3978.20  123.69
  -1  -5   5 4108.59  123.49
  -1  -5   5 4153.98  126.49
   1  -5  -5 4104.09  123.39
  -1  -5   5 3931.51  121.59
  -1  -5   5 4040.20  123.39
   1  -5  -5 4068.59  123.29
   1   5  -5 3967.00  123.09
  -1   5   5 4158.78  122.39
   1   5  -5 3993.00  121.69
   1   5  -5 4153.08  126.49
   1   5  -5 4008.00  123.49
   1   5  -5 4121.59  123.59
  -1   5   5 4236.08  123.29
  -1   5   5 4055.89  123.29
  -1   5   5 4135.29  123.49
   0  -5   5   16.70    3.30
   0  -5   5   12.60    6.20
   0  -5  -5   22.20    7.10
   0  -5  -5    8.90    6.50
   0  -5   5   23.90    5.90
   0  -5   5    4.30    5.40
   0  -5  -5   10.50    5.60
   0  -5   5   25.90    9.30
   0  -5  -5   21.60    8.50
   0   5  -5   19.50    5.90
   0   5   5   19.80    6.80
   0   5   5   20.30    7.00
   0   5   5   11.00    6.50
   0   5   5    7.80    6.90
   0   5  -5   28.50    9.30
   0   5  -5    8.40    6.10
   0   5  -5   14.00    5.70
   1  -5   5  639.24   22.60
  -1  -5  -5  684.33   25.10
   1  -5   5  656.03   27.90
   1  -5   5  662.83   23.60
  -1  -5  -5  645.94   25.10
   1  -5   5  615.64   20.10
  -1  -5  -5  652.33   25.10
  -1  -5  -5  649.83   27.10
   1  -5   5  608.04   20.00
   1  -5   5  613.14   22.30
  -1   5  -5  624.04   23.30
   1   5   5  673.53   27.50
   1   5   5  657.73   25.20
  -1   5  -5  635.54   27.60
  -1   5  -5  657.53   22.60
  -1   5  -5  636.74   22.40
   1   5   5  649.04   25.30
   2  -5   5  189.58   16.30
  -2  -5  -5  177.98   15.50
  -2  -5  -5  182.78   13.70
   2  -5   5  166.48    8.70
   2  -5   5  193.48   12.00
   2  -5   5  175.18    9.30
  -2  -5  -5  184.58   13.80
   2   5   5  175.18   13.90
   2   5   5  178.38   13.90
  -2   5  -5  185.68   12.10
  -2   5  -5  161.18    8.90
   2   5   5  202.98   14.70
  -2   5  -5  167.88   15.80
   2   5   5  199.48   16.70
   3  -5   5  433.36   13.90
   3  -5   5  404.16   17.50
  -3  -5  -5  441.26   20.40
  -3  -5  -5  462.85   20.40
   3  -5   5  409.16   13.30
  -3  -5  -5  454.55   23.00
   3  -5   5  422.76   19.30
   3  -5   5  449.46   22.80
   3   5   5  436.16   22.40
  -3   5  -5  385.36   13.20
  -3   5  -5  401.96   13.30
   3   5   5  423.96   20.70
   3   5   5  415.26   19.80
   3   5   5  405.46   23.00
  -4  -5  -5   40.90   11.00
  -4  -5  -5   31.80    9.20
   4  -5   5   29.80    9.60
   4  -5   5   25.10    8.20
   4  -5   5   21.60    7.10
   4   5   5   40.60   11.00
   4   5   5   50.49   10.00
   4   5   5   23.50    8.70
   4   5   5   32.70   10.60
   5  -5   5    9.90    9.30
   5  -5   5   -6.50    9.60
  -5  -5  -5   -5.40    8.50
   5  -5   5   -2.10    7.60
  -5  -5  -5    0.40    8.20
  -5  -5  -5    8.20   10.70
   5   5   5    1.20    8.50
   5   5   5    6.40   11.20
   5   5   5    2.10    9.00
   5   5   5   -6.90   11.20
   5   5   5  -21.20   11.20
  -6  -5  -5    7.90    8.90
   6  -5   5    5.00   10.20
   6  -5   5    0.20    9.20
   6  -5   5    1.60    8.90
   6   5   5    2.80    9.90
   6   5   5   -6.70   12.40
   6   5   5   -7.90   12.30
   6   5   5    1.50    9.30
   6   5   5    9.40   11.90
   7  -5   5  173.68   21.60
  -7  -5  -5  191.48   18.80
   7  -5   5  214.28   20.90
   7  -5   5  192.38   21.40
  -7  -5  -5  174.08   17.60
   7   5   5  230.98   20.30
   7   5   5  209.28   22.10
   7   5   5  191.98   23.00
   7   5   5  196.78   22.40
   7   5   5  193.98   18.80
   8  -6  -5   32.90    5.80
   8  -6  -5   41.10    5.90
  -8  -6   5   82.99   15.40
  -8  -6   5   44.20   18.50
   8  -6  -5   31.20   14.60
  -8  -6   5   41.50   13.20
   8   6  -5   47.20   14.00
   8   6  -5   72.89   16.00
   8   6  -5   39.70   16.80
   8   6  -5   35.10   14.70
   7  -6  -5  421.86   18.30
   7  -6  -5  476.45   32.00
  -7  -6   5  443.36   33.00
  -7  -6   5  466.05   26.60
   7  -6  -5  456.85   18.30
   7   6  -5  467.05   31.00
   7   6  -5  486.15   28.60
   7   6  -5  411.46   30.20
   7   6  -5  465.05   26.90
   6  -6  -5  506.85   30.30
   6  -6  -5  433.66   18.90
   6  -6  -5  448.36   18.70
  -6  -6   5  481.45   29.30
  -6  -6   5  478.35   25.70
   6   6  -5  501.25   36.90
  -6   6   5  435.96   18.50
   6   6  -5  415.16   29.10
   6   6  -5  480.25   25.70
   6   6  -5  473.55   28.90
   5  -6  -5   46.40    7.20
   5  -6  -5   49.00    7.60
   5  -6  -5   27.00    9.40
  -5  -6   5   40.00   11.10
  -5  -6   5   48.10   13.20
  -5  -6   5   50.59   11.60
   5   6  -5   43.30   11.90
   5   6  -5   50.09   12.10
  -5   6   5   50.19    7.00
   5   6  -5   37.80   14.60
  -5   6   5   41.30    6.50
   5   6  -5   35.10   11.60
   4  -6  -5  136.29   10.90
   4  -6  -5  133.69   11.40
  -4  -6   5  129.39   15.30
  -4  -6   5  134.09   13.20
  -4  -6   5  148.29   18.10
  -4  -6   5  136.69   14.30
   4  -6  -5  106.89   13.00
  -4   6   5  136.19   10.70
  -4   6   5  137.09   10.50
   4   6  -5  140.99   18.20
   4   6  -5  127.09   15.70
   4   6  -5  127.19   13.20
   4   6  -5  113.09   12.90
   3  -6  -5   -0.80    5.80
  -3  -6   5   22.70    7.60
  -3  -6   5   24.20    8.60
   3  -6  -5    9.20    5.90
  -3  -6   5   13.10    8.10
  -3  -6   5   21.20   10.10
   3  -6  -5   20.90    5.90
  -3   6   5   14.60    5.90
  -3   6   5   22.40    3.90
  -3   6   5   24.90    6.10
   3   6  -5   20.40    8.80
   3   6  -5   16.50    8.50
   3   6  -5   20.40    7.80
   3   6  -5   13.00    9.70
  -2  -6   5  224.88   18.40
  -2  -6   5  264.57   15.60
  -2  -6   5  231.98   15.30
   2  -6  -5  254.57   14.00
   2  -6  -5  228.68   13.70
  -2  -6   5  243.68   14.10
   2   6  -5  238.08   15.70
  -2   6   5  238.58   13.60
   2   6  -5  254.67   15.90
   2   6  -5  236.88   15.40
  -2   6   5  253.17   19.10
   2   6  -5  239.98   14.30
   2   6  -5  243.28   18.10
  -2   6   5  223.48   13.50
   1  -6  -5 2720.23   85.49
  -1  -6   5 2757.22   85.69
  -1  -6   5 2804.42   89.19
   1  -6  -5 2753.72   87.79
  -1  -6   5 2714.23   84.19
   1  -6  -5 2803.52   85.69
  -1  -6   5 2745.33   85.59
   1   6  -5 2757.32   85.69
  -1   6   5 2814.92   85.79
  -1   6   5 2821.42   85.69
   1   6  -5 2754.92   89.19
   1   6  -5 2744.73   85.69
  -1   6   5 2675.83   85.39
   1   6  -5 2762.92   84.99
  -1   6   5 2819.12   83.89
   1   6  -5 2670.63   83.79
   0  -6   5 1107.59   40.50
   0  -6   5 1051.19   35.80
   0  -6  -5 1179.38   39.60
   0  -6  -5 1229.18   42.10
   0  -6  -5 1183.78   38.00
   0  -6   5 1092.89   42.20
   0  -6   5 1118.79   38.30
   0  -6  -5 1220.98   39.90
   0   6  -5 1087.09   38.20
   0   6  -5 1133.69   38.40
   0   6  -5 1118.29   37.70
   0   6   5 1226.88   41.10
   0   6   5 1173.48   39.50
   0   6  -5 1127.29   42.60
   0   6   5 1214.08   39.80
   1  -6   5   14.30    5.50
   1  -6   5    6.60    5.30
  -1  -6  -5   20.10    8.00
   1  -6   5    9.90    5.00
  -1  -6  -5    5.10    6.20
  -1  -6  -5   14.70    7.20
  -1  -6  -5   15.00    7.80
   1  -6   5    4.60    3.50
   1  -6   5   19.60    9.00
  -1   6  -5   15.10    5.40
  -1   6  -5    5.10    4.80
  -1   6  -5    9.50    8.80
   1   6   5   17.00    8.40
   1   6   5   17.40    7.60
  -1   6  -5    8.60    4.70
   1   6   5   12.70    8.70
   1   6   5    8.80    6.40
   1   6   5   19.60    7.40
  -2  -6  -5 1792.62   60.49
   2  -6   5 1770.12   54.59
  -2  -6  -5 1838.72   58.89
   2  -6   5 1692.83   54.49
   2  -6   5 1723.23   56.39
   2  -6   5 1707.33   54.59
  -2  -6  -5 1853.31   58.99
   2  -6   5 1684.03   60.49
   2   6   5 1812.52   61.59
  -2   6  -5 1726.53   54.59
   2   6   5 1779.82   58.79
   2   6   5 1864.71   61.19
   2   6   5 1840.82   58.89
  -2   6  -5 1777.72   60.89
  -2   6  -5 1760.72   56.19
   2   6   5 1833.72   58.79
  -3  -6  -5   43.60   11.00
  -3  -6  -5   33.50    9.30
   3  -6   5   42.00    8.30
   3  -6   5   44.10    4.30
   3  -6   5   45.40   10.20
  -3  -6  -5   45.10    9.30
   3  -6   5   43.00    7.80
   3  -6   5   42.90    3.60
  -3   6  -5   43.00    4.00
   3   6   5   42.00    9.60
   3   6   5   49.99   10.40
   3   6   5   51.99    9.70
  -3   6  -5   39.60    4.20
   3   6   5   46.90   11.60
   3   6   5   41.50   11.20
   4  -6   5  105.49   12.80
  -4  -6  -5  106.49   12.20
   4  -6   5  131.59   14.80
  -4  -6  -5  108.89   12.80
   4  -6   5  100.29   10.70
  -4  -6  -5  111.99   15.00
   4   6   5  100.99   12.80
   4   6   5  103.49   15.20
   4   6   5  127.89   14.70
   4   6   5   83.59   14.90
   4   6   5  111.99   13.30
   5  -6   5   18.10   10.90
  -5  -6  -5    7.70    8.80
   5  -6   5    7.00    8.10
   5  -6   5   22.30    8.70
  -5  -6  -5   -0.80    9.70
   5   6   5   11.30   10.20
   5   6   5    4.20   13.20
   5   6   5   16.40   11.80
   5   6   5   17.70   10.50
   5   6   5   -6.40    8.50
   6  -6   5   58.99   10.90
  -6  -6  -5   46.90   11.70
   6  -6   5   42.70   10.80
  -6  -6  -5   47.40   14.70
   6  -6   5   32.80   11.20
  -6  -6  -5   53.99   11.80
   6   6   5   99.49   18.00
   6   6   5   39.30   11.90
   6   6   5   64.89   12.80
   6   6   5   37.10   14.80
   6   6   5   40.80   13.60
   7  -6   5    6.70   11.20
  -7  -6  -5  -14.20    9.20
   7  -6   5    4.20    9.80
  -7  -6  -5    6.10   10.60
  -7  -6  -5    1.00   13.90
   7  -6   5    9.00    9.90
   7   6   5    8.00   13.80
   7   6   5   -0.90   15.00
   7   6   5   -1.60   14.70
   7   6   5   -0.80   10.30
   7   6   5    7.20   11.70
  -8  -7   5  463.35   38.20
   8  -7  -5  345.87   13.40
   8  -7  -5  403.96   32.10
  -8  -7   5  357.76   26.40
  -8  -7   5  380.96   26.90
   8  -7  -5  363.76   13.30
   8   7  -5  345.07   26.60
   8   7  -5  387.56   47.80
   8   7  -5  393.16   28.80
   7  -7  -5  205.38   11.70
  -7  -7   5  202.68   21.40
   7  -7  -5  226.58   12.30
   7  -7  -5  249.08   27.90
  -7  -7   5  195.78   20.80
  -7  -7   5  262.07   30.50
   7   7  -5  144.79   18.90
   7   7  -5  204.48   21.50
   7   7  -5  215.88   22.90
   7   7  -5  213.88   26.10
   6  -7  -5   -2.70    7.20
   6  -7  -5  -13.40    9.30
  -6  -7   5    6.40   13.40
  -6  -7   5   -6.20    8.50
   6  -7  -5    9.30    6.20
   6   7  -5    6.10   12.60
   6   7  -5   34.20   12.00
   6   7  -5    9.30   13.00
  -6   7   5    4.80    5.30
   6   7  -5  -10.90   13.00
  -5  -7   5  106.49   14.90
   5  -7  -5  127.19   15.30
  -5  -7   5  104.89   18.60
   5  -7  -5  127.39   11.10
  -5  -7   5  138.69   15.10
   5  -7  -5  125.59   12.00
  -5  -7   5  136.79   14.90
   5   7  -5  136.69   15.70
   5   7  -5  139.19   15.20
  -5   7   5  141.69   11.20
   5   7  -5  137.59   16.70
   5   7  -5  123.39   18.20
  -4  -7   5  213.58   18.10
   4  -7  -5  226.88   14.00
   4  -7  -5  223.68   13.40
   4  -7  -5  211.08   14.70
  -4  -7   5  217.78   22.80
  -4  -7   5  189.88   21.20
  -4  -7   5  224.58   18.70
  -4   7   5  203.28   13.30
   4   7  -5  211.08   18.50
   4   7  -5  212.68   19.00
   4   7  -5  227.08   19.50
   4   7  -5  206.58   24.60
  -3  -7   5   80.49   10.20
   3  -7  -5   86.39    9.60
   3  -7  -5   84.99    8.90
  -3  -7   5   90.89   11.50
   3  -7  -5   80.49   11.30
  -3  -7   5   74.69   14.10
  -3  -7   5  106.79   12.30
  -3   7   5   84.29    8.50
   3   7  -5   91.79   10.80
   3   7  -5   80.99   13.30
  -3   7   5   85.89    8.60
  -3   7   5   90.69    8.30
   3   7  -5   92.69   11.40
   3   7  -5  106.29   12.60
  -2  -7   5  760.72   29.30
  -2  -7   5  796.32   30.90
  -2  -7   5  805.52   34.60
   2  -7  -5  806.82   29.40
  -2  -7   5  793.62   30.60
   2  -7  -5  764.32   26.60
   2  -7  -5  795.42   29.30
   2   7  -5  823.32   30.90
  -2   7   5  796.92   29.20
  -2   7   5  804.72   29.20
   2   7  -5  774.32   34.00
   2   7  -5  810.52   30.80
   2   7  -5  797.52   30.10
  -2   7   5  806.62   28.60
   2   7  -5  774.42   29.40
  -1  -7   5  275.67   16.10
  -1  -7   5  259.27   13.70
   1  -7  -5  262.47   19.10
  -1  -7   5  271.07   19.80
   1  -7  -5  278.47   15.80
  -1  -7   5  278.77   15.90
   1  -7  -5  271.57   15.80
  -1   7   5  281.17   15.40
   1   7  -5  277.87   16.10
  -1   7   5  289.77   16.20
  -1   7   5  264.47   12.80
   1   7  -5  277.67   14.80
   1   7  -5  283.77   15.90
   1   7  -5  254.27   19.40
  -1   7   5  301.47   16.10
   0  -7  -5 1880.61   62.99
   0  -7  -5 1904.81   61.09
   0  -7  -5 1902.41   61.09
   0  -7  -5 1856.51   58.69
   0  -7   5 1872.71   59.79
   0  -7   5 1807.72   57.69
   0  -7   5 1847.62   64.29
   0  -7   5 1834.22   59.69
   0   7  -5 1889.51   58.49
   0   7   5 1905.61   60.99
   0   7   5 1955.60   62.69
   0   7  -5 1821.72   64.09
   0   7  -5 1822.02   59.79
   0   7   5 1943.71   61.19
   0   7  -5 1858.61   59.69
   1  -7   5   23.00    4.40
  -1  -7  -5    7.50    7.90
  -1  -7  -5   13.70    8.60
  -1  -7  -5   31.30    8.70
   1  -7   5   19.50    5.90
   1  -7   5   26.80    9.50
   1  -7   5   18.80    6.10
   1  -7   5   21.10    5.60
   1   7   5    8.70    8.90
  -1   7  -5   24.10    6.30
   1   7   5   17.30    8.30
   1   7   5   15.60    8.30
   1   7   5    6.20    6.40
  -1   7  -5   15.50    4.90
  -1   7  -5   19.40    5.50
  -1   7  -5   15.60    9.10
   2  -7   5   89.69    8.80
  -2  -7  -5  125.19   12.50
   2  -7   5   99.09    8.60
   2  -7   5  120.39   13.90
  -2  -7  -5  126.89   13.40
  -2  -7  -5  114.79   13.50
   2   7   5   97.99   10.80
   2   7   5  122.29   12.20
  -2   7  -5   92.99    8.80
   2   7   5  119.39   12.10
   2   7   5  115.19   14.40
   2   7   5  103.79   13.40
  -2   7  -5   97.59   12.40
  -2   7  -5  101.49    9.60
  -2   7  -5   95.79    7.90
   3  -7   5  596.44   23.80
  -3  -7  -5  599.54   26.70
   3  -7   5  604.24   29.30
   3  -7   5  614.14   29.70
   3  -7   5  577.94   19.50
  -3  -7  -5  568.34   27.50
  -3  -7  -5  608.74   29.70
   3  -7   5  586.84   19.70
   3   7   5  630.64   27.20
  -3   7  -5  562.94   19.30
  -3   7  -5  574.04   19.50
   3   7   5  703.53   34.10
   3   7   5  598.94   27.80
   3   7   5  556.04   26.30
   3   7   5  635.14   30.90
   4  -7   5  228.38   15.30
   4  -7   5  199.58   15.10
   4  -7   5  217.08   20.30
  -4  -7  -5  209.18   18.20
  -4  -7  -5  140.99   14.50
   4   7   5  211.18   19.30
   4   7   5  206.68   22.00
   4   7   5  183.08   18.10
   4   7   5  209.68   20.40
   5  -7   5   -0.60    7.80
  -5  -7  -5   10.30   10.50
   5  -7   5    0.10   10.40
   5  -7   5    9.30    8.40
   5   7   5   16.70   12.40
   5   7   5   22.60   18.80
   5   7   5    5.30   10.60
   5   7   5   24.70   12.50
   6  -7   5   29.30   10.20
  -6  -7  -5   58.99   15.80
   6  -7   5   47.60   10.90
   6  -7   5   39.60   20.00
  -6  -7  -5   84.29   13.90
  -6  -7  -5   37.20   12.10
   6   7   5   16.50   15.50
   6   7   5   47.00   13.60
   6   7   5   29.80   13.20
   6   7   5   57.09   13.10
   6   7   5   35.40   15.20
   7  -7   5   20.40   10.60
  -7  -7  -5   35.60   13.70
  -7  -7  -5   47.80   13.00
   7  -7   5    1.90   10.70
   7  -7   5   23.10   10.60
  -7  -7  -5   28.10   16.60
   7   7   5   15.20   16.40
   7   7   5   13.10   16.00
   7   7   5   21.80   18.10
   7   7   5   37.00   13.20
   7   7   5   -1.00   13.70
  -7  -8   5   31.00   17.30
  -7  -8   5    5.10   13.10
   7  -8  -5    5.50    4.90
   7  -8  -5   10.80   13.70
  -7  -8   5   20.80   12.90
   7  -8  -5   16.20    5.50
   7  -8  -5   18.70   10.80
   7   8  -5   21.00   15.50
   7   8  -5   -2.00   12.70
   7   8  -5   13.30   14.30
   7   8  -5   19.40   16.20
   6  -8  -5   74.79   11.30
  -6  -8   5   84.89   15.40
   6  -8  -5   74.19    8.30
  -6  -8   5   77.49   14.90
  -6  -8   5   62.19   16.20
   6   8  -5   92.59   16.50
   6   8  -5   82.79   17.80
   6   8  -5   70.19   14.80
   6   8  -5   88.49   16.10
   5  -8  -5  195.18   13.70
  -5  -8   5  153.38   19.60
  -5  -8   5  199.68   21.90
  -5  -8   5  182.48   18.80
  -5  -8   5  187.98   19.40
   5  -8  -5  202.98   13.20
   5  -8  -5  191.08   15.90
   5   8  -5  184.08   19.20
   5   8  -5  132.89   18.60
   5   8  -5  170.58   17.80
  -5   8   5  208.28   13.30
   4  -8  -5   79.99    9.20
  -4  -8   5   43.20   11.90
  -4  -8   5   53.09   12.60
  -4  -8   5   32.20   11.50
   4  -8  -5   56.79    8.50
  -4  -8   5   39.60   14.60
   4  -8  -5   54.39    7.70
   4   8  -5   59.59   12.30
   4   8  -5   55.69   13.10
  -4   8   5   61.99    8.50
   4   8  -5   51.69   12.50
   4   8  -5   28.40   13.90
  -3  -8   5  678.23   29.30
   3  -8  -5  679.33   24.80
  -3  -8   5  645.64   28.40
   3  -8  -5  618.44   25.40
  -3  -8   5  607.34   32.10
  -3  -8   5  626.14   28.00
   3  -8  -5  653.03   25.50
  -3   8   5  654.13   25.40
   3   8  -5  619.34   27.90
   3   8  -5  634.44   28.60
   3   8  -5  595.94   31.80
  -3   8   5  650.23   25.30
   3   8  -5  668.23   29.50
  -3   8   5  624.94   24.00
  -2  -8   5  118.29   13.10
  -2  -8   5  143.79   14.10
   2  -8  -5  191.48   14.00
   2  -8  -5  157.58    9.10
  -2  -8   5  155.78   14.70
  -2  -8   5  170.48   20.40
   2  -8  -5  197.48   14.10
   2   8  -5  141.79   14.10
   2   8  -5  142.99   14.90
   2   8  -5  148.89   18.40
  -2   8   5  179.98   13.30
  -2   8   5  166.48   13.50
   2   8  -5  135.49   13.90
   2   8  -5  117.59   12.60
  -2   8   5  191.78   13.50
  -1  -8   5  322.67   22.50
   1  -8  -5  302.97   21.40
  -1  -8   5  327.57   17.60
  -1  -8   5  297.17   18.00
   1  -8  -5  316.67   17.40
  -1  -8   5  311.57   15.70
   1  -8  -5  274.47   13.00
   1  -8  -5  270.07   16.80
   1   8  -5  318.87   21.60
   1   8  -5  320.47   17.80
  -1   8   5  294.17   13.40
  -1   8   5  281.57   17.50
   1   8  -5  317.87   17.90
  -1   8   5  282.07   17.80
  -1   8   5  350.76   17.10
   1   8  -5  307.57   16.00
   1   8  -5  325.57   15.80
   0  -8   5   38.80    8.20
   0  -8   5   30.10    7.80
   0  -8   5   26.40   10.60
   0  -8   5   38.40    6.00
   0  -8  -5   26.70    8.20
   0  -8  -5   13.80    8.40
   0  -8  -5   22.20    9.50
   0   8   5   17.00    8.30
   0   8   5   30.60    8.00
   0   8   5   25.50    8.90
   0   8  -5   40.90   10.60
   0   8  -5   36.40    7.70
   0   8  -5   26.80    7.70
   0   8  -5   31.30    5.90
   1  -8   5  102.09   11.30
   1  -8   5  142.29   18.40
   1  -8   5  110.49   11.30
  -1  -8  -5  137.69   14.20
  -1  -8  -5  146.19   17.50
  -1  -8  -5  159.38   14.70
  -1   8  -5  133.79   11.50
   1   8   5  152.58   12.60
  -1   8  -5  144.79   18.00
  -1   8  -5  107.99   10.80
   1   8   5  127.89   14.10
   1   8   5  145.09   15.20
   1   8   5  141.29   13.80
   2  -8   5  133.59   10.20
  -2  -8  -5  141.29   13.90
   2  -8   5  131.09   10.20
   2  -8   5  137.69   10.80
  -2  -8  -5  147.49   16.40
  -2  -8  -5  121.69   13.00
   2  -8   5  139.79   10.50
   2  -8   5  177.08   19.00
   2   8   5  180.58   21.10
   2   8   5  125.69   14.60
  -2   8  -5  141.19    9.90
  -2   8  -5  140.39   10.40
   2   8   5  140.29   14.60
  -2   8  -5  136.99   17.90
   2   8   5   96.39   15.20
  -2   8  -5  130.69    9.60
   2   8   5  130.99   13.50
   3  -8   5   13.60    6.40
   3  -8   5    8.50    4.10
  -3  -8  -5    9.60    9.70
  -3  -8  -5   -9.90   10.80
   3  -8   5    1.90    6.10
   3  -8   5    3.70    4.30
   3  -8   5    8.50   10.30
  -3  -8  -5   15.20    9.90
  -3   8  -5    4.10   10.00
   3   8   5   -3.70   10.20
  -3   8  -5    5.80    2.40
   3   8   5   26.20   12.40
  -3   8  -5    3.80    4.00
   3   8   5   -4.20   12.50
   3   8   5    0.60    8.90
   3   8   5    6.50   11.40
   4  -8   5  170.38   14.40
   4  -8   5  173.48   14.90
  -4  -8  -5  181.28   17.90
   4  -8   5  205.98   21.20
  -4  -8  -5  203.18   19.60
   4   8   5  206.28   19.30
   4   8   5  181.68   18.40
   4   8   5  242.48   24.60
   4   8   5  207.98   20.40
   5  -8   5  215.18   21.50
   5  -8   5  171.28   15.80
  -5  -8  -5  211.58   19.60
   5  -8   5  192.08   16.90
   5   8   5  192.98   22.50
   5   8   5  137.09   18.00
   5   8   5  193.88   19.80
   5   8   5  170.18   17.50
  -6  -8  -5   -4.90   11.10
   6  -8   5   -5.00   10.70
  -6  -8  -5   -1.80   13.60
   6  -8   5   -6.80    8.90
   6  -8   5   -2.50    8.50
  -6  -8  -5    0.70   10.90
   6   8   5   -5.80   12.30
   6   8   5   17.20   12.00
   6   8   5  -10.60   15.50
   6   8   5   -5.70   12.10
   6   8   5   -1.50   13.20
   7  -9  -5    0.70   15.40
  -7  -9   5   15.10   17.10
   7  -9  -5   13.70    9.00
   7  -9  -5    6.90    6.00
  -7  -9   5   22.30   13.60
  -7  -9   5   -3.00   13.50
   7  -9  -5   18.20    5.20
   7  -9  -5    2.10    9.60
   7   9  -5    5.70   15.30
   7   9  -5   16.10   17.40
   7   9  -5   13.50   14.10
   7   9  -5   18.40   15.10
   6  -9  -5   71.89    9.70
  -6  -9   5  120.89   19.10
   6  -9  -5   85.99    8.70
   6  -9  -5   76.29   10.40
  -6  -9   5   84.69   16.30
  -6  -9   5   87.49   15.30
   6   9  -5   72.59   15.40
   6   9  -5   80.09   16.80
   6   9  -5   85.19   16.00
   6   9  -5   82.79   17.30
   5  -9  -5  240.48   15.30
  -5  -9   5  208.18   22.60
  -5  -9   5  219.68   20.50
   5  -9  -5  215.78   14.50
   5  -9  -5  228.98   15.00
  -5  -9   5  234.78   27.10
  -5  -9   5  258.27   25.40
   5   9  -5  203.28   20.80
  -5   9   5  204.08   13.80
   5   9  -5  250.97   26.80
   5   9  -5  254.77   24.20
   5   9  -5  231.68   23.60
   4  -9  -5   10.20    7.50
  -4  -9   5   -0.50   13.20
   4  -9  -5    7.50    7.60
  -4  -9   5   -4.10   11.50
  -4  -9   5   -8.20   10.80
  -4   9   5    7.50    6.80
   4   9  -5    6.80   11.00
  -4   9   5    3.90    5.60
   4   9  -5    1.20   11.10
   4   9  -5    4.00   11.50
   4   9  -5    4.50   11.40
  -4   9   5    1.80    2.30
   3  -9  -5   77.19    7.00
  -3  -9   5   82.19   13.30
  -3  -9   5   80.29   13.60
   3  -9  -5   84.99   10.60
  -3  -9   5  106.79   13.20
   3  -9  -5   62.59    9.90
  -3  -9   5   93.49   17.20
   3   9  -5   94.99   14.00
   3   9  -5   79.69   13.60
  -3   9   5   87.59   10.50
  -3   9   5   79.59   12.10
   3   9  -5   92.19   12.40
  -3   9   5   91.29    9.20
   3   9  -5   97.69   12.20
   2  -9  -5  382.36   19.70
  -2  -9   5  336.17   21.30
  -2  -9   5  330.57   26.50
   2  -9  -5  347.07   19.30
  -2  -9   5  343.47   20.00
   2  -9  -5  367.16   12.60
  -2  -9   5  338.67   21.70
  -2   9   5  364.56   19.50
   2   9  -5  333.37   25.20
   2   9  -5  340.67   20.60
  -2   9   5  358.86   18.90
  -2   9   5  382.26   19.50
   2   9  -5  317.77   21.30
   2   9  -5  335.87   20.50
   2   9  -5  355.56   19.20
   1  -9  -5    8.00    9.10
  -1  -9   5   14.50    8.80
  -1  -9   5   19.00    7.70
   1  -9  -5   -0.90    8.70
   1  -9  -5   16.90   12.40
  -1  -9   5   13.10    9.30
  -1  -9   5    3.90   11.30
  -1   9   5    8.10    9.10
   1   9  -5   17.10   11.40
   1   9  -5   15.40    8.90
  -1   9   5   12.00    4.90
   1   9  -5   19.50    9.40
  -1   9   5    5.10    8.40
   1   9  -5   25.20    6.80
  -1   9   5    9.80    8.50
   0  -9  -5   42.80   10.40
   0  -9   5   36.80    9.30
   0  -9   5   32.30   12.10
   0  -9   5   35.90    8.90
   0  -9  -5   33.30    9.90
   0  -9   5   37.50    6.90
   0   9   5   52.39   10.70
   0   9  -5   33.20    8.30
   0   9   5   32.20   10.80
   0   9   5   33.40    9.30
   0   9  -5   26.60   10.40
   0   9  -5   46.00    7.60
   0   9  -5   23.00   17.10
  -1  -9  -5  414.56   22.50
  -1  -9  -5  414.16   25.70
   1  -9   5  372.26   16.90
  -1  -9  -5  417.56   22.50
   1  -9   5  433.26   26.50
   1  -9   5  389.16   18.70
  -1   9  -5  363.16   18.00
  -1   9  -5  363.26   15.00
   1   9   5  357.66   25.00
  -1   9  -5  368.46   18.90
   1   9   5  415.86   22.90
   1   9   5  414.16   22.40
  -1   9  -5  382.96   25.30
   1   9   5  391.16   19.00
  -2  -9  -5  116.19   13.90
   2  -9   5   72.29    8.40
   2  -9   5   87.99    8.70
  -2  -9  -5   94.39   14.20
   2  -9   5   85.19    8.40
   2  -9   5   90.69   15.00
   2  -9   5   95.09    9.50
  -2   9  -5   83.99    8.00
   2   9   5  100.79   16.50
  -2   9  -5   82.69    8.50
   2   9   5  108.69   13.60
  -2   9  -5   47.10   12.80
   2   9   5  104.19   15.90
   2   9   5  100.09   13.40
   2   9   5  102.79   11.20
   3  -9   5  153.08   13.10
   3  -9   5  135.99    9.50
  -3  -9  -5  151.68   18.30
   3  -9   5  134.99   15.50
  -3  -9  -5  134.89   15.50
   3  -9   5  116.09    9.50
  -3  -9  -5  138.19   15.30
   3   9   5  116.59   15.40
   3   9   5  129.09   16.00
  -3   9  -5  105.89   20.70
   3   9   5  126.89   14.20
   3   9   5  100.79   14.10
  -3   9  -5  116.49    8.80
   3   9   5  126.19   17.70
   4  -9   5  264.37   16.10
  -4  -9  -5  274.47   22.50
   4  -9   5  281.97   17.50
   4  -9   5  335.57   24.60
  -4  -9  -5  263.77   21.10
   4   9   5  320.17   27.90
   4   9   5  285.07   21.80
   4   9   5  289.97   23.20
  -5  -9  -5   77.89   16.70
   5  -9   5   69.49   10.80
   5  -9   5   62.89   10.20
  -5  -9  -5   74.89   14.60
   5  -9   5  101.69   15.80
  -5  -9  -5   77.89   14.40
   5   9   5   79.29   15.40
   5   9   5   63.79   14.00
   5   9   5   69.09   15.90
   5   9   5   55.59   17.30
   5   9   5   62.79   15.30
  -6  -9  -5   11.20   12.10
  -6  -9  -5   15.40   15.70
   6  -9   5    3.70    9.20
  -6  -9  -5    2.00   12.30
   6  -9   5   19.00    9.90
   6  -9   5   21.50   12.10
   6   9   5   25.70   14.20
   6   9   5  -13.30   13.20
   6   9   5   22.40   21.00
   6   9   5    8.40   18.00
   6   9   5  -20.30   21.60
  -6 -10   5  -18.60   12.30
   6 -10  -5   -0.50    6.60
   6 -10  -5   -1.90    6.80
   6 -10  -5   -4.10    5.90
  -6 -10   5   -4.00   14.60
  -6 -10   5    3.20   12.40
   6 -10  -5    3.30    6.60
   6  10  -5   -5.30   13.70
  -6  10   5    0.30    2.30
   6  10  -5   -8.70   13.30
   6  10  -5  -11.20   12.00
   6  10  -5    8.90   12.70
  -6  10   5    2.10    1.00
  -5 -10   5   16.50   12.80
  -5 -10   5   15.30   12.40
   5 -10  -5   27.80    7.70
   5 -10  -5   25.20    6.10
   5 -10  -5   24.20    8.10
   5 -10  -5   20.30    6.20
  -5 -10   5   40.50   14.00
  -5 -10   5   23.80   14.80
  -5  10   5   20.70    6.90
   5  10  -5    9.60   12.40
   5  10  -5   37.20   14.20
   5  10  -5   11.70   15.70
   5  10  -5   26.10   13.40
   4 -10  -5    0.40    7.90
  -4 -10   5   20.90   11.50
  -4 -10   5   -1.50   11.70
  -4 -10   5    7.00   11.90
  -4 -10   5   30.10   14.60
  -4  10   5    2.60    3.30
  -4  10   5   -1.40    2.40
   4  10  -5   10.40   10.50
   4  10  -5    8.60   11.80
  -4  10   5   -5.70    6.90
   4  10  -5   -9.80   11.60
  -3 -10   5   94.59   13.40
   3 -10  -5   92.99   11.40
   3 -10  -5   90.89   11.00
  -3 -10   5   79.89   17.10
  -3 -10   5   71.99   12.90
  -3 -10   5   85.49   14.30
  -3  10   5   89.99   10.50
  -3  10   5   66.19   10.10
   3  10  -5   60.39   13.20
   3  10  -5   96.59   13.20
   3  10  -5   78.79   12.10
  -2 -10   5  658.63   35.80
   2 -10  -5  606.94   33.60
   2 -10  -5  711.73   28.70
   2 -10  -5  661.73   28.60
  -2 -10   5  657.93   29.80
  -2 -10   5  626.24   28.80
  -2 -10   5  694.23   30.90
   2  10  -5  652.53   28.80
  -2  10   5  623.94   28.70
   2  10  -5  552.24   26.00
  -2  10   5  686.73   28.20
  -2  10   5  714.13   28.50
   2  10  -5  723.23   31.00
   2  10  -5  626.84   35.40
   1 -10  -5 1082.39   40.70
   1 -10  -5 1083.89   44.80
  -1 -10   5 1142.79   47.30
  -1 -10   5 1096.29   41.30
  -1 -10   5 1088.09   40.80
   1 -10  -5 1098.99   40.80
  -1 -10   5 1042.80   39.00
  -1  10   5 1058.09   42.40
   1  10  -5 1051.69   40.60
   1  10  -5 1117.59   41.20
  -1  10   5 1112.69   41.10
   1  10  -5 1056.59   45.90
  -1  10   5 1067.09   40.30
   0 -10   5 1758.22   56.39
   0 -10  -5 1549.05   56.69
   0 -10  -5 1672.63   57.59
   0 -10  -5 1632.84   60.29
   0 -10   5 1608.14   53.59
   0 -10   5 1742.93   63.89
   0  10   5 1609.94   56.89
   0  10  -5 1652.43   55.99
   0  10  -5 1688.03   55.69
   0  10   5 1598.74   52.89
   0  10  -5 1672.53   61.59
   0  10   5 1581.44   59.19
   1 -10   5   52.19   15.30
  -1 -10  -5   63.19   15.50
  -1 -10  -5   51.49   11.90
   1 -10   5   45.90    9.00
   1 -10   5   33.40    9.00
   1 -10   5   46.10    7.90
  -1 -10  -5   45.60   13.00
   1  10   5   43.00   12.10
   1  10   5   32.90   10.70
  -1  10  -5   55.69    8.60
  -1  10  -5   41.00    9.00
   1  10   5   42.70    8.40
   1  10   5   76.39   14.30
  -1  10  -5   65.39   13.30
   2 -10   5  232.68   14.80
  -2 -10  -5  280.97   25.80
   2 -10   5  232.38   15.10
  -2 -10  -5  242.88   20.60
   2 -10   5  253.17   26.80
  -2 -10  -5  224.58   21.20
   2 -10   5  232.18   15.00
  -2  10  -5  226.98   22.60
  -2  10  -5  213.68   23.00
   2  10   5  236.78   24.20
   2  10   5  268.07   21.50
   2  10   5  344.27   26.80
   2  10   5  284.87   18.40
   3 -10   5   11.50    5.40
   3 -10   5    6.40    7.10
  -3 -10  -5  -13.70   11.10
   3 -10   5    6.00    7.10
   3 -10   5    4.40    5.80
  -3 -10  -5   13.80   13.90
  -3 -10  -5   11.50   12.40
   3 -10   5   15.30    5.80
  -3  10  -5    9.40   11.40
   3  10   5   19.60   10.50
   3  10   5   26.20   13.40
   3  10   5   -2.00   11.70
  -3  10  -5   11.00    5.40
   3  10   5   -1.90   12.10
   4 -10   5  584.14   24.20
   4 -10   5  653.53   33.70
  -4 -10  -5  604.64   32.90
  -4 -10  -5  621.34   32.30
  -4 -10  -5  660.83   38.30
   4 -10   5  656.03   26.80
   4  10   5  641.14   36.90
   4  10   5  684.43   38.40
   4  10   5  620.84   31.90
   4  10   5  642.74   33.60
   4  10   5  655.83   32.50
  -5 -10  -5   28.60   14.10
  -5 -10  -5   31.20   17.50
   5 -10   5    8.00    7.30
   5 -10   5   29.30   12.90
   5 -10   5   23.60    9.10
  -5 -10  -5   12.40   12.90
   5  10   5   39.90   15.00
   5  10   5   22.60   13.10
   5  10   5   31.20   16.40
   5  10   5   -3.70   14.50
   5  10   5   26.20   13.40
   6 -11  -5   10.60    6.40
   6 -11  -5    7.90    6.80
  -6 -11   5  -12.10   13.80
   6 -11  -5    7.90    5.90
  -6 -11   5  -13.10   12.50
   6  11  -5   -3.40   17.80
   6  11  -5   10.10   13.50
  -6  11   5   -0.50    2.40
   6  11  -5    6.20   14.30
  -6  11   5    2.60    1.20
  -5 -11   5    5.30   12.00
  -5 -11   5   -0.90   15.00
   5 -11  -5   -6.60    7.30
   5 -11  -5   10.20    7.60
  -5 -11   5   14.60   14.20
  -5 -11   5   14.10   13.50
   5  11  -5   -2.80   11.70
  -5  11   5   -1.60    2.80
  -5  11   5    0.90    2.30
   5  11  -5  -16.10   14.40
   5  11  -5   -1.40   22.00
   5  11  -5   -7.10   12.30
  -4 -11   5   14.00   11.90
  -4 -11   5   14.90   11.70
   4 -11  -5    1.30    8.00
  -4 -11   5   21.10   13.00
  -4 -11   5    3.90   15.60
   4 -11  -5    6.80    8.20
   4  11  -5   24.00   12.70
   4  11  -5   13.40   11.40
  -4  11   5    1.80    2.50
  -4  11   5    8.50    3.80
  -4  11   5    7.10    4.90
   4  11  -5   24.40   13.60
   4  11  -5   14.10   15.20
   3 -11  -5   51.19   10.00
   3 -11  -5   38.10    9.80
  -3 -11   5   30.20   19.70
  -3 -11   5   23.30   11.60
   3 -11  -5   49.60   14.80
  -3 -11   5   23.30   15.00
  -3 -11   5   39.10   12.60
   3  11  -5   32.60   12.40
  -3  11   5    2.50    5.00
  -3  11   5   22.00    7.60
   3  11  -5   25.00   11.60
  -2 -11   5   19.40   10.30
   2 -11  -5   18.20   10.30
   2 -11  -5   14.20    9.30
  -2 -11   5   24.90   15.60
   2 -11  -5   10.80   13.00
  -2 -11   5   18.30   11.60
  -2 -11   5   16.30    9.50
   2  11  -5   10.90   10.90
  -2  11   5   22.90    9.30
   2  11  -5   15.50    9.80
  -2  11   5   -1.50    5.60
  -1 -11   5   -2.30   13.20
  -1 -11   5    5.40    8.30
   1 -11  -5    6.00    9.80
   1 -11  -5   20.30   10.30
   1 -11  -5  -12.70   12.00
  -1 -11   5   12.50   10.50
  -1 -11   5    1.40    9.60
   1  11  -5   -1.20    6.60
  -1  11   5  -16.40    9.00
  -1  11   5   -8.80    5.60
   1  11  -5   10.90    9.80
   1  11  -5   13.30   10.00
  -1  11   5    2.60    9.80
   1  11  -5   -2.60    2.30
   0 -11  -5  183.88   18.50
   0 -11   5  171.58   14.80
   0 -11  -5  175.48   19.40
   0 -11   5  164.18   19.50
   0 -11  -5  171.98   18.80
   0 -11   5  181.48   17.30
   0 -11   5  180.98   16.70
   0  11  -5  194.78   16.30
   0  11  -5  160.68   20.00
   0  11   5  224.78   19.90
   0  11  -5  188.58   16.70
   1 -11   5  839.02   32.80
  -1 -11  -5  808.42   36.00
   1 -11   5  849.91   31.50
   1 -11   5  858.91   40.80
   1 -11   5  862.81   33.00
  -1 -11  -5  920.01   37.70
  -1 -11  -5  857.11   40.30
   1  11   5  849.32   30.90
   1  11   5  823.42   39.50
  -1  11  -5  895.51   33.40
  -1  11  -5  802.32   39.90
   1  11   5  848.22   36.60
   2 -11   5   11.90   12.70
   2 -11   5   10.90    6.90
  -2 -11  -5   11.30   13.10
   2 -11   5    5.90    7.00
   2 -11   5   10.50    7.50
  -2 -11  -5    4.60   12.10
  -2 -11  -5   19.30   11.50
   2  11   5   -0.30   11.60
  -2  11  -5    6.10   12.40
   2  11   5    7.20   12.20
  -2  11  -5    1.90    2.70
   2  11   5    7.70    7.70
  -2  11  -5   15.10    7.20
   3 -11   5  244.38   13.80
   3 -11   5  255.47   25.40
  -3 -11  -5  263.37   24.00
   3 -11   5  242.28   14.60
  -3 -11  -5  253.57   23.60
  -3 -11  -5  253.97   22.90
   3 -11   5  253.37   16.20
   3  11   5  248.08   27.60
  -3  11  -5  269.37   23.60
   3  11   5  219.78   26.00
   3  11   5  258.57   20.30
   3  11   5  256.47   23.30
   3  11   5  251.87   23.50
[truncated: 3,173,289 more chars]
