# Supplementary material for: 2,5-Di­methyl­bufo­tenine and 2,5-di­methyl­bufo­teni­dine: novel derivatives of natural tryptamines found in Bufo alvarius toads
Source: Acta Crystallogr E Crystallogr Commun. 2021 Jan 29;77(Pt 2):190–4. doi: 10.1107/S2056989021000803 (PMC7869544; doi:10.1107/S2056989021000803)
Supplement: Supplementary file 2 [file e-77-00190-umd1954c_asup2.hkl]

data_umd1954c_a                                                                 
_shelx_title ' UMD1954C_a.res in P2(1)/n'                                       
_shelx_refln_list_code          4                                               
_shelx_F_calc_maximum       42.70                                               
_exptl_crystal_F_000       624.00                                               
_reflns_d_resolution_high  0.8189                                               
                                                                                
loop_                                                                           
 _space_group_symop_operation_xyz                                               
 'x, y, z'                                                                      
 '-x+1/2, y+1/2, -z+1/2'                                                        
 '-x, -y, -z'                                                                   
 'x-1/2, -y-1/2, z-1/2'                                                         
                                                                                
_cell_length_a     7.7368                                                       
_cell_length_b    12.1233                                                       
_cell_length_c    17.5528                                                       
_cell_angle_alpha  90.000                                                       
_cell_angle_beta  102.154                                                       
_cell_angle_gamma  90.000                                                       
                                                                                
_shelx_F_squared_multiplier     1.000                                           
                                                                                
loop_                                                                           
 _refln_index_h                                                                 
 _refln_index_k                                                                 
 _refln_index_l                                                                 
 _refln_F_squared_calc                                                          
 _refln_F_squared_meas                                                          
 _refln_F_squared_sigma                                                         
 _refln_observed_status                                                         
   4   0   0         97.13         88.72         1.43 o                         
   6   0   0        104.94        101.00         1.83 o                         
   8   0   0         34.10         31.37         1.17 o                         
   2   1   0        340.95        412.47         4.42 o                         
   3   1   0       1605.82       1672.74        24.87 o                         
   4   1   0        476.42        474.38         4.22 o                         
   5   1   0          0.08          0.12         0.28 o                         
   6   1   0          5.79          7.35         0.40 o                         
   7   1   0         53.30         52.94         1.15 o                         
   8   1   0          2.95          2.57         0.45 o                         
   9   1   0          0.94          0.32         0.42 o                         
   2   2   0        873.56        787.13         7.84 o                         
   3   2   0         72.32         55.74         0.68 o                         
   4   2   0        920.63        876.14         7.60 o                         
   5   2   0        110.76        111.28         1.31 o                         
   6   2   0          0.25          1.78         0.30 o                         
   7   2   0         21.52         23.99         0.67 o                         
   8   2   0          9.35          9.08         0.71 o                         
   9   2   0          0.73          0.97         0.56 o                         
   1   3   0        539.79        535.82         4.47 o                         
   2   3   0        533.63        524.92         4.58 o                         
   3   3   0        529.58        518.95         4.55 o                         
   4   3   0         20.12         19.69         0.64 o                         
   5   3   0         86.04         85.24         0.97 o                         
   6   3   0         56.09         55.00         0.85 o                         
   7   3   0         61.81         55.75         0.99 o                         
   8   3   0         23.68         24.14         1.06 o                         
   9   3   0          2.02          0.46         0.51 o                         
   1   4   0          2.97          5.24         0.25 o                         
   2   4   0        134.89        162.37         1.53 o                         
   3   4   0         65.24         90.33         1.04 o                         
   4   4   0        104.22        102.51         1.57 o                         
   5   4   0          0.47          1.13         0.45 o                         
   6   4   0          1.36          2.41         0.53 o                         
   7   4   0         64.40         74.61         1.61 o                         
   8   4   0          1.11          1.66         0.58 o                         
   1   5   0        356.68        357.12         2.99 o                         
   2   5   0          1.18          0.58         0.22 o                         
   3   5   0          8.71          4.83         0.27 o                         
   4   5   0         77.23         85.89         1.27 o                         
   5   5   0         19.84         17.17         0.69 o                         
   6   5   0          8.28          6.61         0.64 o                         
   7   5   0          0.01          0.74         0.64 o                         
   8   5   0          2.59          1.69         0.61 o                         
   0   6   0          0.34          0.11         0.34 o                         
   2   6   0         11.20         11.32         0.44 o                         
   3   6   0         57.72         61.76         0.81 o                         
   4   6   0         80.33         77.71         1.31 o                         
   5   6   0         64.24         65.07         1.35 o                         
   6   6   0         19.45         24.44         0.99 o                         
   7   6   0          2.15          1.14         0.60 o                         
   8   6   0          1.11          1.98         0.73 o                         
   1   7   0        310.63        343.88         2.77 o                         
   2   7   0        136.32        151.19         1.50 o                         
   3   7   0        312.35        316.26         3.00 o                         
   4   7   0         22.61         22.53         0.96 o                         
   5   7   0         79.72         76.99         1.47 o                         
   6   7   0          7.87         10.29         0.71 o                         
   7   7   0          0.10          0.87         0.66 o                         
   8   7   0          0.13          0.06         0.70 o                         
   0   8   0          1.93          4.42         0.54 o                         
   1   8   0          1.85          1.94         0.31 o                         
   2   8   0          6.87          7.12         0.41 o                         
   3   8   0         39.42         46.07         0.80 o                         
   4   8   0         95.91         91.01         1.18 o                         
   5   8   0         19.97         24.45         0.86 o                         
   6   8   0          0.10         -0.06         0.61 o                         
   7   8   0          4.44          3.67         0.68 o                         
   1   9   0         18.58         21.34         0.57 o                         
   2   9   0          1.45          1.87         0.37 o                         
   3   9   0        123.51        132.08         1.82 o                         
   4   9   0          0.16          1.14         0.22 o                         
   5   9   0         51.64         49.19         1.18 o                         
   6   9   0         16.21         19.18         0.83 o                         
   7   9   0         18.97         16.26         1.02 o                         
   0  10   0        367.53        382.76         4.83 o                         
   1  10   0         11.77          8.69         0.48 o                         
   2  10   0        210.74        194.46         2.04 o                         
   3  10   0        318.89        326.22         3.70 o                         
   4  10   0         32.09         28.91         0.80 o                         
   5  10   0         64.29         66.52         1.43 o                         
   6  10   0          5.06          4.75         0.65 o                         
   1  11   0         11.24         11.30         0.65 o                         
   2  11   0        119.04        117.69         1.40 o                         
   3  11   0          2.55          3.69         0.51 o                         
   4  11   0         18.56         19.76         0.77 o                         
   5  11   0         13.95         15.28         0.97 o                         
   6  11   0          0.21         -0.66         0.67 o                         
   0  12   0         50.73         48.79         1.59 o                         
   1  12   0         14.90         19.50         0.77 o                         
   2  12   0          2.60          1.64         0.37 o                         
   3  12   0          0.22         -0.06         0.40 o                         
   4  12   0          9.65          8.65         0.69 o                         
   5  12   0          1.36          1.13         0.50 o                         
   1  13   0         12.78         12.96         0.64 o                         
   2  13   0          0.31         -0.01         0.32 o                         
   3  13   0          0.09         -0.32         0.32 o                         
   4  13   0          0.26          0.26         0.46 o                         
   0  14   0          5.50          6.45         0.93 o                         
   1  14   0          4.32          5.82         0.67 o                         
   2  14   0          0.30          0.28         0.43 o                         
  -9   0   1          6.68          7.73         1.53 o                         
  -7   0   1         36.99         30.73         1.26 o                         
  -5   0   1         83.40         75.53         1.37 o                         
  -3   0   1        352.67        314.65         4.01 o                         
   5   0   1        269.09        257.20         3.47 o                         
   7   0   1         21.40         13.86         0.90 o                         
   9   0   1          0.13         -0.32         0.96 o                         
  -9   1   1          0.29          0.74         0.34 o                         
  -8   1   1          0.10         -0.12         0.29 o                         
  -7   1   1        154.99        157.01         1.77 o                         
  -6   1   1          0.88         -0.33         0.33 o                         
  -5   1   1         81.88         89.40         1.07 o                         
  -4   1   1        210.89        206.71         1.98 o                         
  -3   1   1        280.96        340.19         3.04 o                         
  -1   1   1        407.22        382.86         5.08 o                         
   3   1   1        121.16        136.50         1.49 o                         
   4   1   1        188.34        204.58         2.05 o                         
   5   1   1        115.10        132.33         1.44 o                         
   6   1   1         23.93         23.39         0.62 o                         
   7   1   1          0.00         -0.32         0.32 o                         
   8   1   1          2.03          2.02         0.42 o                         
   9   1   1          8.80         10.78         1.00 o                         
  -9   2   1         12.26         12.75         0.78 o                         
  -8   2   1          3.79          2.09         0.43 o                         
  -7   2   1         90.05         88.69         1.44 o                         
  -6   2   1         25.92         28.79         0.76 o                         
  -5   2   1         76.20         78.61         1.08 o                         
  -4   2   1          1.22          3.14         0.32 o                         
  -3   2   1         11.33         10.46         0.40 o                         
  -2   2   1        101.78         60.51         0.69 o                         
   0   2   1        374.00        384.13         2.97 o                         
   2   2   1        324.92        304.75         3.36 o                         
   4   2   1          2.60          2.18         0.25 o                         
   5   2   1        404.47        359.59         3.30 o                         
   6   2   1          4.38          2.99         0.37 o                         
   7   2   1          4.59          7.65         0.42 o                         
   8   2   1          1.63          0.64         0.39 o                         
   9   2   1          8.24          6.62         0.82 o                         
  -9   3   1          4.19          1.54         0.60 o                         
  -8   3   1          0.12          0.19         0.27 o                         
  -7   3   1          5.90          8.64         0.50 o                         
  -6   3   1         28.12         27.13         0.77 o                         
  -5   3   1         34.84         36.89         0.69 o                         
  -4   3   1          8.06         11.27         0.60 o                         
  -3   3   1        565.88        529.01         4.87 o                         
  -2   3   1       1301.95       1440.93        42.71 o                         
  -1   3   1        606.95        611.69         4.90 o                         
   0   3   1        448.77        455.21         3.33 o                         
   2   3   1          9.47          6.01         0.24 o                         
   3   3   1        120.92        112.49         1.86 o                         
   4   3   1         23.86         19.96         0.66 o                         
   5   3   1        224.18        215.55         2.44 o                         
   6   3   1          1.52          3.31         0.57 o                         
   7   3   1          0.06          0.60         0.54 o                         
   8   3   1          1.53          1.54         0.47 o                         
  -8   4   1          0.01         -0.61         0.61 o                         
  -7   4   1         57.47         54.56         1.48 o                         
  -6   4   1        109.25        102.93         1.51 o                         
  -5   4   1         38.82         44.05         0.64 o                         
  -4   4   1        213.45        262.96         2.38 o                         
  -3   4   1         30.77         30.40         0.58 o                         
  -2   4   1        159.18        134.54         1.25 o                         
  -1   4   1          8.00          4.44         0.24 o                         
   0   4   1        222.46        208.19         1.68 o                         
   1   4   1         22.70         18.60         0.95 o                         
   2   4   1         27.49         29.78         0.93 o                         
   3   4   1        300.38        294.82         3.22 o                         
   4   4   1        284.90        295.81         3.12 o                         
   5   4   1          4.70          7.09         0.53 o                         
   6   4   1         66.04         71.79         1.31 o                         
   7   4   1          1.47          0.55         0.67 o                         
   8   4   1         41.36         42.14         1.27 o                         
  -8   5   1          1.16         -0.05         0.64 o                         
  -7   5   1         73.27         77.44         1.62 o                         
  -6   5   1         10.23         15.63         0.73 o                         
  -5   5   1          0.01          1.92         0.59 o                         
  -4   5   1         15.46         12.10         0.42 o                         
  -3   5   1        414.91        414.08         3.62 o                         
  -2   5   1         66.02         66.49         1.16 o                         
  -1   5   1       1499.01       1647.41        28.35 o                         
   0   5   1        290.97        315.33         2.84 o                         
   1   5   1        127.23        150.17         1.35 o                         
   2   5   1          1.75          3.43         0.26 o                         
   3   5   1        301.12        312.54         2.88 o                         
   4   5   1        179.00        177.38         2.08 o                         
   5   5   1        112.97        105.49         1.61 o                         
   6   5   1         17.09         16.07         0.72 o                         
   7   5   1          0.55          0.12         0.59 o                         
   8   5   1          4.41          2.95         0.68 o                         
  -8   6   1          1.06          1.64         0.64 o                         
  -7   6   1          3.28          1.95         0.62 o                         
  -6   6   1         18.70         17.21         0.86 o                         
  -5   6   1         92.91        100.51         1.52 o                         
  -4   6   1        111.35        115.61         1.28 o                         
  -3   6   1         25.14         36.43         0.79 o                         
  -2   6   1        338.32        361.13         2.86 o                         
  -1   6   1         83.57         79.10         0.96 o                         
   0   6   1        161.54        125.99         1.66 o                         
   1   6   1         48.06         54.57         0.70 o                         
   2   6   1         20.70         26.10         1.13 o                         
   3   6   1         22.78         18.70         0.48 o                         
   4   6   1        126.36        133.57         1.66 o                         
   5   6   1          1.51          0.72         0.54 o                         
   6   6   1         46.45         47.21         1.25 o                         
   7   6   1          8.80         10.01         0.74 o                         
   8   6   1          2.68          3.72         0.73 o                         
  -8   7   1         29.86         26.17         1.03 o                         
  -7   7   1          0.29          0.07         0.64 o                         
  -6   7   1         46.67         48.76         1.36 o                         
  -5   7   1          3.17          4.38         0.58 o                         
  -4   7   1        154.46        144.75         1.60 o                         
  -3   7   1        160.65        167.75         1.56 o                         
  -2   7   1         15.34         11.30         0.56 o                         
  -1   7   1          0.08          2.57         0.33 o                         
   0   7   1         22.76         27.38         0.72 o                         
   1   7   1         33.52         42.60         0.65 o                         
   2   7   1        129.45        132.52         1.35 o                         
   3   7   1          0.23          1.41         0.24 o                         
   4   7   1         31.00         33.84         1.00 o                         
   5   7   1        154.01        163.55         2.14 o                         
   6   7   1         34.87         32.76         1.37 o                         
   7   7   1          1.92          0.98         0.67 o                         
   8   7   1          3.71          4.14         0.77 o                         
  -7   8   1          4.40          4.91         0.70 o                         
  -6   8   1          2.19          1.36         0.74 o                         
  -5   8   1          2.77          1.88         0.60 o                         
  -4   8   1         15.24         17.17         0.58 o                         
  -3   8   1          6.98          7.92         0.40 o                         
  -2   8   1         51.21         58.09         0.86 o                         
  -1   8   1         45.04         47.19         0.76 o                         
   0   8   1         96.98         96.13         1.20 o                         
   1   8   1          9.61          9.05         0.39 o                         
   2   8   1        113.17        120.83         1.42 o                         
   3   8   1         75.49         78.77         1.05 o                         
   4   8   1        334.69        368.67         4.45 o                         
   5   8   1          1.37          1.00         0.55 o                         
   6   8   1          9.48         11.90         0.77 o                         
   7   8   1          1.22          0.70         0.64 o                         
  -7   9   1          1.30          2.21         0.67 o                         
  -6   9   1         18.84         17.57         0.78 o                         
  -5   9   1         40.89         42.39         1.01 o                         
  -4   9   1        109.50        113.40         1.34 o                         
  -3   9   1          4.82          5.98         0.44 o                         
  -2   9   1        381.84        381.57         3.28 o                         
  -1   9   1         11.56         16.59         0.52 o                         
   0   9   1         48.47         46.79         0.84 o                         
   1   9   1        121.57        126.18         1.34 o                         
   2   9   1          9.65         10.18         0.45 o                         
   3   9   1         45.45         40.88         1.12 o                         
   4   9   1        374.12        373.11         3.65 o                         
   5   9   1          0.34          1.20         0.58 o                         
   6   9   1         34.19         42.84         1.31 o                         
   7   9   1          1.58          1.97         0.72 o                         
  -6  10   1         22.18         26.68         0.91 o                         
  -5  10   1         68.83         71.03         1.05 o                         
  -4  10   1          1.51          1.54         0.39 o                         
  -3  10   1          0.72          2.63         0.38 o                         
  -2  10   1        283.09        262.57         2.40 o                         
  -1  10   1          2.74          1.63         0.43 o                         
   0  10   1        540.95        512.60         4.42 o                         
   1  10   1          5.96          5.71         0.46 o                         
   2  10   1         13.96          9.32         0.50 o                         
   3  10   1         38.14         48.78         1.09 o                         
   4  10   1         92.17         88.02         1.42 o                         
   5  10   1          1.25          1.52         0.55 o                         
   6  10   1          0.02         -0.11         0.61 o                         
  -6  11   1          1.24          0.85         0.55 o                         
  -5  11   1         24.80         24.29         0.78 o                         
  -4  11   1          8.74         10.65         0.61 o                         
  -3  11   1         40.60         33.88         0.89 o                         
  -2  11   1         22.04         15.72         0.59 o                         
  -1  11   1          5.61          1.94         0.40 o                         
   0  11   1          1.61          1.68         0.50 o                         
   1  11   1         10.45          7.44         0.53 o                         
   2  11   1         29.27         27.83         0.81 o                         
   3  11   1         20.27         24.02         0.73 o                         
   4  11   1          8.20          7.42         0.70 o                         
   5  11   1         20.20         20.31         1.13 o                         
   6  11   1          0.15          0.68         0.81 o                         
  -5  12   1          2.75          0.85         0.41 o                         
  -4  12   1          1.82          1.86         0.39 o                         
  -3  12   1         11.19          8.53         0.56 o                         
  -2  12   1         10.41         13.76         0.88 o                         
  -1  12   1          5.95          6.86         0.85 o                         
   0  12   1         43.30         46.07         1.13 o                         
   1  12   1          5.20          3.55         0.53 o                         
   2  12   1          4.31          3.91         0.51 o                         
   3  12   1          4.63          5.55         0.55 o                         
   4  12   1          9.29          7.75         0.65 o                         
   5  12   1          2.24          1.32         0.81 o                         
  -4  13   1          0.01         -0.16         0.37 o                         
  -3  13   1          9.56         14.16         0.73 o                         
  -2  13   1          0.76          0.90         0.50 o                         
  -1  13   1          7.78          5.79         0.57 o                         
   0  13   1          1.06          1.11         0.55 o                         
   1  13   1         29.79         39.96         1.16 o                         
   2  13   1          0.37         -0.27         0.29 o                         
   3  13   1          0.85          0.39         0.40 o                         
   4  13   1          2.44          1.87         0.39 o                         
  -3  14   1          2.67          1.22         0.56 o                         
  -2  14   1          0.68          0.99         0.47 o                         
  -1  14   1          2.54          1.45         0.59 o                         
   0  14   1          7.75          5.97         0.62 o                         
   1  14   1          0.17         -0.33         0.45 o                         
   2  14   1          0.12         -0.28         0.40 o                         
  -8   0   2          5.37          6.56         0.77 o                         
  -6   0   2        322.98        346.12         4.59 o                         
  -4   0   2        589.26        647.15         7.44 o                         
   4   0   2        860.25        799.33         9.13 o                         
   6   0   2         18.02         19.22         0.79 o                         
   8   0   2          8.34          9.77         0.76 o                         
  -9   1   2          1.37          0.45         0.74 o                         
  -8   1   2         21.76         21.20         0.79 o                         
  -7   1   2          7.38          8.36         0.50 o                         
  -6   1   2          6.46          7.30         0.40 o                         
  -5   1   2        112.46        109.13         1.24 o                         
  -4   1   2          3.32          4.56         0.33 o                         
  -3   1   2        923.39        849.50         7.67 o                         
   0   1   2        274.86        284.45         6.05 o                         
   2   1   2        189.17        173.33         1.64 o                         
   3   1   2        290.95        283.17         2.49 o                         
   4   1   2        175.98        188.59         1.79 o                         
   5   1   2        185.79        183.95         1.81 o                         
   6   1   2         37.50         34.40         0.79 o                         
   7   1   2          0.13         -0.31         0.31 o                         
   8   1   2          3.04          0.37         0.26 o                         
  -9   2   2          0.69          0.81         0.30 o                         
  -8   2   2         21.74         17.50         0.84 o                         
  -7   2   2         17.24         25.27         0.77 o                         
  -6   2   2         22.08         26.48         0.66 o                         
  -5   2   2         93.97        101.73         1.19 o                         
  -4   2   2        959.58       1058.39         9.16 o                         
  -3   2   2        974.95       1059.02         9.12 o                         
  -1   2   2        699.73        698.48         6.95 o                         
   2   2   2          0.00          4.65         0.43 o                         
   3   2   2        702.75        684.43         5.71 o                         
   4   2   2        766.99        731.29         6.42 o                         
   5   2   2          7.48          6.99         0.29 o                         
   6   2   2         52.27         49.08         1.02 o                         
   7   2   2          1.96          1.75         0.40 o                         
   8   2   2         12.06         10.21         0.80 o                         
  -9   3   2          0.47          0.31         0.55 o                         
  -8   3   2          0.52          0.12         0.32 o                         
  -7   3   2          2.78          1.70         0.47 o                         
  -6   3   2          2.46          1.32         0.41 o                         
  -5   3   2         31.62         37.30         0.97 o                         
  -4   3   2        236.65        232.69         2.23 o                         
  -3   3   2        444.65        506.05         4.30 o                         
  -2   3   2         81.62         74.98         0.77 o                         
  -1   3   2         14.51         10.37         0.28 o                         
   1   3   2        272.97        253.09         2.54 o                         
   2   3   2        135.66        132.48         1.48 o                         
   3   3   2         11.75         14.21         0.81 o                         
   4   3   2        181.67        154.93         1.82 o                         
   5   3   2          5.55          8.88         0.53 o                         
   6   3   2          4.97          6.50         0.56 o                         
   7   3   2          6.27          6.01         0.60 o                         
   8   3   2          4.79          2.12         0.78 o                         
  -9   4   2          4.64          6.30         0.78 o                         
  -8   4   2          3.04          4.95         0.41 o                         
  -7   4   2         32.54         33.94         1.25 o                         
  -6   4   2         48.81         33.95         0.73 o                         
  -5   4   2         40.27         51.09         0.74 o                         
  -4   4   2        255.31        271.46         2.67 o                         
  -3   4   2          6.94         21.40         0.49 o                         
  -2   4   2         29.83         25.46         0.51 o                         
  -1   4   2        116.61        124.51         1.12 o                         
   0   4   2        589.76        575.65         4.34 o                         
   1   4   2        145.99        132.77         1.43 o                         
   2   4   2         39.81         37.42         0.50 o                         
   3   4   2         89.09         86.64         1.14 o                         
   4   4   2        103.45         95.45         1.28 o                         
   5   4   2          2.16          2.80         0.50 o                         
   6   4   2          0.80          0.46         0.52 o                         
   7   4   2          3.56          3.50         0.63 o                         
   8   4   2          0.86          0.84         0.50 o                         
  -8   5   2         16.70         14.96         0.76 o                         
  -7   5   2         12.83         11.82         1.14 o                         
  -6   5   2          0.34          0.33         0.26 o                         
  -5   5   2         10.49         15.87         0.44 o                         
  -4   5   2          2.23          3.10         0.31 o                         
  -3   5   2        715.14        695.43         5.66 o                         
  -2   5   2         10.30         14.85         0.44 o                         
  -1   5   2          3.65          3.81         0.25 o                         
   0   5   2        260.34        236.14         2.89 o                         
   1   5   2         13.63         13.61         0.42 o                         
   2   5   2         40.21         52.04         0.97 o                         
   3   5   2          2.04          4.02         0.43 o                         
   4   5   2         14.84         16.53         0.77 o                         
   5   5   2          5.07          5.80         0.55 o                         
   6   5   2          8.19          7.75         0.65 o                         
   7   5   2          2.01          2.13         0.60 o                         
   8   5   2          1.45          1.21         0.72 o                         
  -8   6   2         12.28         13.46         0.91 o                         
  -7   6   2        107.83        109.96         1.93 o                         
  -6   6   2          4.01          2.86         0.72 o                         
  -5   6   2          0.00         -0.24         0.24 o                         
  -4   6   2         35.91         39.08         0.73 o                         
  -3   6   2        323.14        346.20         4.51 o                         
  -2   6   2        820.71        882.97         6.88 o                         
  -1   6   2        301.79        295.00         2.56 o                         
   0   6   2          5.78          6.48         0.34 o                         
   1   6   2        107.17        130.65         1.19 o                         
   2   6   2         17.10         15.92         0.44 o                         
   3   6   2        324.60        322.44         2.68 o                         
   4   6   2        125.25        117.88         1.54 o                         
   5   6   2          3.40          2.90         0.53 o                         
   6   6   2          9.38         10.06         0.73 o                         
   7   6   2          0.84          0.30         0.62 o                         
   8   6   2          7.21          9.10         0.79 o                         
  -8   7   2          2.58          3.80         0.82 o                         
  -7   7   2          0.21          2.24         0.75 o                         
  -6   7   2         23.69         26.61         1.06 o                         
  -5   7   2          0.08         -0.23         0.23 o                         
  -4   7   2          7.59          8.06         0.49 o                         
  -3   7   2         16.75         12.80         0.52 o                         
  -2   7   2         27.03         36.81         1.30 o                         
  -1   7   2        900.91        947.79         7.41 o                         
   0   7   2        598.04        600.75         4.62 o                         
   1   7   2        125.23        137.51         1.33 o                         
   2   7   2        100.04        102.31         1.31 o                         
   3   7   2          3.16          3.14         0.26 o                         
   4   7   2         27.81         33.68         0.97 o                         
   5   7   2        123.72        130.04         2.05 o                         
   6   7   2          0.04         -0.04         0.62 o                         
   7   7   2         15.61         16.24         0.91 o                         
  -7   8   2          0.41          0.15         0.75 o                         
  -6   8   2          2.19          3.42         0.66 o                         
  -5   8   2          0.03         -0.20         0.23 o                         
  -4   8   2         27.68         28.82         0.71 o                         
  -3   8   2          2.10          0.86         0.34 o                         
  -2   8   2         28.99         27.40         0.65 o                         
  -1   8   2          2.84          1.30         0.34 o                         
   0   8   2         11.43          9.91         0.37 o                         
   1   8   2        281.98        275.42         2.39 o                         
   2   8   2         70.36         64.24         0.90 o                         
   3   8   2        243.72        237.03         2.54 o                         
   4   8   2          0.82          1.01         0.49 o                         
   5   8   2          0.49          1.19         0.54 o                         
   6   8   2          9.62         10.84         0.73 o                         
   7   8   2          0.19         -0.05         0.81 o                         
  -7   9   2         13.00         14.94         1.03 o                         
  -6   9   2          8.71         10.43         0.72 o                         
  -5   9   2          0.01          0.54         0.28 o                         
  -4   9   2          1.92          4.19         0.41 o                         
  -3   9   2        237.64        223.12         2.18 o                         
  -2   9   2          0.43          0.68         0.39 o                         
  -1   9   2        154.97        157.53         1.59 o                         
   0   9   2          0.99          1.86         0.32 o                         
   1   9   2         40.85         38.68         0.81 o                         
   2   9   2         61.23         51.33         0.85 o                         
   3   9   2         16.30         17.43         0.67 o                         
   4   9   2          1.46          3.35         0.58 o                         
   5   9   2          0.75          3.68         0.61 o                         
   6   9   2         18.59         18.90         0.88 o                         
   7   9   2          4.68          6.24         0.95 o                         
  -6  10   2          1.39          0.81         0.54 o                         
  -5  10   2          0.20          0.10         0.23 o                         
  -4  10   2         17.27         15.62         0.69 o                         
  -3  10   2        247.74        227.20         2.42 o                         
  -2  10   2         21.81         21.13         0.67 o                         
  -1  10   2        213.47        190.85         1.89 o                         
   0  10   2         38.16         38.41         0.99 o                         
   1  10   2        270.66        255.31         3.08 o                         
   2  10   2        218.70        225.36         2.20 o                         
   3  10   2         90.35         90.97         1.50 o                         
   4  10   2         18.06         18.55         0.79 o                         
   5  10   2          7.83          7.82         0.78 o                         
   6  10   2         14.10         12.13         0.82 o                         
  -6  11   2          1.94          1.35         0.54 o                         
  -5  11   2          2.39          2.41         0.53 o                         
  -4  11   2         13.28         13.94         0.64 o                         
  -3  11   2          0.33         -0.11         0.32 o                         
  -2  11   2         53.86         63.19         1.13 o                         
  -1  11   2          0.75         -0.33         0.38 o                         
   0  11   2        124.69        125.59         1.53 o                         
   1  11   2         34.71         33.79         0.86 o                         
   2  11   2          0.11         -0.36         0.36 o                         
   3  11   2         34.97         35.33         0.87 o                         
   4  11   2         24.91         25.90         0.80 o                         
   5  11   2          0.01          0.99         0.73 o                         
  -5  12   2          0.10         -0.18         0.22 o                         
  -4  12   2          5.76          5.68         0.53 o                         
  -3  12   2         28.51         31.06         0.89 o                         
  -2  12   2          1.25          0.43         0.44 o                         
  -1  12   2          7.38          8.28         0.65 o                         
   0  12   2          5.93          4.83         0.59 o                         
   1  12   2          0.07         -0.29         0.29 o                         
   2  12   2          5.24          6.35         0.56 o                         
   3  12   2          6.61          6.42         0.62 o                         
   4  12   2          1.99          0.59         0.25 o                         
   5  12   2          1.11          0.92         0.83 o                         
  -4  13   2          0.14          0.02         0.29 o                         
  -3  13   2          0.90          0.23         0.35 o                         
  -2  13   2          0.19          0.34         0.30 o                         
  -1  13   2          0.19          0.31         0.52 o                         
   0  13   2          0.34          0.49         0.55 o                         
   1  13   2          1.06          0.77         0.51 o                         
   2  13   2          9.23         10.25         0.93 o                         
   3  13   2          4.34          5.22         0.73 o                         
   4  13   2          1.28          1.12         0.55 o                         
  -3  14   2          0.29          0.13         0.41 o                         
  -2  14   2          5.05          5.53         0.68 o                         
  -1  14   2          3.44          3.94         0.67 o                         
   0  14   2          0.89          0.66         0.57 o                         
   1  14   2         20.74         22.54         0.87 o                         
   2  14   2          0.53          1.23         0.42 o                         
  -9   0   3          4.61          7.60         2.67 o                         
  -7   0   3          0.27         -0.29         0.58 o                         
  -5   0   3         33.81         26.06         0.88 o                         
  -3   0   3        325.04        265.75         3.44 o                         
   5   0   3         52.20         35.95         0.91 o                         
   7   0   3          4.21          2.36         0.61 o                         
  -9   1   3         29.36         32.42         1.45 o                         
  -8   1   3          0.09          0.00         0.28 o                         
  -7   1   3        107.04        105.33         1.52 o                         
  -6   1   3         31.72         33.42         1.18 o                         
  -5   1   3         19.33         17.94         0.59 o                         
  -4   1   3        101.73         94.25         1.24 o                         
  -3   1   3         27.83         34.15         0.80 o                         
  -1   1   3        924.39        875.17        15.00 o                         
   0   1   3         63.42         80.35         1.01 o                         
   2   1   3        144.01        137.81         1.25 o                         
   4   1   3        144.73        159.90         1.58 o                         
   5   1   3         10.78         12.87         0.47 o                         
   6   1   3         30.63         29.23         0.95 o                         
   7   1   3         16.27         19.83         0.67 o                         
   8   1   3          0.92          0.45         0.29 o                         
  -9   2   3          1.06          0.22         0.29 o                         
  -8   2   3         14.81         13.27         0.71 o                         
  -7   2   3          0.00         -0.25         0.43 o                         
  -6   2   3         57.87         53.10         0.99 o                         
  -5   2   3        143.23        143.53         1.49 o                         
  -4   2   3         13.92          6.44         0.33 o                         
  -3   2   3          4.14          2.97         0.27 o                         
  -2   2   3        311.80        298.72         4.81 o                         
   0   2   3         24.27         11.20         0.49 o                         
   2   2   3        653.96        715.02         5.72 o                         
   3   2   3        601.57        549.71         4.85 o                         
   4   2   3        105.96        113.55         1.70 o                         
   5   2   3          0.10         -0.04         0.28 o                         
   6   2   3          0.08         -0.29         0.29 o                         
   7   2   3         11.10          9.46         0.48 o                         
   8   2   3          1.15          0.72         0.48 o                         
  -9   3   3          6.11          6.02         0.54 o                         
  -8   3   3          2.22          2.89         0.47 o                         
  -7   3   3        129.71        120.55         1.66 o                         
  -6   3   3          0.90          1.40         0.41 o                         
  -5   3   3        211.23        241.41         2.26 o                         
  -4   3   3          0.02          0.18         0.26 o                         
  -3   3   3         19.97         16.10         0.54 o                         
  -2   3   3       1332.06       1363.21        14.34 o                         
   1   3   3         13.63          4.59         0.22 o                         
   2   3   3        857.40        849.13         6.55 o                         
   3   3   3         45.16         42.73         0.82 o                         
   4   3   3          1.07          1.64         0.43 o                         
   5   3   3          0.71          0.28         0.44 o                         
   6   3   3          0.17         -0.22         0.54 o                         
   7   3   3         34.52         37.49         1.72 o                         
   8   3   3          5.59          6.99         0.72 o                         
  -9   4   3         20.40         21.47         0.87 o                         
  -8   4   3         15.55         14.77         0.62 o                         
  -7   4   3          0.03         -0.21         0.21 o                         
  -6   4   3         31.46         25.66         0.83 o                         
  -5   4   3         21.64         15.11         0.50 o                         
  -4   4   3        346.83        317.25         2.84 o                         
  -3   4   3       1283.62       1394.94        12.55 o                         
  -2   4   3        862.08        877.51         6.79 o                         
  -1   4   3        404.89        382.60         2.95 o                         
   0   4   3        109.64         67.70         0.93 o                         
   2   4   3        126.01        100.44         0.93 o                         
   3   4   3         38.30         31.50         0.80 o                         
   4   4   3         22.98         24.50         0.76 o                         
   5   4   3         10.14          7.94         0.57 o                         
   6   4   3         19.98         18.52         0.74 o                         
   7   4   3         10.59         12.20         0.76 o                         
   8   4   3          1.30          1.01         0.50 o                         
  -8   5   3          4.12          4.86         0.70 o                         
  -7   5   3         16.07         16.64         0.59 o                         
  -6   5   3         15.96         16.92         0.65 o                         
  -5   5   3        171.54        176.24         1.93 o                         
  -4   5   3          1.43          0.62         0.27 o                         
  -3   5   3        272.17        291.56         2.52 o                         
  -2   5   3         59.80         93.59         1.23 o                         
  -1   5   3         57.60         75.96         0.81 o                         
   0   5   3       1032.06       1072.13         8.27 o                         
   1   5   3        324.22        382.51         2.99 o                         
   2   5   3         47.78         40.67         0.61 o                         
   3   5   3        239.80        199.93         2.14 o                         
   4   5   3         15.26         17.49         0.62 o                         
   5   5   3        138.57        144.99         1.87 o                         
   6   5   3         39.75         41.47         1.20 o                         
   7   5   3          6.50          3.06         0.61 o                         
   8   5   3          6.24          7.25         0.78 o                         
  -8   6   3          1.71          3.70         0.61 o                         
  -7   6   3         23.65         32.47         1.55 o                         
  -6   6   3         15.43         16.88         0.55 o                         
  -5   6   3         13.64          7.96         0.52 o                         
  -4   6   3          7.79          8.96         0.38 o                         
  -3   6   3         87.46         86.81         0.96 o                         
  -2   6   3        780.29        784.23         6.14 o                         
  -1   6   3        230.10        213.65         2.82 o                         
   1   6   3        164.03        152.26         1.35 o                         
   2   6   3        196.78        210.89         1.92 o                         
   3   6   3         47.09         42.82         0.58 o                         
   4   6   3        265.52        276.48         3.42 o                         
   5   6   3         47.23         39.89         1.17 o                         
   6   6   3          9.91          9.62         0.72 o                         
   7   6   3          2.63          1.76         0.63 o                         
   8   6   3          5.72          4.27         0.74 o                         
  -8   7   3         17.82         21.99         1.09 o                         
  -7   7   3          3.31          3.25         0.55 o                         
  -6   7   3         14.91         14.86         0.59 o                         
  -5   7   3          0.21          3.01         0.38 o                         
  -4   7   3          0.01         -0.33         0.33 o                         
  -3   7   3          0.59          0.69         0.28 o                         
  -2   7   3        185.34        190.02         1.71 o                         
  -1   7   3        230.04        225.49         1.93 o                         
   0   7   3        178.06        176.49         1.60 o                         
   1   7   3         16.91         14.55         0.95 o                         
   2   7   3        130.30        134.55         1.43 o                         
   3   7   3          3.42          4.51         0.41 o                         
   4   7   3         31.82         34.08         0.96 o                         
   5   7   3          0.42         -0.54         0.54 o                         
   6   7   3          0.91          1.66         0.65 o                         
   7   7   3         13.88         14.10         0.88 o                         
  -7   8   3         64.34         67.94         1.73 o                         
  -6   8   3          1.15          0.77         0.48 o                         
  -5   8   3         15.08         15.17         0.59 o                         
  -4   8   3         12.79          5.70         0.50 o                         
  -3   8   3         78.78         83.15         0.99 o                         
  -2   8   3         69.59         58.29         0.86 o                         
  -1   8   3         50.23         54.17         0.77 o                         
   0   8   3        346.24        341.07         2.86 o                         
   1   8   3         10.97         12.20         0.44 o                         
   2   8   3        132.72        129.93         1.27 o                         
   3   8   3         36.99         35.35         0.69 o                         
   4   8   3          2.80          4.03         0.60 o                         
   5   8   3         19.59         22.59         0.95 o                         
   6   8   3         13.35         13.84         0.77 o                         
   7   8   3          0.00         -0.37         0.70 o                         
  -7   9   3         15.22         11.48         0.94 o                         
  -6   9   3         82.58         78.21         1.42 o                         
  -5   9   3         20.27         16.81         0.59 o                         
  -4   9   3         70.02         63.70         0.94 o                         
  -3   9   3         58.96         58.11         0.96 o                         
  -2   9   3          0.38          0.21         0.42 o                         
  -1   9   3         55.61         55.76         0.89 o                         
   0   9   3        260.40        260.66         2.30 o                         
   1   9   3        153.46        143.05         1.52 o                         
   2   9   3         28.95         27.26         0.66 o                         
   3   9   3         84.65         84.16         1.14 o                         
   4   9   3          2.14          2.65         0.65 o                         
   5   9   3          6.01          4.76         0.64 o                         
   6   9   3         94.12         93.36         1.64 o                         
  -6  10   3          5.20          4.10         0.47 o                         
  -5  10   3         35.13         36.46         0.82 o                         
  -4  10   3         39.20         38.70         0.97 o                         
  -3  10   3        109.21        124.60         1.97 o                         
  -2  10   3        108.50        113.68         1.36 o                         
  -1  10   3         62.62         63.07         1.08 o                         
   0  10   3          3.90          4.30         0.44 o                         
   1  10   3          1.59          2.46         0.47 o                         
   2  10   3        172.49        156.49         1.72 o                         
   3  10   3         30.67         32.23         1.01 o                         
   4  10   3         90.31         95.73         2.11 o                         
   5  10   3         45.32         51.58         1.28 o                         
   6  10   3         26.35         28.65         1.08 o                         
  -6  11   3          5.27          5.56         0.49 o                         
  -5  11   3          1.25          0.58         0.39 o                         
  -4  11   3         36.35         31.53         0.92 o                         
  -3  11   3          3.98          2.94         0.42 o                         
  -2  11   3          6.26          9.02         0.57 o                         
  -1  11   3         53.44         45.27         1.04 o                         
   0  11   3          0.15          0.27         0.47 o                         
   1  11   3         62.83         54.13         1.05 o                         
   2  11   3          3.42          3.96         0.50 o                         
   3  11   3          2.11          0.27         0.30 o                         
   4  11   3          4.82          6.42         0.53 o                         
   5  11   3          9.15          8.48         0.66 o                         
  -5  12   3          0.13          0.62         0.40 o                         
  -4  12   3          0.77          0.94         0.35 o                         
  -3  12   3         13.83          7.46         0.59 o                         
  -2  12   3          1.01         -0.11         0.40 o                         
  -1  12   3          2.45         -0.02         0.39 o                         
   0  12   3         13.37         13.82         0.71 o                         
   1  12   3         39.59         41.10         1.23 o                         
   2  12   3          0.52          0.31         0.35 o                         
   3  12   3          7.81          8.24         0.54 o                         
   4  12   3          5.77          6.34         0.67 o                         
  -4  13   3          0.13         -0.18         0.38 o                         
  -3  13   3          0.02         -0.23         0.35 o                         
  -2  13   3          1.66          0.57         0.30 o                         
  -1  13   3         11.61         15.14         0.72 o                         
   0  13   3         20.26         21.74         0.80 o                         
   1  13   3         22.07         22.24         0.91 o                         
   2  13   3          1.16          0.49         0.33 o                         
   3  13   3          2.63          3.29         0.56 o                         
  -2  14   3          0.01         -0.36         0.49 o                         
  -1  14   3          5.65          3.68         0.70 o                         
   0  14   3          1.70          1.38         0.62 o                         
   1  14   3          0.21         -0.30         0.44 o                         
   2  14   3          7.28          6.65         0.71 o                         
  -8   0   4         38.13         39.58         1.67 o                         
  -6   0   4         64.42         54.47         1.30 o                         
  -4   0   4       1823.06       1948.91        28.89 o                         
   2   0   4        116.08         71.38         1.04 o                         
   6   0   4        451.99        438.03         5.78 o                         
   8   0   4          0.77          0.22         0.35 o                         
  -9   1   4          2.63          1.46         0.40 o                         
  -8   1   4          2.40          0.89         0.42 o                         
  -7   1   4          1.09          1.25         0.41 o                         
  -6   1   4        751.81        794.82         7.03 o                         
  -5   1   4         51.37         49.73         0.93 o                         
  -4   1   4        506.05        438.68         3.94 o                         
  -3   1   4        411.51        382.45         3.42 o                         
  -2   1   4        853.60        651.95         5.24 o                         
  -1   1   4        132.12        120.80         1.08 o                         
   0   1   4        669.75        682.05         5.27 o                         
   2   1   4        178.88        201.11         1.63 o                         
   4   1   4         15.65         24.92         1.12 o                         
   5   1   4        287.74        280.31         2.60 o                         
   6   1   4         95.42         88.24         1.21 o                         
   7   1   4         14.03         12.52         0.59 o                         
   8   1   4          0.88          0.70         0.41 o                         
  -9   2   4          6.51          6.47         0.74 o                         
  -8   2   4          5.90          6.22         0.56 o                         
  -7   2   4          5.79          9.70         0.54 o                         
  -6   2   4        181.40        178.64         1.85 o                         
  -5   2   4         58.29         65.96         0.89 o                         
  -4   2   4       1297.31       1301.53        10.39 o                         
  -3   2   4        468.59        467.57         4.36 o                         
   1   2   4       1009.15       1101.33        14.69 o                         
   2   2   4        568.30        542.51         4.13 o                         
   3   2   4        160.04        143.57         2.18 o                         
   4   2   4       1064.34       1044.75         8.38 o                         
   5   2   4         16.39         17.31         0.43 o                         
   6   2   4          0.08         -0.29         0.37 o                         
   7   2   4          1.61          1.59         0.48 o                         
   8   2   4         26.70         33.34         1.24 o                         
  -9   3   4          0.87          1.77         0.32 o                         
  -8   3   4          0.00         -0.18         0.41 o                         
  -7   3   4          6.55          4.80         0.46 o                         
  -6   3   4         80.63         85.94         1.05 o                         
  -5   3   4        167.28        172.75         1.64 o                         
  -4   3   4         40.11         43.52         0.73 o                         
  -3   3   4        223.32        241.28         2.84 o                         
  -2   3   4        583.22        573.21         5.03 o                         
  -1   3   4        406.06        456.05         3.72 o                         
   0   3   4        420.71        355.77         2.95 o                         
   2   3   4        375.29        403.08         3.24 o                         
   3   3   4          0.05          0.47         0.19 o                         
   4   3   4          8.22         10.79         0.65 o                         
   5   3   4          1.04          2.20         0.50 o                         
   6   3   4         10.05          9.19         0.61 o                         
   7   3   4          1.67          0.48         0.53 o                         
   8   3   4          2.26          3.36         0.68 o                         
  -9   4   4          1.28          0.85         0.39 o                         
  -8   4   4          0.59          0.04         0.30 o                         
  -7   4   4          0.17          0.05         0.39 o                         
  -6   4   4        162.61        181.78         1.97 o                         
  -5   4   4         72.76         84.72         1.11 o                         
  -4   4   4        181.98        156.69         1.65 o                         
  -3   4   4         49.58         46.66         0.71 o                         
  -2   4   4        331.58        352.86         3.07 o                         
  -1   4   4         58.15         50.07         0.61 o                         
   0   4   4        981.33       1001.22         7.26 o                         
   1   4   4        832.07        794.11         5.98 o                         
   2   4   4         53.25         54.46         0.68 o                         
   3   4   4          0.25         -0.18         0.39 o                         
   4   4   4        235.78        196.07         2.25 o                         
   5   4   4         19.92         23.44         0.91 o                         
   6   4   4          1.28          1.62         0.53 o                         
   7   4   4          1.56          0.58         0.56 o                         
   8   4   4          0.11         -0.10         0.47 o                         
  -8   5   4          9.33          5.60         0.65 o                         
  -7   5   4         37.07         35.06         1.16 o                         
  -6   5   4          0.98          1.59         0.44 o                         
  -5   5   4         61.41         56.77         0.95 o                         
  -4   5   4         14.22         15.19         0.51 o                         
  -3   5   4         10.75         10.91         0.37 o                         
  -2   5   4        141.73        135.93         1.32 o                         
  -1   5   4        477.57        517.08         3.98 o                         
   0   5   4        409.66        383.73         3.00 o                         
   1   5   4        125.49        164.73         1.34 o                         
   2   5   4         74.16         75.63         0.81 o                         
   3   5   4          9.07         11.75         0.52 o                         
   4   5   4         43.66         43.51         0.95 o                         
   5   5   4          4.54          3.49         0.55 o                         
   6   5   4          4.60          7.22         0.70 o                         
   7   5   4          0.32          0.86         0.60 o                         
   8   5   4          1.05         -0.20         0.54 o                         
  -8   6   4          3.06          3.69         0.91 o                         
  -7   6   4          0.38          1.65         0.61 o                         
  -6   6   4         14.56         18.28         1.28 o                         
  -5   6   4        137.48        118.62         1.63 o                         
  -4   6   4         43.56         43.78         0.77 o                         
  -3   6   4         31.61         20.60         0.51 o                         
  -2   6   4        183.42        225.23         2.05 o                         
  -1   6   4         88.21        106.37         2.19 o                         
   0   6   4        455.89        521.50         4.18 o                         
   1   6   4          0.15          0.26         0.24 o                         
   2   6   4        370.10        398.86         3.28 o                         
   3   6   4        345.35        337.93         2.93 o                         
   4   6   4         63.84         57.21         1.09 o                         
   5   6   4        137.89        139.00         2.02 o                         
   6   6   4         18.17         16.24         0.79 o                         
   7   6   4          6.19          5.17         0.73 o                         
  -8   7   4          4.75          6.02         0.93 o                         
  -7   7   4         91.16        101.78         1.77 o                         
  -6   7   4          2.79          4.09         0.45 o                         
  -5   7   4        153.02        147.98         1.82 o                         
  -4   7   4          7.38          8.98         0.57 o                         
  -3   7   4          0.46          0.49         0.33 o                         
  -2   7   4         57.70         58.33         0.83 o                         
  -1   7   4        128.84        149.53         1.38 o                         
   0   7   4        141.88        128.37         1.55 o                         
   1   7   4        190.79        188.22         1.65 o                         
   2   7   4        257.94        258.79         2.25 o                         
   3   7   4         85.65         77.07         0.88 o                         
   4   7   4          2.43          3.69         0.55 o                         
   5   7   4          1.86          1.27         0.63 o                         
   6   7   4          4.11          2.66         0.63 o                         
   7   7   4         28.53         28.57         1.06 o                         
  -7   8   4         47.99         52.04         1.86 o                         
  -6   8   4         83.51         82.35         1.41 o                         
  -5   8   4         27.57         32.74         0.86 o                         
  -4   8   4         12.23         11.88         0.52 o                         
  -3   8   4         15.79         19.05         0.54 o                         
  -2   8   4         10.40          9.58         0.41 o                         
  -1   8   4         10.19          9.52         0.40 o                         
   0   8   4        161.32        176.20         1.65 o                         
   1   8   4        377.41        372.24         3.11 o                         
   2   8   4         25.91         23.31         0.54 o                         
   3   8   4          9.48          9.75         0.39 o                         
   4   8   4          1.61         -0.01         0.58 o                         
   5   8   4         25.83         29.15         1.16 o                         
   6   8   4         14.11         12.30         0.92 o                         
   7   8   4          5.44          4.87         0.81 o                         
  -7   9   4          3.83          2.08         0.74 o                         
  -6   9   4         20.21         20.29         0.75 o                         
  -5   9   4         27.81         25.23         0.77 o                         
  -4   9   4          4.13          3.75         0.48 o                         
  -3   9   4         34.74         31.60         0.84 o                         
  -2   9   4          0.01          0.40         0.39 o                         
  -1   9   4        244.66        237.61         2.37 o                         
   0   9   4          4.88          5.42         0.37 o                         
   1   9   4        308.25        311.60         2.79 o                         
   2   9   4          9.06          9.07         0.48 o                         
   3   9   4         10.68         10.60         0.45 o                         
   4   9   4          0.06          0.28         0.56 o                         
   5   9   4         23.52         25.52         0.96 o                         
   6   9   4          2.98          3.96         0.70 o                         
  -6  10   4          1.82          0.76         0.26 o                         
  -5  10   4         41.69         44.46         1.06 o                         
  -4  10   4         28.72         25.79         0.93 o                         
  -3  10   4          0.03          0.32         0.45 o                         
  -2  10   4         20.84         23.59         0.70 o                         
  -1  10   4        508.55        450.23         4.13 o                         
   0  10   4          6.01         12.14         0.55 o                         
   1  10   4        350.31        336.15         3.16 o                         
   2  10   4         47.46         44.45         0.94 o                         
   3  10   4          0.01          1.01         0.41 o                         
   4  10   4         61.32         65.24         1.36 o                         
   5  10   4         15.63         16.33         0.82 o                         
   6  10   4          4.53          5.37         0.85 o                         
  -6  11   4          1.46          0.78         0.36 o                         
  -5  11   4          0.01         -0.04         0.56 o                         
  -4  11   4         55.69         53.78         1.23 o                         
  -3  11   4          0.00          0.24         0.32 o                         
  -2  11   4        116.07        103.34         1.45 o                         
  -1  11   4          1.74          1.80         0.49 o                         
   0  11   4          9.34         15.25         0.65 o                         
   1  11   4         27.55         28.09         0.78 o                         
   2  11   4          0.63          0.69         0.36 o                         
   3  11   4         29.10         27.90         0.83 o                         
   4  11   4          2.13          2.12         0.47 o                         
   5  11   4          8.22          9.53         0.79 o                         
  -5  12   4          1.29          0.81         0.65 o                         
  -4  12   4          0.88          0.83         0.52 o                         
  -3  12   4          9.12          6.20         0.67 o                         
  -2  12   4         19.91         19.56         0.99 o                         
  -1  12   4         46.93         48.97         1.11 o                         
   0  12   4          0.46          0.25         0.55 o                         
   1  12   4         19.42         19.18         0.91 o                         
   2  12   4          0.62          0.45         0.33 o                         
   3  12   4          2.02          2.09         0.33 o                         
   4  12   4          2.23          2.31         0.46 o                         
  -4  13   4          0.26          0.32         0.37 o                         
  -3  13   4          5.09          6.40         0.67 o                         
  -2  13   4          3.89          2.43         0.56 o                         
  -1  13   4          1.04          1.08         0.57 o                         
   0  13   4         11.26          8.66         0.67 o                         
   1  13   4          1.18          0.78         0.47 o                         
   2  13   4          0.63          0.78         0.32 o                         
   3  13   4          7.86          7.11         0.61 o                         
  -2  14   4          0.42         -0.06         0.43 o                         
  -1  14   4          7.31          6.58         0.74 o                         
   0  14   4          0.92         -0.06         0.53 o                         
   1  14   4          3.07          3.11         0.55 o                         
   2  14   4          1.43          1.33         0.58 o                         
  -9   0   5          6.97          8.14         1.30 o                         
  -7   0   5         17.30         12.82         0.81 o                         
  -5   0   5         88.92         97.60         1.67 o                         
  -3   0   5        521.24        508.47         5.89 o                         
  -1   0   5        562.62        636.32         6.80 o                         
   1   0   5       1154.61       1157.81        19.94 o                         
   5   0   5        114.70        116.51         1.77 o                         
   7   0   5          0.10         -0.23         0.40 o                         
  -9   1   5          5.92          4.94         0.63 o                         
  -8   1   5          2.92          2.98         0.55 o                         
  -7   1   5          0.33          0.85         0.44 o                         
  -6   1   5         53.82         60.76         2.27 o                         
  -5   1   5          0.45          0.22         0.38 o                         
  -4   1   5         24.09         26.91         0.59 o                         
  -3   1   5        548.10        476.50         4.91 o                         
  -2   1   5        831.67        852.09         6.82 o                         
  -1   1   5        483.90        366.07         3.39 o                         
   0   1   5        945.56        872.53         6.73 o                         
   1   1   5        272.50        300.33         2.34 o                         
   2   1   5          3.44          4.01         0.30 o                         
   3   1   5        249.28        288.75         2.39 o                         
   4   1   5          2.34          3.03         0.30 o                         
   5   1   5        353.47        379.92         3.40 o                         
   6   1   5         22.85         21.36         0.63 o                         
   7   1   5          2.46          1.94         0.34 o                         
   8   1   5         16.58         15.26         0.74 o                         
  -9   2   5         13.75         14.99         1.26 o                         
  -8   2   5          7.04          6.48         0.55 o                         
  -7   2   5          1.75          1.83         0.38 o                         
  -6   2   5          0.71          0.90         0.43 o                         
  -5   2   5        220.44        236.69         2.24 o                         
  -4   2   5         67.50         91.32         1.04 o                         
  -3   2   5         66.59         87.49         1.92 o                         
  -2   2   5        294.23        296.43         2.51 o                         
  -1   2   5        229.01        203.09         2.37 o                         
   0   2   5        672.39        618.17         4.99 o                         
   1   2   5        692.70        722.58         5.61 o                         
   2   2   5        235.36        214.49         1.71 o                         
   3   2   5         11.25         10.98         0.49 o                         
   4   2   5        173.89        183.21         1.77 o                         
   5   2   5        128.34        118.17         1.24 o                         
   6   2   5          0.60          0.52         0.26 o                         
   7   2   5         37.55         35.29         1.19 o                         
   8   2   5          0.86          0.82         0.47 o                         
  -9   3   5         21.50         24.45         0.88 o                         
  -8   3   5          0.82          0.76         0.42 o                         
  -7   3   5        144.98        147.42         1.78 o                         
  -6   3   5        137.09        153.32         2.08 o                         
  -5   3   5          4.32          2.94         0.40 o                         
  -4   3   5        134.85        104.13         1.22 o                         
  -3   3   5        132.09        161.79         1.59 o                         
  -2   3   5        123.98        137.09         1.25 o                         
  -1   3   5         24.85         25.68         0.69 o                         
   0   3   5        727.45        749.92         5.83 o                         
   1   3   5        238.88        229.40         1.81 o                         
   2   3   5         33.61         36.48         0.59 o                         
   3   3   5         92.33         97.60         1.01 o                         
   4   3   5         12.47         16.05         0.46 o                         
   5   3   5          0.11          0.15         0.48 o                         
   6   3   5         18.39         19.79         0.96 o                         
   7   3   5          3.43          3.35         0.77 o                         
   8   3   5          0.48          0.48         0.41 o                         
  -9   4   5          1.62          1.02         0.41 o                         
  -8   4   5          2.51          1.46         0.43 o                         
  -7   4   5         16.17         16.11         0.73 o                         
  -6   4   5         85.64         88.61         2.38 o                         
  -5   4   5         11.16         10.56         0.47 o                         
  -4   4   5          2.66          1.38         0.34 o                         
  -3   4   5        354.21        384.11         3.38 o                         
  -2   4   5        230.34        242.91         2.07 o                         
  -1   4   5        654.37        696.29         5.27 o                         
   1   4   5         62.37         62.91         0.72 o                         
   2   4   5         24.14         16.10         0.44 o                         
   3   4   5         85.88         75.17         0.96 o                         
   4   4   5         79.14         88.80         1.33 o                         
   5   4   5         75.35         69.42         1.35 o                         
   6   4   5          0.33          0.30         0.52 o                         
   7   4   5          0.46         -0.02         0.54 o                         
   8   4   5          9.21          9.46         0.81 o                         
  -8   5   5          1.73          1.18         0.23 o                         
  -7   5   5          6.39          4.85         0.59 o                         
  -6   5   5         31.55         40.09         0.98 o                         
  -5   5   5          1.61          0.98         0.39 o                         
  -4   5   5         37.97         46.30         0.79 o                         
  -3   5   5        665.58        694.17         5.89 o                         
  -2   5   5         61.84         63.72         0.96 o                         
  -1   5   5        725.13        757.41         5.74 o                         
   0   5   5          0.52          2.83         0.28 o                         
   1   5   5        136.75        115.48         1.04 o                         
   2   5   5         30.68         31.95         0.59 o                         
   3   5   5         91.01         75.18         0.93 o                         
   4   5   5          5.34          5.96         0.55 o                         
   5   5   5          0.45         -0.19         0.50 o                         
   6   5   5          0.78          0.33         0.60 o                         
   7   5   5         35.19         35.27         1.16 o                         
  -8   6   5          5.51          7.96         0.69 o                         
  -7   6   5         79.35         80.91         1.51 o                         
  -6   6   5         72.32         81.99         1.62 o                         
  -5   6   5          4.90          8.00         0.48 o                         
  -4   6   5         18.77         23.52         0.64 o                         
  -3   6   5          1.58          3.20         0.32 o                         
  -2   6   5         43.99         43.11         0.73 o                         
  -1   6   5        481.20        504.00         3.92 o                         
   0   6   5        200.93        207.48         2.38 o                         
   1   6   5          0.77          2.04         0.25 o                         
   2   6   5        314.43        321.57         2.62 o                         
   3   6   5          8.59          7.69         0.29 o                         
   4   6   5         16.58         19.44         0.72 o                         
   5   6   5          3.17          1.69         0.55 o                         
   6   6   5          9.60          9.46         0.77 o                         
   7   6   5          0.44          0.37         0.61 o                         
  -8   7   5         64.77         65.71         1.75 o                         
  -7   7   5         34.15         37.79         1.28 o                         
  -6   7   5          0.00          0.57         0.58 o                         
  -5   7   5         23.33         23.35         0.74 o                         
  -4   7   5         39.12         38.48         0.88 o                         
  -3   7   5         13.66         15.81         0.49 o                         
  -2   7   5        118.33        142.33         1.39 o                         
  -1   7   5         39.41         49.26         0.73 o                         
   0   7   5        313.75        339.04         2.84 o                         
   1   7   5          3.21          3.31         0.29 o                         
   2   7   5         17.64         18.87         0.55 o                         
   3   7   5        108.35        106.45         1.22 o                         
   4   7   5         37.22         35.94         1.09 o                         
   5   7   5          1.44          1.68         0.66 o                         
   6   7   5          8.55          8.49         0.80 o                         
   7   7   5          2.73          4.00         0.71 o                         
  -7   8   5          0.38          2.35         0.51 o                         
  -6   8   5         12.99         13.91         0.80 o                         
  -5   8   5         34.89         33.73         0.90 o                         
  -4   8   5         11.24         10.19         0.58 o                         
  -3   8   5        109.88        114.97         1.30 o                         
  -2   8   5         22.61         28.65         1.01 o                         
  -1   8   5         49.75         54.78         0.78 o                         
   0   8   5          7.61          5.48         0.38 o                         
   1   8   5         20.27         23.76         0.75 o                         
   2   8   5         22.40         24.50         0.54 o                         
   3   8   5          0.53          1.01         0.28 o                         
   4   8   5         35.84         34.44         1.17 o                         
   5   8   5         33.75         33.15         1.31 o                         
   6   8   5          0.11         -0.43         0.60 o                         
  -7   9   5          2.58          2.01         0.51 o                         
  -6   9   5         13.82         14.87         0.74 o                         
  -5   9   5         39.73         40.41         0.98 o                         
  -4   9   5          1.48          0.57         0.31 o                         
  -3   9   5         16.50         15.30         0.54 o                         
  -2   9   5         69.35         63.18         0.90 o                         
  -1   9   5          1.09          2.30         0.38 o                         
   0   9   5          7.55          6.73         0.47 o                         
   1   9   5         70.68         69.52         1.08 o                         
   2   9   5         14.68         16.15         0.58 o                         
   3   9   5         25.12         22.86         0.63 o                         
   4   9   5         53.01         51.02         1.32 o                         
   5   9   5         13.49         13.00         0.75 o                         
   6   9   5          1.64          1.65         0.70 o                         
  -6  10   5          0.88         -0.08         0.28 o                         
  -5  10   5          3.69          4.13         0.46 o                         
  -4  10   5          0.11          0.52         0.49 o                         
  -3  10   5         12.08         15.01         0.66 o                         
  -2  10   5        124.40        118.13         1.79 o                         
  -1  10   5        172.70        194.53         2.08 o                         
   0  10   5        300.83        296.86         2.98 o                         
   1  10   5          7.28          8.78         0.50 o                         
   2  10   5         41.36         44.59         1.34 o                         
   3  10   5          1.68          1.53         0.38 o                         
   4  10   5        113.98        113.64         1.72 o                         
   5  10   5          4.92          3.81         0.65 o                         
  -6  11   5          3.12          0.45         0.41 o                         
  -5  11   5          0.57          0.08         0.37 o                         
  -4  11   5          4.29          1.60         0.35 o                         
  -3  11   5          5.82          5.22         0.59 o                         
  -2  11   5          6.54          2.51         0.51 o                         
  -1  11   5          0.13          0.13         0.41 o                         
   0  11   5         30.98         32.66         0.96 o                         
   1  11   5        163.18        152.96         1.84 o                         
   2  11   5          0.89          1.37         0.34 o                         
   3  11   5         52.21         44.82         1.01 o                         
   4  11   5          5.10          3.26         0.54 o                         
   5  11   5         10.12         12.95         0.79 o                         
  -5  12   5          0.52          0.11         0.52 o                         
  -4  12   5          2.83          4.33         0.62 o                         
  -3  12   5          0.02         -0.18         0.36 o                         
  -2  12   5          8.30         12.17         0.69 o                         
  -1  12   5          0.12         -0.12         0.32 o                         
   0  12   5         44.90         36.77         1.09 o                         
   1  12   5          0.35         -0.32         0.32 o                         
   2  12   5         25.80         25.11         0.87 o                         
   3  12   5          7.00          9.46         0.73 o                         
   4  12   5         36.63         41.32         1.59 o                         
  -4  13   5          1.29          0.31         0.44 o                         
  -3  13   5          1.69          1.63         0.46 o                         
  -2  13   5          6.94          7.79         0.69 o                         
  -1  13   5         21.13         24.65         0.96 o                         
   0  13   5          7.90          8.29         0.64 o                         
   1  13   5         10.34         12.20         0.69 o                         
   2  13   5          2.21          2.92         0.61 o                         
   3  13   5          3.47          3.75         0.57 o                         
  -2  14   5          1.73          0.90         0.42 o                         
  -1  14   5          2.48          1.48         0.64 o                         
   0  14   5          1.90          1.65         0.52 o                         
   1  14   5          2.84          2.40         0.47 o                         
  -8   0   6          0.35         -0.26         0.47 o                         
  -6   0   6         53.02         50.94         1.32 o                         
  -4   0   6        138.02        140.13         1.97 o                         
   4   0   6       1287.22       1253.99        14.20 o                         
   6   0   6        312.64        313.88         4.36 o                         
   8   0   6          0.18          1.04         0.57 o                         
  -9   1   6          2.85          1.26         0.45 o                         
  -8   1   6          9.35         11.86         0.67 o                         
  -7   1   6         15.86         13.14         0.63 o                         
  -6   1   6        351.80        368.72         3.51 o                         
  -5   1   6         56.23         63.15         1.63 o                         
  -4   1   6        276.54        310.76         2.79 o                         
  -3   1   6          0.07          7.78         0.49 o                         
  -2   1   6         16.07          4.52         0.33 o                         
  -1   1   6         48.77         52.47         0.67 o                         
   0   1   6        377.15        317.89         2.67 o                         
   1   1   6        243.12        229.11         1.81 o                         
   2   1   6          0.01         -0.09         0.34 o                         
   3   1   6        160.49        162.22         1.43 o                         
   4   1   6        395.46        388.96         3.30 o                         
   5   1   6        475.99        455.90         3.89 o                         
   6   1   6          7.25          6.32         0.48 o                         
   7   1   6         21.70         17.29         0.94 o                         
   8   1   6         13.96         13.81         0.76 o                         
  -9   2   6          0.26          0.54         0.34 o                         
  -8   2   6         23.05         23.50         0.85 o                         
  -7   2   6         11.45          8.37         0.53 o                         
  -6   2   6         16.24         14.80         0.56 o                         
  -5   2   6         59.03         63.66         1.40 o                         
  -4   2   6        381.00        394.85         3.97 o                         
  -3   2   6        226.90        228.47         2.95 o                         
  -2   2   6        352.79        344.37         2.82 o                         
  -1   2   6        497.83        490.41         5.60 o                         
   2   2   6        133.40        145.55         1.25 o                         
   3   2   6        120.43        122.01         1.16 o                         
   4   2   6         31.02         26.89         0.64 o                         
   5   2   6          5.60          8.07         0.54 o                         
   6   2   6         10.64          9.22         0.55 o                         
   7   2   6          3.55          3.65         0.76 o                         
   8   2   6          1.63          0.98         0.46 o                         
  -9   3   6          0.00          1.03         0.45 o                         
  -8   3   6         23.58         27.89         0.72 o                         
  -7   3   6         45.06         55.12         1.21 o                         
  -6   3   6        127.74        133.23         1.72 o                         
  -5   3   6         39.47         46.43         0.84 o                         
  -4   3   6         38.19         31.66         0.69 o                         
  -3   3   6        263.25        271.92         2.49 o                         
  -2   3   6         16.45         13.97         0.57 o                         
  -1   3   6       1073.93       1064.92         8.52 o                         
   0   3   6        342.86        338.99         2.77 o                         
   1   3   6        214.82        188.81         1.61 o                         
   2   3   6         31.68         39.63         0.53 o                         
   3   3   6         38.00         36.59         0.60 o                         
   4   3   6         99.19         98.84         1.03 o                         
   5   3   6         41.87         39.40         0.79 o                         
   6   3   6          0.10         -0.53         0.53 o                         
   7   3   6          0.96          0.74         0.48 o                         
   8   3   6          0.19          0.23         0.47 o                         
  -9   4   6          1.46          3.79         0.73 o                         
  -8   4   6         21.78         26.48         0.87 o                         
  -7   4   6          1.21          4.87         0.72 o                         
  -6   4   6          6.66          3.46         0.48 o                         
  -5   4   6         17.23         21.55         0.73 o                         
  -4   4   6        203.50        196.77         1.94 o                         
  -3   4   6        364.84        359.54         3.20 o                         
  -2   4   6         25.63         25.64         0.53 o                         
  -1   4   6         62.97         50.58         0.95 o                         
   0   4   6        273.42        298.24         2.49 o                         
   1   4   6          6.79          9.49         0.33 o                         
   2   4   6          4.51          4.19         0.28 o                         
   3   4   6          1.10          1.41         0.22 o                         
   4   4   6        288.15        264.61         2.93 o                         
   5   4   6         10.39         12.58         0.65 o                         
   6   4   6          0.08         -0.54         0.64 o                         
   7   4   6          0.11         -0.47         0.47 o                         
  -8   5   6          0.15         -0.35         0.38 o                         
  -7   5   6          0.34         -0.06         0.49 o                         
  -6   5   6        107.98         98.40         1.51 o                         
  -5   5   6         27.84         26.06         0.74 o                         
  -4   5   6          4.37          8.75         0.47 o                         
  -3   5   6        182.17        180.43         1.87 o                         
  -2   5   6         79.48         80.96         0.93 o                         
  -1   5   6        188.60        237.28         2.03 o                         
   0   5   6         63.12         50.43         1.34 o                         
   1   5   6        878.06        919.49         6.95 o                         
   2   5   6         16.18         25.60         0.62 o                         
   3   5   6        367.53        376.52         3.10 o                         
   4   5   6         35.37         33.36         0.96 o                         
   5   5   6         17.93         16.74         0.74 o                         
   6   5   6         10.79          9.75         0.69 o                         
   7   5   6          4.90          4.20         0.66 o                         
  -8   6   6          0.02          1.32         0.32 o                         
  -7   6   6         29.43         29.22         1.40 o                         
  -6   6   6         26.37         27.75         0.88 o                         
  -5   6   6          4.03          4.35         0.46 o                         
  -4   6   6         65.57         74.52         1.04 o                         
  -3   6   6        206.86        181.50         1.74 o                         
  -2   6   6         24.44         20.00         0.53 o                         
  -1   6   6         28.47         21.33         0.51 o                         
   0   6   6         99.75        111.70         1.07 o                         
   1   6   6        446.61        456.05         3.60 o                         
   2   6   6          8.71         10.05         0.43 o                         
   3   6   6         29.17         23.87         0.47 o                         
   4   6   6          0.61          1.62         0.50 o                         
   5   6   6          6.26          7.65         0.68 o                         
   6   6   6          6.04          8.09         0.73 o                         
   7   6   6          5.44          5.17         0.75 o                         
  -8   7   6          7.02          8.05         0.69 o                         
  -7   7   6         52.50         57.28         1.62 o                         
  -6   7   6          1.38          4.19         0.66 o                         
  -5   7   6         26.70         27.88         0.75 o                         
  -4   7   6         15.90         15.82         0.66 o                         
  -3   7   6          0.32          0.23         0.34 o                         
  -2   7   6         10.97          6.67         0.37 o                         
  -1   7   6          3.98          7.63         0.36 o                         
   0   7   6          0.00          0.65         0.29 o                         
   1   7   6          8.47         12.90         0.85 o                         
   2   7   6          1.47          0.87         0.25 o                         
   3   7   6         50.92         51.01         0.94 o                         
   4   7   6         36.65         34.40         1.15 o                         
   5   7   6         50.88         46.35         1.34 o                         
   6   7   6          2.41          1.68         0.67 o                         
   7   7   6          1.87          0.59         0.71 o                         
  -7   8   6         32.64         29.21         1.21 o                         
  -6   8   6         69.21         77.27         2.28 o                         
  -5   8   6         40.18         41.35         1.01 o                         
  -4   8   6        267.05        243.21         2.57 o                         
  -3   8   6         10.09          8.08         0.44 o                         
  -2   8   6        298.38        281.07         2.63 o                         
  -1   8   6         67.65         54.59         0.76 o                         
   0   8   6         17.10         16.66         0.48 o                         
   1   8   6          7.81         10.55         0.48 o                         
   2   8   6          1.53          0.95         0.29 o                         
   3   8   6          0.25          0.37         0.27 o                         
   4   8   6         56.02         52.90         1.35 o                         
   5   8   6          1.82          2.75         0.69 o                         
   6   8   6          0.46         -0.53         0.61 o                         
  -7   9   6          0.64          0.85         0.39 o                         
  -6   9   6          2.34          1.67         0.53 o                         
  -5   9   6         26.68         32.34         0.89 o                         
  -4   9   6          3.01          2.43         0.35 o                         
  -3   9   6        118.44        117.49         1.55 o                         
  -2   9   6         23.47         19.71         0.74 o                         
  -1   9   6         12.15         15.61         0.52 o                         
   0   9   6          0.08          0.36         0.36 o                         
   1   9   6        186.57        181.98         2.15 o                         
   2   9   6         89.30         91.60         1.28 o                         
   3   9   6        136.69        138.96         1.56 o                         
   4   9   6          1.90          1.72         0.59 o                         
   5   9   6          1.69          1.82         0.67 o                         
   6   9   6          1.35          0.38         0.68 o                         
  -6  10   6          0.54          0.83         0.39 o                         
  -5  10   6          2.51          0.95         0.38 o                         
  -4  10   6         13.63         12.67         0.70 o                         
  -3  10   6         86.70         76.70         1.29 o                         
  -2  10   6         31.97         30.24         1.11 o                         
  -1  10   6          0.27          0.45         0.33 o                         
   0  10   6        102.44        103.67         1.42 o                         
   1  10   6         48.10         54.19         1.25 o                         
   2  10   6         23.86         27.62         0.87 o                         
   3  10   6         82.50         89.16         1.75 o                         
   4  10   6          1.59          2.07         0.59 o                         
   5  10   6         45.52         52.75         1.34 o                         
  -6  11   6          6.85          5.90         0.69 o                         
  -5  11   6          1.41          2.71         0.68 o                         
  -4  11   6          0.78          0.86         0.43 o                         
  -3  11   6         17.30         17.83         1.03 o                         
  -2  11   6         79.28         79.78         1.43 o                         
  -1  11   6          2.45          3.00         0.60 o                         
   0  11   6         41.91         39.35         1.19 o                         
   1  11   6          1.35          1.64         0.40 o                         
   2  11   6          1.97          2.23         0.48 o                         
   3  11   6          6.85          7.32         0.51 o                         
   4  11   6         17.97         21.69         0.99 o                         
   5  11   6          4.95          5.05         0.74 o                         
  -5  12   6          0.03          1.00         0.49 o                         
  -4  12   6          0.01         -0.17         0.39 o                         
  -3  12   6          1.42          0.54         0.38 o                         
  -2  12   6          1.72          1.12         0.45 o                         
  -1  12   6         28.47         24.96         0.88 o                         
   0  12   6          2.53          1.09         0.54 o                         
   1  12   6         19.96         18.89         1.03 o                         
   2  12   6          0.72          0.40         0.40 o                         
   3  12   6          9.13         10.55         0.58 o                         
   4  12   6          0.18          0.53         0.65 o                         
  -4  13   6          0.07         -0.22         0.34 o                         
  -3  13   6          3.73          4.69         0.70 o                         
  -2  13   6         11.23         11.17         0.96 o                         
  -1  13   6          4.33          5.04         0.68 o                         
   0  13   6          4.36          4.58         0.56 o                         
   1  13   6          1.51          1.15         0.38 o                         
   2  13   6          5.71          6.42         0.63 o                         
   3  13   6          0.01          0.11         0.85 o                         
  -2  14   6          0.71         -0.38         0.83 o                         
  -1  14   6          2.93          1.40         0.62 o                         
   0  14   6          0.92          0.88         0.49 o                         
  -9   0   7         21.83         22.11         1.20 o                         
  -7   0   7         11.19         18.88         0.92 o                         
  -5   0   7         20.21         21.75         0.86 o                         
  -3   0   7        872.25        970.29        11.07 o                         
  -1   0   7         15.46         11.65         0.63 o                         
   1   0   7        453.34        432.55         4.74 o                         
   3   0   7        336.22        314.75         3.60 o                         
   5   0   7       1341.41       1297.67        15.90 o                         
   7   0   7        230.65        223.56         3.63 o                         
  -9   1   7          6.49         10.76         0.70 o                         
  -8   1   7          2.71          3.97         0.57 o                         
  -7   1   7        141.97        154.26         1.79 o                         
  -6   1   7        107.86        107.52         2.25 o                         
  -5   1   7        519.22        497.29         4.35 o                         
  -4   1   7          1.17          0.84         0.30 o                         
  -3   1   7       1598.38       1738.41        13.81 o                         
  -2   1   7        486.56        494.96         4.11 o                         
  -1   1   7        364.32        359.08         2.93 o                         
   0   1   7        335.70        360.86         3.59 o                         
   1   1   7         97.04        103.27         0.96 o                         
   2   1   7         30.13         38.05         1.01 o                         
   3   1   7         71.26         93.91         1.03 o                         
   4   1   7        184.66        178.25         1.71 o                         
   5   1   7         59.84         68.03         1.00 o                         
   6   1   7         92.78         96.83         1.40 o                         
   8   1   7         10.55         10.14         0.75 o                         
  -9   2   7         11.54         12.38         0.71 o                         
  -8   2   7         24.66         21.98         1.11 o                         
  -7   2   7          2.93          3.28         0.47 o                         
  -6   2   7         74.32         77.79         1.20 o                         
  -5   2   7         14.45         19.06         0.56 o                         
  -4   2   7        275.72        244.77         2.64 o                         
  -3   2   7        120.67        116.61         1.59 o                         
  -2   2   7          2.66         -0.06         0.34 o                         
  -1   2   7          8.24         13.68         0.41 o                         
   0   2   7          3.73          6.35         0.35 o                         
   1   2   7         98.76        122.95         1.14 o                         
   2   2   7        188.57        188.32         1.57 o                         
   3   2   7          3.49          3.59         0.34 o                         
   4   2   7          7.31          5.07         0.38 o                         
   5   2   7        231.62        228.97         2.34 o                         
   6   2   7         30.44         24.67         0.82 o                         
   7   2   7          9.42          8.43         0.62 o                         
  -9   3   7         16.47         17.03         1.20 o                         
  -8   3   7         12.04         12.26         0.76 o                         
  -7   3   7          5.71          9.39         0.72 o                         
  -6   3   7         10.73         16.96         1.13 o                         
  -5   3   7          3.97          4.01         0.46 o                         
  -4   3   7         51.03         52.49         0.88 o                         
  -3   3   7        265.62        288.63         2.76 o                         
  -2   3   7          0.06         -0.12         0.33 o                         
  -1   3   7        523.89        486.22         3.90 o                         
   0   3   7         95.89        116.21         1.16 o                         
   1   3   7         92.93        102.36         1.04 o                         
   2   3   7         82.88         84.23         0.85 o                         
   3   3   7         25.56         22.69         0.53 o                         
   4   3   7         68.39         61.19         0.78 o                         
   5   3   7          3.28          3.55         0.44 o                         
   6   3   7          0.03          0.22         0.48 o                         
   7   3   7          4.55          5.27         0.71 o                         
  -9   4   7          1.18          0.81         0.49 o                         
  -8   4   7         27.46         30.07         1.50 o                         
  -7   4   7         34.15         36.72         1.11 o                         
  -6   4   7          3.43          1.54         0.51 o                         
  -5   4   7        174.66        179.07         1.90 o                         
  -4   4   7        187.06        222.13         2.50 o                         
  -3   4   7          0.28         -0.35         0.35 o                         
  -2   4   7        146.51        154.58         1.51 o                         
  -1   4   7         12.57         25.69         0.55 o                         
   0   4   7          8.30          5.44         0.35 o                         
   1   4   7        497.37        538.54         4.18 o                         
   2   4   7         18.40         12.77         0.38 o                         
   3   4   7        152.29        139.09         1.49 o                         
   4   4   7          5.72          8.17         0.36 o                         
   5   4   7        136.35        137.23         1.89 o                         
   6   4   7          1.81          0.17         0.62 o                         
   7   4   7          7.06          9.43         0.81 o                         
  -8   5   7          0.22         -0.31         0.31 o                         
  -7   5   7          8.36          8.24         0.64 o                         
  -6   5   7        122.94        109.75         1.56 o                         
  -5   5   7         33.90         42.12         1.18 o                         
  -4   5   7         24.47         32.03         0.75 o                         
  -3   5   7         31.25         33.03         0.64 o                         
  -2   5   7         53.36         61.85         0.81 o                         
  -1   5   7       1081.26       1104.44         8.88 o                         
   0   5   7          0.85         -0.06         0.31 o                         
   1   5   7        951.65        955.59         7.47 o                         
   2   5   7         43.00         52.30         1.19 o                         
   3   5   7        286.07        299.63         2.55 o                         
   4   5   7         49.79         56.32         1.19 o                         
   5   5   7          9.91         10.03         0.70 o                         
   6   5   7         20.96         22.37         0.91 o                         
   7   5   7          6.40          5.41         0.78 o                         
  -8   6   7         10.08         10.45         0.76 o                         
  -7   6   7          7.47          9.68         0.63 o                         
  -6   6   7          6.33         11.07         0.65 o                         
  -5   6   7         74.72         72.59         1.21 o                         
  -4   6   7        159.11        164.45         2.12 o                         
  -3   6   7         73.38         79.01         0.97 o                         
  -2   6   7         92.48        100.33         1.05 o                         
  -1   6   7         34.13         48.73         0.67 o                         
   0   6   7         28.04         28.55         0.61 o                         
   1   6   7        606.02        635.90         5.08 o                         
   2   6   7         17.80         17.08         0.47 o                         
   3   6   7         74.41         69.83         0.85 o                         
   4   6   7        284.29        292.91         3.64 o                         
   5   6   7         99.33        108.54         1.91 o                         
   6   6   7         34.79         31.82         1.06 o                         
   7   6   7          0.12          0.89         0.66 o                         
  -8   7   7         10.77         11.16         1.04 o                         
  -7   7   7          3.01          7.93         0.68 o                         
  -6   7   7        319.89        325.74         3.47 o                         
  -5   7   7          0.04          3.15         0.52 o                         
  -4   7   7        274.64        283.87         2.78 o                         
  -3   7   7         21.19         18.97         0.55 o                         
  -2   7   7          1.48          0.87         0.33 o                         
  -1   7   7         26.75         23.15         0.57 o                         
   0   7   7          4.78          3.76         0.31 o                         
   1   7   7         45.83         34.03         0.67 o                         
   2   7   7         56.29         56.68         0.83 o                         
   3   7   7          2.18          2.92         0.33 o                         
   4   7   7         16.60         17.52         0.85 o                         
   5   7   7         12.79         11.75         0.78 o                         
   6   7   7         11.72         10.38         0.79 o                         
  -7   8   7          0.17          0.60         0.30 o                         
  -6   8   7         51.02         52.76         1.26 o                         
  -5   8   7         22.35         32.35         0.98 o                         
  -4   8   7         41.87         46.52         0.99 o                         
  -3   8   7         48.57         52.94         0.89 o                         
  -2   8   7         14.57         19.73         0.56 o                         
  -1   8   7         40.60         42.35         1.11 o                         
   0   8   7          1.22          3.35         0.35 o                         
   1   8   7         96.48         96.14         1.15 o                         
   2   8   7         67.54         65.00         0.90 o                         
   3   8   7          1.41          0.37         0.34 o                         
   4   8   7         35.28         34.60         1.08 o                         
   5   8   7          8.12          9.60         0.70 o                         
   6   8   7          6.42          6.00         0.76 o                         
  -7   9   7          1.26          1.17         0.62 o                         
  -6   9   7          9.39         12.80         0.78 o                         
  -5   9   7         25.65         20.28         0.74 o                         
  -4   9   7          0.19         -0.40         0.40 o                         
  -3   9   7        174.22        161.80         1.88 o                         
  -2   9   7         73.91         79.93         1.47 o                         
  -1   9   7          9.35          8.10         0.46 o                         
   0   9   7         32.85         32.75         0.75 o                         
   1   9   7         10.18         12.12         0.54 o                         
   2   9   7          1.88          1.47         0.33 o                         
   3   9   7          2.09          0.50         0.31 o                         
   4   9   7          3.08          4.18         0.62 o                         
   5   9   7         27.85         29.75         1.09 o                         
   6   9   7          4.49          5.45         0.84 o                         
  -6  10   7          0.05         -0.05         0.37 o                         
  -5  10   7          4.29          5.27         0.59 o                         
  -4  10   7          0.29          0.68         0.46 o                         
  -3  10   7          1.08          0.10         0.46 o                         
  -2  10   7         33.77         43.85         1.61 o                         
  -1  10   7         13.78         14.45         0.61 o                         
   0  10   7        230.64        212.93         2.22 o                         
   1  10   7         59.65         66.99         1.35 o                         
   2  10   7        246.38        236.20         2.36 o                         
   3  10   7          0.67          2.49         0.42 o                         
   4  10   7         38.47         46.33         1.16 o                         
   5  10   7          8.08          6.41         0.70 o                         
  -6  11   7          4.18          5.28         0.65 o                         
  -5  11   7          0.38         -0.32         0.56 o                         
  -4  11   7          3.55          5.86         0.70 o                         
  -3  11   7          1.76          0.79         0.36 o                         
  -2  11   7          5.87          5.10         0.66 o                         
  -1  11   7         44.65         44.06         1.13 o                         
   0  11   7          3.77          3.86         0.52 o                         
   1  11   7         15.53         12.58         0.66 o                         
   2  11   7          1.07          1.96         0.43 o                         
   3  11   7          0.57          0.42         0.28 o                         
   4  11   7          6.81          5.79         0.65 o                         
  -5  12   7          9.90         10.78         0.79 o                         
  -4  12   7          1.02          0.61         0.34 o                         
  -3  12   7          0.07         -0.42         0.42 o                         
  -2  12   7         12.63         14.24         0.74 o                         
  -1  12   7          5.06          4.49         0.60 o                         
   0  12   7          0.00         -0.35         0.37 o                         
   1  12   7          0.55          0.35         0.59 o                         
   2  12   7          0.18          1.06         0.59 o                         
   3  12   7          0.37          0.67         0.42 o                         
  -3  13   7         13.18         15.19         0.85 o                         
  -2  13   7          0.92          0.66         0.44 o                         
  -1  13   7          0.19          0.25         0.37 o                         
   0  13   7          4.98          6.19         0.70 o                         
   1  13   7          0.42         -0.30         0.49 o                         
   2  13   7          1.78          1.12         0.32 o                         
  -8   0   8          3.48          0.07         0.65 o                         
  -6   0   8         26.61         28.09         1.13 o                         
  -4   0   8        101.26        110.07         1.59 o                         
  -2   0   8        450.12        451.78         5.05 o                         
   0   0   8         50.98         62.55         1.07 o                         
   2   0   8        268.97        209.35         2.53 o                         
   4   0   8        526.87        539.13         6.38 o                         
   6   0   8         35.16         34.18         1.31 o                         
  -9   1   8          1.81          1.45         0.52 o                         
  -8   1   8         41.25         41.87         1.10 o                         
  -7   1   8         12.38         13.15         0.68 o                         
  -6   1   8         54.32         54.17         1.03 o                         
  -5   1   8          4.81         10.98         0.64 o                         
  -4   1   8          1.42          1.28         0.31 o                         
  -3   1   8          6.57          6.51         0.37 o                         
  -1   1   8        131.36        127.90         2.71 o                         
   0   1   8        713.94        730.73         5.73 o                         
   1   1   8        483.96        474.00         3.82 o                         
   2   1   8        134.46        133.02         1.37 o                         
   3   1   8         20.85         21.34         0.50 o                         
   4   1   8          1.03          0.69         0.32 o                         
   5   1   8         69.72         73.11         1.07 o                         
   6   1   8         68.36         62.51         1.16 o                         
   7   1   8         25.91         21.44         0.92 o                         
  -9   2   8          0.17          1.12         0.41 o                         
  -8   2   8         83.30         81.06         1.52 o                         
  -7   2   8          3.95          5.68         0.86 o                         
  -6   2   8         36.10         32.57         0.92 o                         
  -5   2   8         27.83         21.70         0.71 o                         
  -4   2   8        162.34        176.67         1.71 o                         
  -3   2   8        260.62        292.86         2.57 o                         
  -2   2   8        491.58        543.35         4.35 o                         
  -1   2   8        886.38        853.53         7.18 o                         
   0   2   8         90.96         69.38         0.81 o                         
   1   2   8        102.16         93.74         1.75 o                         
   2   2   8        449.42        392.11         3.12 o                         
   3   2   8         47.56         44.88         0.65 o                         
   4   2   8         46.71         38.87         0.71 o                         
   5   2   8          9.23         12.57         0.60 o                         
   6   2   8          6.77          5.76         0.55 o                         
   7   2   8          0.41          1.09         0.38 o                         
  -9   3   8         16.57         18.67         0.88 o                         
  -8   3   8          5.11          6.53         0.72 o                         
  -7   3   8          8.09         11.45         0.72 o                         
  -6   3   8        434.80        457.17         4.78 o                         
  -5   3   8         21.19         19.80         0.68 o                         
  -4   3   8          0.54          0.44         0.40 o                         
  -3   3   8          4.91         17.24         0.84 o                         
  -2   3   8         79.66         49.79         0.77 o                         
  -1   3   8        285.93        302.43         2.87 o                         
   0   3   8         46.66         58.28         0.73 o                         
   1   3   8        220.64        221.87         2.19 o                         
   2   3   8         62.02         60.16         0.72 o                         
   3   3   8          1.18          0.30         0.27 o                         
   4   3   8         41.38         33.80         0.66 o                         
   5   3   8         18.52         20.74         0.56 o                         
   6   3   8          0.01          0.44         0.61 o                         
   7   3   8         12.25         12.78         0.82 o                         
  -8   4   8          0.28         -0.24         0.39 o                         
  -7   4   8          0.01          0.65         0.42 o                         
  -6   4   8         26.86         34.00         1.00 o                         
  -5   4   8          1.88          1.08         0.45 o                         
  -4   4   8          6.05          7.04         0.46 o                         
  -3   4   8         68.98         76.19         0.99 o                         
  -2   4   8        819.96        848.53         6.91 o                         
  -1   4   8        414.27        428.78         3.50 o                         
   0   4   8         81.19         83.37         1.35 o                         
   1   4   8        286.44        323.40         2.73 o                         
   2   4   8        333.10        382.71         3.07 o                         
   3   4   8         37.60         41.51         0.74 o                         
   4   4   8         70.04         72.07         1.00 o                         
   5   4   8         26.74         33.80         1.19 o                         
   6   4   8         11.97         14.24         0.75 o                         
   7   4   8          0.55          0.90         0.53 o                         
  -8   5   8          0.88          0.13         0.38 o                         
  -7   5   8          0.02         -0.40         0.40 o                         
  -6   5   8         26.82         33.48         1.01 o                         
  -5   5   8         18.61         23.55         0.77 o                         
  -4   5   8          3.95          2.76         0.42 o                         
  -3   5   8        112.80        117.21         1.33 o                         
  -2   5   8         46.17         50.13         1.43 o                         
  -1   5   8        168.22        170.87         1.55 o                         
   0   5   8          8.19         14.96         0.46 o                         
   1   5   8        455.33        488.35         3.98 o                         
   2   5   8          9.75          8.80         0.41 o                         
   3   5   8         24.85         25.61         0.61 o                         
   4   5   8         42.03         38.05         1.00 o                         
   5   5   8          0.05          0.79         0.63 o                         
   6   5   8          0.46          0.41         0.60 o                         
   7   5   8          1.89          0.29         0.68 o                         
  -8   6   8          3.19          1.59         0.42 o                         
  -7   6   8         10.57          8.71         0.63 o                         
  -6   6   8         28.48         34.50         1.11 o                         
  -5   6   8        129.46        107.96         1.44 o                         
  -4   6   8         26.19         20.62         0.62 o                         
  -3   6   8         31.81         25.75         0.63 o                         
  -2   6   8         40.72         33.55         0.69 o                         
  -1   6   8        130.81        118.12         1.20 o                         
   0   6   8         10.62          8.44         0.43 o                         
   1   6   8         12.06         12.62         0.44 o                         
   2   6   8          1.11          1.59         0.33 o                         
   3   6   8         22.19         21.60         0.64 o                         
   4   6   8         18.87         17.51         1.04 o                         
   5   6   8          1.42          2.09         0.61 o                         
   6   6   8          3.51          4.28         0.72 o                         
  -8   7   8          0.17          0.48         0.51 o                         
  -7   7   8         25.19         25.86         0.96 o                         
  -6   7   8         77.28         86.13         1.71 o                         
  -5   7   8          9.74          7.87         0.61 o                         
  -4   7   8         67.80         60.44         1.14 o                         
  -3   7   8         29.19         36.72         0.78 o                         
  -2   7   8        231.68        212.19         1.90 o                         
  -1   7   8         28.96         29.95         0.61 o                         
   0   7   8          7.63          8.01         0.41 o                         
   1   7   8         18.19         20.51         0.57 o                         
   2   7   8         37.29         36.64         0.72 o                         
   3   7   8         22.22         19.03         0.68 o                         
   4   7   8         13.22         13.47         0.90 o                         
   5   7   8          1.19          1.61         0.61 o                         
   6   7   8          1.96          0.32         0.64 o                         
  -7   8   8          0.00         -0.25         0.54 o                         
  -6   8   8          0.26          0.30         0.49 o                         
  -5   8   8        109.45        108.56         1.52 o                         
  -4   8   8         46.38         49.72         1.09 o                         
  -3   8   8         77.91         83.01         1.77 o                         
  -2   8   8        465.83        458.50         3.83 o                         
  -1   8   8         76.71         84.88         1.10 o                         
   0   8   8        191.68        183.47         1.81 o                         
   1   8   8          0.01         -0.37         0.37 o                         
   2   8   8         40.67         38.85         0.86 o                         
   3   8   8          5.26          8.73         0.53 o                         
   4   8   8          0.10         -0.14         0.54 o                         
   5   8   8         18.75         17.90         0.84 o                         
   6   8   8          0.00         -0.35         0.70 o                         
  -7   9   8          3.95          4.06         0.75 o                         
  -6   9   8          0.08          0.28         0.40 o                         
  -5   9   8         28.95         26.49         1.23 o                         
  -4   9   8          1.34          0.15         0.50 o                         
  -3   9   8         28.94         25.78         0.92 o                         
  -2   9   8          9.45          8.28         0.66 o                         
  -1   9   8         40.05         36.67         0.80 o                         
   0   9   8         14.47         15.77         0.63 o                         
   1   9   8          6.26          6.62         0.54 o                         
   2   9   8          8.46         12.20         0.63 o                         
   3   9   8         56.02         54.11         1.14 o                         
   4   9   8         11.51         14.70         0.74 o                         
   5   9   8          2.50          3.94         0.67 o                         
  -6  10   8          0.04          1.01         0.36 o                         
  -5  10   8          4.19          2.06         0.49 o                         
  -4  10   8          0.68          0.52         0.48 o                         
  -3  10   8         11.61         13.19         0.62 o                         
  -2  10   8          5.08          6.25         0.57 o                         
  -1  10   8        106.33        107.35         1.67 o                         
   0  10   8         66.92         71.45         1.20 o                         
   1  10   8         66.75         75.79         1.34 o                         
   2  10   8         96.29         97.47         1.52 o                         
   3  10   8         36.62         39.65         0.99 o                         
   4  10   8          6.35          9.23         0.59 o                         
   5  10   8         40.11         45.83         1.62 o                         
  -5  11   8          0.01         -0.10         0.36 o                         
  -4  11   8         15.20         17.07         0.96 o                         
  -3  11   8          1.50          0.35         0.36 o                         
  -2  11   8         31.49         34.09         1.00 o                         
  -1  11   8          0.41          0.01         0.42 o                         
   0  11   8         32.96         30.75         1.01 o                         
   1  11   8          9.13         12.23         0.77 o                         
   2  11   8        133.85        133.50         1.78 o                         
   3  11   8          0.40          0.60         0.31 o                         
   4  11   8          6.46          3.95         0.79 o                         
  -4  12   8          0.14         -0.11         0.42 o                         
  -3  12   8          5.35          3.45         0.61 o                         
  -2  12   8          0.43          0.14         0.41 o                         
  -1  12   8          2.41          1.20         0.40 o                         
   0  12   8          3.77          3.50         0.56 o                         
   1  12   8          0.96          0.54         0.33 o                         
   2  12   8          0.53          0.34         0.42 o                         
   3  12   8          5.07          7.07         0.76 o                         
  -3  13   8         10.16         13.96         1.02 o                         
  -2  13   8          8.16          5.81         0.72 o                         
  -1  13   8          4.25          6.24         0.68 o                         
   0  13   8          0.04         -0.38         0.38 o                         
   1  13   8          0.32         -0.43         0.43 o                         
   2  13   8          0.14         -1.11         2.34 o                         
  -9   0   9          4.07          0.87         0.67 o                         
  -7   0   9         11.17         13.67         0.96 o                         
  -5   0   9         64.49         66.64         1.26 o                         
  -3   0   9        340.54        345.77         4.23 o                         
   1   0   9        296.22        231.26         3.22 o                         
   3   0   9         78.60         64.87         1.27 o                         
   5   0   9        145.33        143.99         2.38 o                         
   7   0   9        120.05        118.05         2.83 o                         
  -9   1   9         12.75          8.28         0.69 o                         
  -8   1   9          0.00          1.11         0.44 o                         
  -7   1   9         12.48          9.01         0.58 o                         
  -6   1   9         21.36         37.47         1.34 o                         
  -5   1   9         53.57         42.84         0.79 o                         
  -4   1   9          3.62          3.48         0.37 o                         
  -3   1   9         79.91         85.67         1.07 o                         
  -2   1   9        125.73        132.43         2.53 o                         
  -1   1   9          1.08         -0.25         0.36 o                         
   0   1   9        285.20        305.59         2.77 o                         
   1   1   9        114.79        126.21         1.25 o                         
   2   1   9        166.56        170.53         1.49 o                         
   3   1   9         70.57         75.73         0.94 o                         
   4   1   9         21.02         24.59         0.63 o                         
   5   1   9        157.84        165.61         1.80 o                         
   6   1   9        138.01        128.18         1.89 o                         
   7   1   9          2.02          2.06         0.37 o                         
  -9   2   9         14.16         14.49         0.87 o                         
  -8   2   9         13.39         17.78         1.02 o                         
  -7   2   9        128.96        135.24         2.14 o                         
  -6   2   9          4.57          3.04         0.57 o                         
  -5   2   9          0.05          0.06         0.47 o                         
  -4   2   9         67.82         64.55         0.91 o                         
  -3   2   9        150.55        163.32         1.61 o                         
  -2   2   9        294.50        332.34         2.71 o                         
  -1   2   9        153.47        186.00         2.01 o                         
   0   2   9         41.91         29.22         0.65 o                         
   1   2   9          0.78          4.50         0.34 o                         
   2   2   9         60.11         56.99         0.73 o                         
   3   2   9          6.50          6.39         0.34 o                         
   4   2   9         64.91         69.10         0.92 o                         
   5   2   9          0.21          0.83         0.40 o                         
   6   2   9          9.87         11.39         0.65 o                         
   7   2   9          0.48          0.63         0.34 o                         
  -8   3   9          0.83          2.14         0.63 o                         
  -7   3   9         19.63         18.30         0.83 o                         
  -6   3   9        186.43        185.55         2.29 o                         
  -5   3   9         24.07         27.05         0.86 o                         
  -4   3   9         65.49         59.68         0.96 o                         
  -3   3   9        157.55        153.23         1.55 o                         
  -2   3   9        376.35        352.25         4.48 o                         
  -1   3   9         24.76         31.72         0.65 o                         
   0   3   9         19.35         29.40         0.59 o                         
   1   3   9         15.53         21.18         0.51 o                         
   2   3   9        145.96        147.42         1.33 o                         
   3   3   9          0.46          1.53         0.30 o                         
   4   3   9         35.34         33.78         0.77 o                         
   5   3   9         17.57         14.30         0.52 o                         
   6   3   9         25.59         26.89         0.87 o                         
   7   3   9          3.61          2.84         0.62 o                         
  -8   4   9         12.99         13.71         0.78 o                         
  -7   4   9         10.44         12.67         0.80 o                         
  -6   4   9         80.29         94.42         1.47 o                         
  -5   4   9          3.09          3.27         0.49 o                         
  -4   4   9          6.29          6.35         0.48 o                         
  -3   4   9        209.78        216.89         2.04 o                         
  -2   4   9        205.22        228.61         2.62 o                         
  -1   4   9         61.97         64.80         0.86 o                         
   0   4   9          0.96          1.00         0.36 o                         
   1   4   9        135.48        128.41         1.42 o                         
   2   4   9         30.15         25.34         0.60 o                         
   3   4   9          3.15          1.48         0.32 o                         
   4   4   9          3.08          5.35         0.39 o                         
   5   4   9         85.28         90.06         1.48 o                         
   6   4   9          0.03          0.56         0.60 o                         
   7   4   9          1.12          0.95         0.49 o                         
  -8   5   9          9.39          7.23         0.73 o                         
  -7   5   9          1.44         -0.03         0.52 o                         
  -6   5   9         18.29         22.38         1.02 o                         
  -5   5   9         28.05         28.06         0.99 o                         
  -4   5   9         17.93         21.03         0.65 o                         
  -3   5   9          0.02          0.00         0.30 o                         
  -2   5   9        225.38        233.55         2.18 o                         
  -1   5   9         24.34         23.08         0.56 o                         
   0   5   9          2.94          2.61         0.38 o                         
   1   5   9         52.28         45.51         0.76 o                         
   2   5   9         28.23         29.81         0.67 o                         
   3   5   9        142.42        146.99         1.59 o                         
   4   5   9        103.34         95.37         1.69 o                         
   5   5   9         27.75         30.90         1.12 o                         
   6   5   9          0.08         -0.03         0.64 o                         
  -8   6   9          0.32         -0.27         0.46 o                         
  -7   6   9          1.14         -0.28         0.39 o                         
  -6   6   9         30.23         37.96         1.13 o                         
  -5   6   9         19.83         23.97         0.79 o                         
  -4   6   9         22.37         21.68         0.92 o                         
  -3   6   9        305.98        301.33         2.85 o                         
  -2   6   9        214.50        203.72         1.98 o                         
  -1   6   9        187.41        185.16         1.75 o                         
   0   6   9          0.00          0.14         0.36 o                         
   1   6   9         50.75         42.86         0.91 o                         
   2   6   9        164.64        155.86         1.64 o                         
   3   6   9          2.26          1.46         0.33 o                         
   4   6   9         22.99         21.66         0.66 o                         
   5   6   9          0.21          1.07         0.69 o                         
   6   6   9          6.44          4.79         0.70 o                         
  -7   7   9          1.63         -0.45         0.85 o                         
  -6   7   9          9.49         13.00         0.75 o                         
  -5   7   9          3.09         15.40         0.87 o                         
  -4   7   9        284.83        273.57         2.81 o                         
  -3   7   9          0.18          8.49         0.53 o                         
  -2   7   9         60.74         56.69         0.89 o                         
  -1   7   9          0.15          2.77         0.45 o                         
   0   7   9          4.14          1.78         0.40 o                         
   1   7   9        104.13        104.37         1.31 o                         
   2   7   9         16.14         16.62         0.53 o                         
   3   7   9          2.90          2.12         0.39 o                         
   4   7   9         25.01         27.59         1.17 o                         
   5   7   9          4.69          2.88         0.67 o                         
   6   7   9          7.12          7.04         0.94 o                         
  -7   8   9          9.00          5.75         0.71 o                         
  -6   8   9         12.06          7.10         0.68 o                         
  -5   8   9         16.66         13.80         0.77 o                         
  -4   8   9         78.68         76.38         1.26 o                         
  -3   8   9         89.14         91.24         1.48 o                         
  -2   8   9         14.34         12.83         0.49 o                         
  -1   8   9          0.31          3.52         0.47 o                         
   0   8   9         93.76         87.25         1.20 o                         
   1   8   9          0.11         -0.40         0.40 o                         
   2   8   9          0.70          0.43         0.32 o                         
   3   8   9         26.23         19.34         0.79 o                         
   4   8   9          0.96          0.20         0.49 o                         
   5   8   9         15.61         16.54         0.84 o                         
  -7   9   9          2.24          2.90         0.70 o                         
  -6   9   9          5.56          5.17         0.63 o                         
  -5   9   9         10.26          9.99         0.70 o                         
  -4   9   9          5.18          3.01         0.57 o                         
  -3   9   9         10.75          7.97         0.55 o                         
  -2   9   9         15.58         13.47         0.61 o                         
  -1   9   9         12.65          9.05         0.57 o                         
   0   9   9         12.36         13.72         0.57 o                         
   1   9   9          9.90         10.96         0.59 o                         
   2   9   9          5.66          9.10         0.57 o                         
   3   9   9         10.79         11.38         0.61 o                         
   4   9   9         18.83         18.04         0.99 o                         
   5   9   9          0.15          0.36         0.73 o                         
  -6  10   9          1.08          1.37         0.57 o                         
  -5  10   9          0.80          1.02         0.44 o                         
  -4  10   9         17.45         16.57         0.67 o                         
  -3  10   9          8.21          7.66         0.58 o                         
  -2  10   9          0.97          0.15         0.37 o                         
  -1  10   9         10.20         10.93         0.65 o                         
   0  10   9          0.18          2.86         0.46 o                         
   1  10   9         14.69         16.63         0.77 o                         
   2  10   9         34.60         39.38         1.07 o                         
   3  10   9          4.97          7.37         0.59 o                         
   4  10   9         72.74         77.66         1.77 o                         
  -5  11   9          1.99          1.99         0.46 o                         
  -4  11   9          0.96          0.72         0.41 o                         
  -3  11   9          5.47          6.94         0.54 o                         
  -2  11   9         11.96         12.87         0.66 o                         
  -1  11   9          0.61         -0.09         0.35 o                         
   0  11   9          0.60          0.58         0.43 o                         
   1  11   9          6.00          3.38         0.60 o                         
   2  11   9          4.33          4.91         0.65 o                         
   3  11   9         27.53         27.82         0.90 o                         
  -4  12   9         13.48         14.93         0.84 o                         
  -3  12   9          4.65          4.61         0.62 o                         
  -2  12   9          2.08          1.31         0.51 o                         
  -1  12   9          0.81          1.22         0.36 o                         
   0  12   9          0.02          0.05         0.37 o                         
   1  12   9          1.41          0.67         0.56 o                         
   2  12   9          3.93          3.99         0.55 o                         
  -2  13   9          1.09          0.84         0.48 o                         
  -1  13   9          0.16         -0.37         0.37 o                         
   0  13   9          0.54         -0.36         0.36 o                         
   1  13   9          4.58          7.46         0.83 o                         
  -8   0  10         77.34         74.81         1.81 o                         
  -6   0  10          0.44          1.65         0.67 o                         
  -4   0  10          8.79          8.31         0.61 o                         
  -2   0  10         44.79         27.97         1.04 o                         
   0   0  10         60.13         88.20         1.39 o                         
   2   0  10         31.86         31.92         0.96 o                         
   4   0  10        288.37        254.63         3.23 o                         
   6   0  10        125.55        109.11         3.79 o                         
  -9   1  10          1.14          0.76         0.44 o                         
  -8   1  10          3.55          2.08         0.51 o                         
  -7   1  10          1.89          1.57         0.52 o                         
  -6   1  10        300.29        293.13         2.66 o                         
  -5   1  10         71.97         65.94         0.93 o                         
  -4   1  10        132.47        152.22         1.63 o                         
  -3   1  10        107.42        101.50         1.22 o                         
  -2   1  10       1077.35       1111.78         8.68 o                         
  -1   1  10         22.25         27.82         0.81 o                         
   0   1  10        244.30        233.90         2.14 o                         
   1   1  10         66.07         65.41         0.86 o                         
   2   1  10         55.60         67.92         0.83 o                         
   3   1  10          3.91          2.75         0.35 o                         
   4   1  10         34.63         41.69         0.80 o                         
   5   1  10          0.12          1.05         0.33 o                         
   6   1  10          8.61         12.68         0.78 o                         
   7   1  10          2.82          5.08         0.66 o                         
  -8   2  10         11.78         12.77         0.93 o                         
  -7   2  10         20.09         24.98         1.12 o                         
  -6   2  10         42.02         37.06         1.09 o                         
  -5   2  10        128.69        143.89         1.66 o                         
  -4   2  10         71.84         48.31         0.84 o                         
  -3   2  10         40.91         35.68         0.73 o                         
  -2   2  10        141.94        144.34         1.81 o                         
  -1   2  10        132.15        160.90         1.56 o                         
   0   2  10         13.55         15.16         0.56 o                         
   1   2  10         67.51         67.70         0.87 o                         
   2   2  10          2.91          5.48         0.34 o                         
   3   2  10         51.60         52.31         0.79 o                         
   4   2  10          6.97          4.12         0.46 o                         
   5   2  10          6.56          8.93         0.57 o                         
   6   2  10         35.72         38.72         1.00 o                         
   7   2  10          7.39          5.60         0.69 o                         
  -8   3  10          2.74          2.21         0.46 o                         
  -7   3  10          3.20          2.78         0.65 o                         
  -6   3  10         21.11         30.52         0.91 o                         
  -5   3  10         29.82         33.33         0.89 o                         
  -4   3  10        109.59        111.55         1.29 o                         
  -3   3  10          0.14          1.35         0.37 o                         
  -2   3  10        195.24        212.71         2.25 o                         
  -1   3  10         73.53         62.12         0.86 o                         
   0   3  10        238.64        247.17         2.11 o                         
   1   3  10         51.34         55.87         0.97 o                         
   2   3  10         55.44         56.24         0.81 o                         
   3   3  10          6.70          8.91         0.39 o                         
   4   3  10         27.88         26.27         0.69 o                         
   5   3  10         73.93         80.79         1.28 o                         
   6   3  10          1.05          0.43         0.37 o                         
   7   3  10          1.39          1.59         0.51 o                         
  -8   4  10          1.17          1.47         0.42 o                         
  -7   4  10         10.88         12.06         0.85 o                         
  -6   4  10         51.35         49.06         1.15 o                         
  -5   4  10          0.33         -0.50         0.50 o                         
  -4   4  10         32.89         32.73         0.92 o                         
  -3   4  10         16.02         18.13         0.55 o                         
  -2   4  10          2.07          2.99         0.45 o                         
  -1   4  10        105.64        100.57         1.58 o                         
   0   4  10        673.73        718.86         5.75 o                         
   1   4  10         58.19         58.20         0.94 o                         
   2   4  10        108.36        127.32         1.37 o                         
   3   4  10         18.47         17.15         0.54 o                         
   4   4  10         14.64         13.81         0.61 o                         
   5   4  10          0.03          0.32         0.30 o                         
   6   4  10          0.51          0.64         0.60 o                         
  -8   5  10          4.65          5.45         0.71 o                         
  -7   5  10         21.45         24.51         0.99 o                         
  -6   5  10         26.96         31.82         0.95 o                         
  -5   5  10        135.99        128.00         2.10 o                         
  -4   5  10         18.33         13.56         0.66 o                         
  -3   5  10          6.28          7.21         0.50 o                         
  -2   5  10        342.74        319.34         2.90 o                         
  -1   5  10         19.88         17.59         0.57 o                         
   0   5  10         56.57         53.31         0.85 o                         
   1   5  10         59.73         60.00         0.92 o                         
   2   5  10         27.82         30.44         0.73 o                         
   3   5  10         21.91         27.24         0.69 o                         
   4   5  10         23.36         22.10         0.72 o                         
   5   5  10          5.29          6.63         0.70 o                         
   6   5  10          0.02         -0.01         0.63 o                         
  -8   6  10          0.00         -0.34         0.52 o                         
  -7   6  10          5.81          3.41         0.67 o                         
  -6   6  10          6.54          5.24         0.58 o                         
  -5   6  10         31.58         32.83         0.93 o                         
  -4   6  10          0.71          6.22         0.57 o                         
  -3   6  10        308.34        279.56         2.73 o                         
  -2   6  10          0.00          1.09         0.42 o                         
  -1   6  10          0.06          0.72         0.40 o                         
   0   6  10         29.45         30.32         0.74 o                         
   1   6  10          1.32          1.66         0.42 o                         
   2   6  10         16.02         14.58         0.54 o                         
   3   6  10         22.23         20.19         0.73 o                         
   4   6  10          2.55          3.79         0.41 o                         
   5   6  10         41.07         45.10         1.44 o                         
   6   6  10         18.06         22.61         1.04 o                         
  -7   7  10          1.05          0.15         0.40 o                         
  -6   7  10          3.19          1.87         0.48 o                         
  -5   7  10        136.68        138.60         1.92 o                         
  -4   7  10          6.56          9.12         0.61 o                         
  -3   7  10        330.73        313.66         4.34 o                         
  -2   7  10         20.44         19.38         0.72 o                         
  -1   7  10         81.14         80.19         1.11 o                         
   0   7  10          6.63          4.08         0.45 o                         
   1   7  10          0.40          0.82         0.43 o                         
   2   7  10         17.41         21.42         0.72 o                         
   3   7  10         12.34         10.11         0.53 o                         
   4   7  10         18.26         16.77         0.62 o                         
   5   7  10         12.28         15.16         0.81 o                         
  -7   8  10          1.63          0.44         0.64 o                         
  -6   8  10          0.80          0.44         0.44 o                         
  -5   8  10          2.38          1.06         0.56 o                         
  -4   8  10         37.25         29.77         0.92 o                         
  -3   8  10         13.15         11.39         0.66 o                         
  -2   8  10         32.66         37.15         0.95 o                         
  -1   8  10         32.92         34.98         1.32 o                         
   0   8  10        270.88        262.40         2.45 o                         
   1   8  10          4.72          6.41         0.51 o                         
   2   8  10         28.16         33.25         0.87 o                         
   3   8  10          0.00          0.03         0.31 o                         
   4   8  10          0.13         -0.23         0.68 o                         
   5   8  10          6.00          5.94         0.72 o                         
  -6   9  10         12.35          9.83         0.70 o                         
  -5   9  10          8.76          5.90         0.67 o                         
  -4   9  10          6.52          4.25         0.60 o                         
  -3   9  10          5.05          2.69         0.54 o                         
  -2   9  10         56.82         64.24         1.19 o                         
  -1   9  10          0.80         -0.24         0.51 o                         
   0   9  10         23.53         22.85         1.09 o                         
   1   9  10         57.06         50.26         1.09 o                         
   2   9  10          0.46          0.17         0.44 o                         
   3   9  10          3.65          1.89         0.30 o                         
   4   9  10          0.86          1.21         0.73 o                         
  -6  10  10          0.88          1.11         0.58 o                         
  -5  10  10         20.49         23.69         0.84 o                         
  -4  10  10          0.01          0.00         0.48 o                         
  -3  10  10          2.65          1.83         0.49 o                         
  -2  10  10          0.42          0.53         0.45 o                         
  -1  10  10         16.14         19.95         0.76 o                         
   0  10  10          3.77          4.11         0.57 o                         
   1  10  10         82.93         80.93         1.52 o                         
   2  10  10         40.72         41.67         1.11 o                         
   3  10  10         34.37         38.87         1.23 o                         
   4  10  10         18.39         23.40         1.17 o                         
  -5  11  10          7.13          9.20         0.69 o                         
  -4  11  10          3.95          6.72         0.58 o                         
  -3  11  10         18.20         25.64         0.81 o                         
  -2  11  10          0.54         -0.02         0.36 o                         
  -1  11  10          7.86         10.55         0.61 o                         
   0  11  10          0.48         -0.09         0.38 o                         
   1  11  10          2.06          1.28         0.60 o                         
   2  11  10          6.90          8.52         0.71 o                         
   3  11  10          7.30         10.28         0.72 o                         
  -4  12  10          2.79          4.53         0.74 o                         
  -3  12  10          0.18          0.19         0.50 o                         
  -2  12  10          0.60         -0.29         0.47 o                         
  -1  12  10          0.01         -0.35         0.35 o                         
   0  12  10          0.02         -0.34         0.34 o                         
   1  12  10          3.36          1.99         0.53 o                         
   2  12  10          0.32          0.70         0.41 o                         
  -1  13  10          0.69          0.23         0.61 o                         
   0  13  10          0.07         -0.32         0.45 o                         
  -7   0  11          0.27          0.74         0.71 o                         
  -5   0  11         69.40         71.69         1.41 o                         
  -3   0  11        499.60        489.27         6.98 o                         
  -1   0  11         15.92         27.50         1.00 o                         
   1   0  11        772.37        827.76         8.99 o                         
   3   0  11        292.34        284.09         3.88 o                         
   5   0  11         47.12         40.67         1.41 o                         
  -8   1  11          4.22          4.95         0.67 o                         
  -7   1  11         24.02         20.57         0.80 o                         
  -6   1  11         21.39         31.55         1.35 o                         
  -5   1  11          9.79          9.60         0.54 o                         
  -4   1  11         71.26         79.81         1.12 o                         
  -3   1  11         36.03         44.29         0.85 o                         
  -2   1  11         75.95         92.29         1.88 o                         
  -1   1  11         64.73         78.41         1.44 o                         
   0   1  11        262.91        244.36         2.11 o                         
   1   1  11         53.57         46.37         0.80 o                         
   2   1  11         28.99         32.57         0.71 o                         
   3   1  11         46.06         39.97         0.85 o                         
   4   1  11        127.04        128.37         1.42 o                         
   5   1  11          0.39          0.93         0.29 o                         
   6   1  11          2.28          1.14         0.30 o                         
  -8   2  11          0.01         -0.45         0.47 o                         
  -7   2  11         75.31         69.23         1.40 o                         
  -6   2  11         13.84         22.09         0.87 o                         
  -5   2  11        185.67        194.74         2.08 o                         
  -4   2  11          6.90          8.22         0.48 o                         
  -3   2  11          2.85          1.97         0.42 o                         
  -2   2  11         71.67         88.59         1.10 o                         
  -1   2  11        337.30        331.50         2.96 o                         
   0   2  11        521.39        534.58         4.51 o                         
   1   2  11        104.82        100.92         1.33 o                         
   2   2  11         75.39         72.28         0.98 o                         
   3   2  11        134.49        137.66         1.42 o                         
   4   2  11          0.02          0.02         0.32 o                         
   5   2  11         39.20         40.30         0.97 o                         
   6   2  11          0.93          0.32         0.38 o                         
  -8   3  11         20.30         20.15         0.87 o                         
  -7   3  11         29.49         30.36         1.00 o                         
  -6   3  11         32.38         38.02         1.06 o                         
  -5   3  11        333.37        287.56         2.85 o                         
  -4   3  11         14.97         16.85         0.65 o                         
  -3   3  11        114.41         98.17         1.36 o                         
  -2   3  11         26.45         29.01         0.75 o                         
  -1   3  11        373.27        346.59         3.20 o                         
   0   3  11         52.31         51.85         0.91 o                         
   1   3  11        157.17        162.49         1.65 o                         
   2   3  11         14.06          7.65         0.44 o                         
   3   3  11          2.07          4.28         0.37 o                         
   4   3  11         25.10         26.25         0.74 o                         
   5   3  11         28.56         29.15         0.85 o                         
   6   3  11          0.05          0.14         0.35 o                         
  -8   4  11          3.03          0.97         0.56 o                         
  -7   4  11          5.42          2.45         0.55 o                         
  -6   4  11         10.22          6.85         0.74 o                         
  -5   4  11         41.42         44.84         1.27 o                         
  -4   4  11         54.99         43.11         1.03 o                         
  -3   4  11         66.04         58.22         0.95 o                         
  -2   4  11         72.92         85.80         1.19 o                         
  -1   4  11         65.68         67.54         0.91 o                         
   0   4  11        133.33        141.83         1.48 o                         
   1   4  11         36.72         37.88         0.79 o                         
   2   4  11         20.02         16.00         0.55 o                         
   3   4  11         12.93         13.36         0.53 o                         
   4   4  11         37.49         40.93         0.94 o                         
   5   4  11          3.24          3.21         0.45 o                         
   6   4  11          8.43          9.10         0.93 o                         
  -8   5  11          4.21          1.91         0.46 o                         
  -7   5  11          0.22         -0.06         0.46 o                         
  -6   5  11          3.73          3.48         0.65 o                         
  -5   5  11         53.67         49.50         1.19 o                         
  -4   5  11          4.04          3.22         0.55 o                         
  -3   5  11         84.97         76.73         1.09 o                         
  -2   5  11         33.33         30.10         0.80 o                         
  -1   5  11         65.09         63.07         0.90 o                         
   0   5  11         13.96         15.17         0.54 o                         
   1   5  11         61.64         67.19         1.07 o                         
   2   5  11         37.61         37.53         0.82 o                         
   3   5  11          5.32          7.88         0.51 o                         
   4   5  11          4.00          3.51         0.45 o                         
   5   5  11         22.91         22.59         0.78 o                         
   6   5  11          0.01         -0.21         0.67 o                         
  -7   6  11          0.02          0.45         0.45 o                         
  -6   6  11          0.72         -0.57         0.57 o                         
  -5   6  11         28.40         28.32         0.90 o                         
  -4   6  11         44.22         43.67         1.56 o                         
  -3   6  11        155.85        144.50         1.77 o                         
  -2   6  11         24.46         24.27         0.67 o                         
  -1   6  11         39.80         46.84         0.91 o                         
   0   6  11        175.93        164.40         1.72 o                         
   1   6  11          0.81          0.75         0.45 o                         
   2   6  11          0.00         -0.41         0.41 o                         
   3   6  11         19.66         18.43         0.69 o                         
   4   6  11         33.14         26.98         0.89 o                         
   5   6  11         21.73         23.70         1.00 o                         
  -7   7  11          1.15          1.47         0.45 o                         
  -6   7  11         11.15         10.09         0.70 o                         
  -5   7  11         47.62         46.29         1.38 o                         
  -4   7  11          6.34          4.71         0.56 o                         
  -3   7  11         59.40         73.71         1.68 o                         
  -2   7  11        524.72        522.54         4.52 o                         
  -1   7  11        378.21        381.45         3.56 o                         
   0   7  11         74.07         73.03         1.16 o                         
   1   7  11         36.37         33.06         0.84 o                         
   2   7  11         12.83         10.32         0.63 o                         
   3   7  11         10.59          6.45         0.62 o                         
   4   7  11          6.51          6.88         0.49 o                         
   5   7  11          6.14          6.21         0.90 o                         
  -7   8  11          0.12          0.18         0.47 o                         
  -6   8  11          0.85          1.27         0.45 o                         
  -5   8  11         13.11          7.93         0.70 o                         
  -4   8  11         36.33         25.44         0.86 o                         
  -3   8  11         13.88         11.72         0.67 o                         
  -2   8  11         31.27         32.52         0.94 o                         
  -1   8  11         96.67        102.17         1.48 o                         
   0   8  11        110.11        115.30         1.49 o                         
   1   8  11         23.35         22.77         1.01 o                         
   2   8  11         68.73         70.13         1.45 o                         
   3   8  11          9.29          6.98         0.62 o                         
   4   8  11          0.69         -0.09         0.24 o                         
   5   8  11          4.99          3.62         0.90 o                         
  -6   9  11          2.15          1.00         0.55 o                         
  -5   9  11          1.44          3.33         0.62 o                         
  -4   9  11          0.13         -0.56         0.56 o                         
  -3   9  11          0.42         -0.44         0.44 o                         
  -2   9  11         19.38         23.98         0.88 o                         
  -1   9  11          0.10          0.36         0.54 o                         
   0   9  11         13.18         11.19         0.68 o                         
   1   9  11         26.01         25.46         0.87 o                         
   2   9  11          0.09         -0.30         0.30 o                         
   3   9  11          0.61         -0.25         0.46 o                         
   4   9  11          1.50          1.59         0.89 o                         
  -5  10  11          3.15          4.18         0.54 o                         
  -4  10  11          3.50          5.31         0.65 o                         
  -3  10  11          3.26          4.90         0.56 o                         
  -2  10  11          0.02          0.39         0.40 o                         
  -1  10  11         34.58         40.19         1.08 o                         
   0  10  11          0.02         -0.40         0.40 o                         
   1  10  11          6.05          4.01         0.64 o                         
   2  10  11         10.10          9.71         0.67 o                         
   3  10  11          0.46          0.64         0.49 o                         
  -4  11  11          1.82          1.29         0.56 o                         
  -3  11  11          2.83          4.42         0.66 o                         
  -2  11  11          4.18          4.29         0.67 o                         
  -1  11  11          2.45          1.25         0.45 o                         
   0  11  11          5.21          2.31         0.44 o                         
   1  11  11          0.02         -0.31         0.46 o                         
   2  11  11          2.23          0.91         0.50 o                         
  -3  12  11          4.65          4.81         0.70 o                         
  -2  12  11          0.16          1.16         0.54 o                         
  -1  12  11          3.49          2.73         0.50 o                         
   0  12  11          1.26          0.33         0.51 o                         
   1  12  11          1.88          1.66         0.89 o                         
  -8   0  12          3.43          3.74         0.83 o                         
  -6   0  12        123.71        123.37         2.13 o                         
  -4   0  12         17.90         21.32         0.96 o                         
  -2   0  12          4.20          6.05         0.65 o                         
   0   0  12          6.59          4.95         0.57 o                         
   2   0  12          1.65          3.10         0.60 o                         
   4   0  12         23.44         26.38         1.34 o                         
   6   0  12          3.31          2.74         0.79 o                         
  -8   1  12          1.34          2.34         0.67 o                         
  -7   1  12          4.08          6.08         0.66 o                         
  -6   1  12          0.07          0.24         0.51 o                         
  -5   1  12          0.09          3.01         0.48 o                         
  -4   1  12         86.73         86.84         1.22 o                         
  -3   1  12        123.13        132.14         2.44 o                         
  -2   1  12          4.11          2.89         0.45 o                         
  -1   1  12         19.78         26.31         0.97 o                         
   0   1  12         50.84         51.37         0.81 o                         
   1   1  12          3.82          4.38         0.42 o                         
   2   1  12        139.73        111.95         1.29 o                         
   3   1  12         32.71         33.53         0.78 o                         
   4   1  12          0.29         -0.35         0.35 o                         
   5   1  12         14.24         13.05         0.64 o                         
   6   1  12          6.76          6.49         0.64 o                         
  -8   2  12          0.59          0.09         0.57 o                         
  -7   2  12          5.55          3.71         0.63 o                         
  -6   2  12        106.29         97.41         1.58 o                         
  -5   2  12         10.88          9.66         0.56 o                         
  -4   2  12         11.43         11.05         0.57 o                         
  -3   2  12        135.33        117.19         1.33 o                         
  -2   2  12          1.16          0.10         0.41 o                         
  -1   2  12          9.04          8.78         0.51 o                         
   0   2  12         10.21          8.78         0.45 o                         
   1   2  12        189.14        185.14         1.79 o                         
   2   2  12        107.01        100.49         1.25 o                         
   3   2  12         46.14         46.28         0.88 o                         
   4   2  12         31.76         25.47         0.83 o                         
   5   2  12          1.87          0.89         0.39 o                         
   6   2  12          0.03          0.35         0.29 o                         
  -8   3  12          0.58          2.46         0.55 o                         
  -7   3  12          1.23          2.13         0.59 o                         
  -6   3  12          5.70         11.29         0.75 o                         
  -5   3  12         65.01         68.72         1.21 o                         
  -4   3  12          1.39          6.54         0.51 o                         
  -3   3  12        414.24        391.47         3.48 o                         
  -2   3  12        770.55        729.21         5.69 o                         
  -1   3  12        247.02        233.05         2.25 o                         
   0   3  12         20.02         21.25         0.57 o                         
   1   3  12         76.28         66.18         0.96 o                         
   2   3  12         13.51         15.76         0.61 o                         
   3   3  12         15.96         15.29         0.55 o                         
   4   3  12         31.29         29.27         0.81 o                         
   5   3  12          0.12          0.37         0.36 o                         
   6   3  12          1.17          0.00         0.22 o                         
  -8   4  12          0.03          0.28         0.47 o                         
  -7   4  12          4.55          2.48         0.60 o                         
  -6   4  12          5.15          4.65         0.66 o                         
  -5   4  12         75.22         78.76         1.59 o                         
  -4   4  12         62.08         57.37         0.99 o                         
  -3   4  12        169.42        188.09         1.92 o                         
  -2   4  12         99.88        107.46         1.29 o                         
  -1   4  12          0.50          0.64         0.37 o                         
   0   4  12          1.02          1.18         0.45 o                         
   1   4  12         31.17         33.81         0.85 o                         
   2   4  12          9.53         11.30         0.66 o                         
   3   4  12          5.94          4.83         0.48 o                         
   4   4  12         40.49         46.27         0.93 o                         
   5   4  12          5.46          4.58         0.53 o                         
   6   4  12          7.79          8.16         0.86 o                         
  -8   5  12          4.72          6.66         0.79 o                         
  -7   5  12          9.73          7.73         0.70 o                         
  -6   5  12          0.65         -0.53         0.57 o                         
  -5   5  12          0.04         -0.50         0.50 o                         
  -4   5  12         53.30         40.01         0.87 o                         
  -3   5  12          4.23          2.26         0.47 o                         
  -2   5  12         21.14         20.91         1.19 o                         
  -1   5  12        153.07        156.23         1.62 o                         
   0   5  12          2.05          1.35         0.46 o                         
   1   5  12         46.70         43.63         0.94 o                         
   2   5  12         84.94         85.90         1.24 o                         
   3   5  12          5.92          5.94         0.53 o                         
   4   5  12         27.23         28.62         1.03 o                         
   5   5  12         55.04         59.01         1.21 o                         
  -7   6  12          1.13          0.21         0.47 o                         
  -6   6  12         11.70          9.08         0.66 o                         
  -5   6  12         19.19         18.48         0.82 o                         
  -4   6  12          0.70         -0.07         0.52 o                         
  -3   6  12        128.04        124.81         1.58 o                         
  -2   6  12          0.87          5.44         0.76 o                         
  -1   6  12        183.67        174.57         1.94 o                         
   0   6  12         31.14         32.80         1.34 o                         
   1   6  12          3.17          4.66         0.53 o                         
   2   6  12          7.62         11.69         0.59 o                         
   3   6  12          1.99          1.14         0.43 o                         
   4   6  12         13.21         14.52         0.82 o                         
   5   6  12          1.80          1.47         0.66 o                         
  -7   7  12          2.60          0.77         0.67 o                         
  -6   7  12          0.37          1.90         0.55 o                         
  -5   7  12         16.00         15.43         0.74 o                         
  -4   7  12          1.92          0.26         0.56 o                         
  -3   7  12         30.68         31.29         1.01 o                         
  -2   7  12        113.04        127.07         2.84 o                         
  -1   7  12        143.05        137.64         1.69 o                         
   0   7  12         22.86         36.34         1.00 o                         
   1   7  12          5.26          7.95         0.55 o                         
   2   7  12         16.12         20.09         0.82 o                         
   3   7  12         24.23         26.15         0.84 o                         
   4   7  12          2.93          3.86         0.49 o                         
   5   7  12         10.07         11.62         1.12 o                         
  -6   8  12          1.59          1.83         0.54 o                         
  -5   8  12          2.09          1.14         0.64 o                         
  -4   8  12          6.05          5.01         0.63 o                         
  -3   8  12         44.54         43.72         1.14 o                         
  -2   8  12        141.30        128.44         1.93 o                         
  -1   8  12         35.60         41.04         1.07 o                         
   0   8  12         11.15         10.07         0.61 o                         
   1   8  12          8.53          9.83         0.70 o                         
   2   8  12         13.47         11.61         0.70 o                         
   3   8  12          0.01          0.12         0.49 o                         
   4   8  12          2.86          3.35         0.53 o                         
  -6   9  12          9.89          9.25         0.77 o                         
  -5   9  12          3.36          2.88         0.74 o                         
  -4   9  12          2.94          0.87         0.55 o                         
  -3   9  12          1.02         -0.06         0.34 o                         
  -2   9  12         36.96         35.61         1.09 o                         
  -1   9  12         54.05         51.98         1.20 o                         
   0   9  12         13.63         13.91         0.74 o                         
   1   9  12          0.14         -0.17         0.41 o                         
   2   9  12         11.00          9.28         0.69 o                         
   3   9  12         11.87         12.01         0.72 o                         
   4   9  12          6.30          5.96         0.57 o                         
  -5  10  12          3.51          3.51         0.58 o                         
  -4  10  12          4.27          4.30         0.65 o                         
  -3  10  12          3.02          1.16         0.39 o                         
  -2  10  12          3.68          2.13         0.49 o                         
  -1  10  12          8.56          8.54         0.64 o                         
   0  10  12          1.62          1.64         0.44 o                         
   1  10  12          1.64          1.29         0.35 o                         
   2  10  12          0.32         -0.49         0.49 o                         
   3  10  12         13.44         12.97         0.82 o                         
  -4  11  12          4.63          7.53         0.80 o                         
  -3  11  12          0.20          0.30         0.57 o                         
  -2  11  12          0.18          1.53         0.63 o                         
  -1  11  12          3.53          4.31         0.60 o                         
   0  11  12          3.29          3.12         0.51 o                         
   1  11  12          1.48          0.26         0.46 o                         
   2  11  12          0.71         -0.32         0.32 o                         
  -2  12  12          4.96          8.03         0.82 o                         
  -1  12  12          2.40          0.95         0.51 o                         
   0  12  12          1.57          0.55         0.45 o                         
  -7   0  13          3.05          1.42         0.77 o                         
  -5   0  13          6.86         10.28         0.84 o                         
  -3   0  13        132.06        124.01         2.48 o                         
  -1   0  13        370.02        360.79         4.58 o                         
   1   0  13        181.14        177.68         2.43 o                         
   3   0  13        276.05        285.36         3.81 o                         
   5   0  13         14.88         16.29         3.61 o                         
  -8   1  13          0.21          1.43         0.68 o                         
  -7   1  13         10.76         12.98         0.84 o                         
  -6   1  13         21.90         25.12         1.26 o                         
  -5   1  13         78.50         54.80         1.12 o                         
  -4   1  13          7.66          6.28         0.54 o                         
  -3   1  13          5.56          5.42         0.59 o                         
  -2   1  13          2.85          3.98         0.49 o                         
  -1   1  13         97.06        103.13         1.24 o                         
   0   1  13         24.65         26.28         0.72 o                         
   1   1  13         18.93         16.09         0.53 o                         
   2   1  13        595.58        598.21         5.29 o                         
   3   1  13          0.39          0.43         0.41 o                         
   4   1  13          5.66          7.54         0.55 o                         
   5   1  13         20.90         23.65         0.88 o                         
   6   1  13         10.37          7.30         0.81 o                         
  -8   2  13          0.06          1.47         0.66 o                         
  -7   2  13         11.68         12.57         0.68 o                         
  -6   2  13          5.15          3.08         0.63 o                         
  -5   2  13        173.44        158.72         1.92 o                         
  -4   2  13          3.53          9.74         0.55 o                         
  -3   2  13        268.76        256.79         2.48 o                         
  -2   2  13        120.22        128.91         1.58 o                         
  -1   2  13         42.91         45.03         0.89 o                         
   0   2  13         15.66         11.39         0.54 o                         
   1   2  13          0.05         -0.39         0.39 o                         
   2   2  13         50.78         58.09         1.06 o                         
   3   2  13         88.68         90.36         1.31 o                         
   4   2  13          2.49          2.22         0.37 o                         
   5   2  13         19.41         17.50         0.75 o                         
   6   2  13          0.04          0.57         0.45 o                         
  -8   3  13          0.48          0.09         0.54 o                         
  -7   3  13          0.90          1.15         0.61 o                         
  -6   3  13         16.10         14.53         0.76 o                         
  -5   3  13         15.69         26.53         1.10 o                         
  -4   3  13          2.88          3.87         0.51 o                         
  -3   3  13         34.86         30.06         0.80 o                         
  -2   3  13         89.50        100.04         2.09 o                         
  -1   3  13         21.39         22.69         0.91 o                         
   0   3  13        116.81        104.39         1.30 o                         
   1   3  13         23.99         27.04         0.81 o                         
   2   3  13          0.01          0.36         0.31 o                         
   3   3  13          5.31          5.09         0.58 o                         
   4   3  13          0.75          1.86         0.30 o                         
   5   3  13          1.78          2.88         0.41 o                         
  -8   4  13          4.08          3.94         0.59 o                         
  -7   4  13          2.40          1.90         0.59 o                         
  -6   4  13          0.31         -0.56         0.56 o                         
  -5   4  13          0.13         -0.57         0.57 o                         
  -4   4  13         58.52         62.22         1.19 o                         
  -3   4  13          5.04          6.58         0.56 o                         
  -2   4  13         42.71         39.48         0.86 o                         
  -1   4  13         44.35         41.16         0.85 o                         
   0   4  13          8.69         12.28         0.68 o                         
   1   4  13        201.88        202.47         3.06 o                         
   2   4  13         13.61         16.43         0.66 o                         
   3   4  13          0.65          0.71         0.44 o                         
   4   4  13          0.32         -0.32         0.32 o                         
   5   4  13          1.98          1.55         0.35 o                         
  -7   5  13         13.20         10.36         0.76 o                         
  -6   5  13         19.64         13.74         0.75 o                         
  -5   5  13        104.53        100.93         1.62 o                         
  -4   5  13         14.45         10.31         0.55 o                         
  -3   5  13          0.26         -0.46         0.46 o                         
  -2   5  13         67.49         75.36         1.38 o                         
  -1   5  13         50.65         45.31         0.88 o                         
   0   5  13         10.73         11.23         0.66 o                         
   1   5  13         21.40         22.01         0.81 o                         
   2   5  13         81.23         83.04         1.58 o                         
   3   5  13          0.04         -0.30         0.34 o                         
   4   5  13          1.17          0.48         0.39 o                         
   5   5  13          9.35          7.44         0.64 o                         
  -7   6  13          2.49          2.45         0.56 o                         
  -6   6  13          3.42          3.34         0.62 o                         
  -5   6  13          1.04          0.07         0.60 o                         
  -4   6  13          7.48          7.11         0.65 o                         
  -3   6  13         19.63         22.18         0.76 o                         
  -2   6  13        168.30        160.79         1.85 o                         
  -1   6  13         40.10         37.50         0.96 o                         
   0   6  13         53.95         47.81         1.08 o                         
   1   6  13          4.82          5.49         0.56 o                         
   2   6  13         29.31         30.80         1.02 o                         
   3   6  13          1.09          0.40         0.31 o                         
   4   6  13          0.05          0.13         0.23 o                         
   5   6  13          0.90          0.10         0.62 o                         
  -7   7  13          0.28          0.10         0.80 o                         
  -6   7  13          5.52          4.46         0.68 o                         
  -5   7  13          3.23          6.23         0.65 o                         
  -4   7  13         68.32         59.04         1.23 o                         
  -3   7  13          8.39         15.16         0.90 o                         
  -2   7  13         17.27         17.53         0.79 o                         
  -1   7  13          0.18          4.25         0.55 o                         
   0   7  13         18.84         21.88         0.75 o                         
   1   7  13         69.74         67.03         1.33 o                         
   2   7  13         22.81         27.77         1.23 o                         
   3   7  13          8.08          8.05         0.59 o                         
   4   7  13          2.22          2.42         0.66 o                         
  -6   8  13          4.85          7.37         0.75 o                         
  -5   8  13          0.04          0.24         0.60 o                         
  -4   8  13          9.30          8.68         0.71 o                         
  -3   8  13         14.93         13.49         0.90 o                         
  -2   8  13          3.47          2.72         0.68 o                         
  -1   8  13          1.24          2.70         0.60 o                         
   0   8  13          7.27          8.66         0.64 o                         
   1   8  13        136.47        143.85         1.83 o                         
   2   8  13         13.06         12.66         0.78 o                         
   3   8  13          5.14          3.94         0.54 o                         
   4   8  13         14.04         15.22         1.32 o                         
  -5   9  13          0.04         -0.49         0.60 o                         
  -4   9  13          0.63          2.41         0.69 o                         
  -3   9  13          6.62          9.20         0.68 o                         
  -2   9  13         25.60         32.89         1.00 o                         
  -1   9  13         32.32         28.82         1.02 o                         
   0   9  13         12.88         10.98         0.67 o                         
   1   9  13          2.86          3.05         0.60 o                         
   2   9  13          0.73          0.78         0.39 o                         
   3   9  13          0.09          0.17         0.48 o                         
  -5  10  13          0.17         -0.59         0.59 o                         
  -4  10  13          0.96          1.09         0.32 o                         
  -3  10  13          0.14          0.41         0.39 o                         
  -2  10  13          1.99          1.12         0.51 o                         
  -1  10  13         12.64         13.56         0.73 o                         
   0  10  13          0.97          0.80         0.49 o                         
   1  10  13          2.93          2.47         0.41 o                         
   2  10  13          1.92          1.46         0.38 o                         
  -3  11  13          0.00         -0.55         0.55 o                         
  -2  11  13         10.02         11.09         0.89 o                         
  -1  11  13          1.03          1.07         0.67 o                         
   0  11  13         12.65         13.65         0.80 o                         
   1  11  13          0.07          1.14         0.67 o                         
  -8   0  14         11.89         13.35         1.27 o                         
  -6   0  14         19.79         20.33         1.11 o                         
  -4   0  14         61.07         66.01         1.71 o                         
  -2   0  14         30.69         26.56         1.23 o                         
   0   0  14        100.45         89.37         1.62 o                         
   2   0  14         18.28         20.13         0.87 o                         
   4   0  14          7.09          2.84         0.61 o                         
  -8   1  14          3.26          3.47         0.88 o                         
  -7   1  14          2.55          1.88         0.63 o                         
  -6   1  14          0.21         -0.42         0.42 o                         
  -5   1  14          3.83          3.03         0.56 o                         
  -4   1  14          0.04         -0.50         0.50 o                         
  -3   1  14         18.75         20.90         0.78 o                         
  -2   1  14        189.29        175.64         1.89 o                         
  -1   1  14         52.52         50.72         0.91 o                         
   0   1  14         88.10         93.20         1.23 o                         
   1   1  14        194.16        191.52         1.94 o                         
   2   1  14        101.23         97.93         1.38 o                         
   3   1  14          4.18          2.28         0.43 o                         
   4   1  14         10.19          7.91         0.61 o                         
   5   1  14          0.21         -0.16         0.45 o                         
  -8   2  14          0.53          1.47         0.69 o                         
  -7   2  14          1.39          1.09         0.62 o                         
  -6   2  14          0.03          0.81         0.58 o                         
  -5   2  14          3.48          2.43         0.54 o                         
  -4   2  14        127.90        114.06         1.55 o                         
  -3   2  14         47.53         50.76         1.02 o                         
  -2   2  14          6.87          6.11         0.60 o                         
  -1   2  14        202.03        195.79         1.89 o                         
   0   2  14        150.23        141.34         1.54 o                         
   1   2  14          2.24          0.26         0.40 o                         
   2   2  14         29.10         29.77         0.85 o                         
   3   2  14         38.20         39.66         1.10 o                         
   4   2  14          1.20          0.06         0.31 o                         
   5   2  14          9.77         10.58         0.71 o                         
  -8   3  14          5.66          6.37         0.71 o                         
  -7   3  14          5.91          4.52         0.63 o                         
  -6   3  14          4.97          5.05         0.66 o                         
  -5   3  14         49.77         45.57         1.19 o                         
  -4   3  14        198.86        193.53         2.13 o                         
  -3   3  14         17.11         19.46         0.69 o                         
  -2   3  14        212.36        206.60         2.04 o                         
  -1   3  14          6.60          6.33         0.53 o                         
   0   3  14         28.71         25.96         1.01 o                         
   1   3  14        129.26        130.48         1.70 o                         
   2   3  14         13.66         14.16         0.64 o                         
   3   3  14          0.40          0.62         0.30 o                         
   4   3  14          7.65          6.99         0.64 o                         
   5   3  14          0.15         -0.30         0.30 o                         
  -7   4  14          7.28          4.85         0.65 o                         
  -6   4  14          0.88          0.45         0.60 o                         
  -5   4  14          0.10          1.85         0.65 o                         
  -4   4  14         32.30         32.25         0.89 o                         
  -3   4  14         76.74         67.11         1.13 o                         
  -2   4  14        118.78        109.28         1.43 o                         
  -1   4  14         86.41         88.22         1.28 o                         
   0   4  14         17.49         16.90         0.68 o                         
   1   4  14          1.19          0.91         0.53 o                         
   2   4  14         15.75         15.69         0.67 o                         
   3   4  14         24.74         19.25         1.00 o                         
   4   4  14         10.46          9.08         0.63 o                         
   5   4  14          1.88          0.84         0.46 o                         
  -7   5  14          0.00         -0.54         0.62 o                         
  -6   5  14         18.30         22.67         0.84 o                         
  -5   5  14          4.76          3.49         0.62 o                         
  -4   5  14          0.10         -0.09         0.41 o                         
  -3   5  14         30.13         37.87         0.96 o                         
  -2   5  14          0.75          0.61         0.56 o                         
  -1   5  14         24.97         25.96         0.98 o                         
   0   5  14         31.87         35.15         1.02 o                         
   1   5  14          3.31          1.58         0.52 o                         
   2   5  14         77.95         86.76         1.65 o                         
   3   5  14         36.30         37.56         1.08 o                         
   4   5  14          0.23         -0.29         0.31 o                         
  -7   6  14          2.43          2.74         0.66 o                         
  -6   6  14          1.58          1.41         0.69 o                         
  -5   6  14          8.32          6.63         0.67 o                         
  -4   6  14         19.84         24.09         0.93 o                         
  -3   6  14          0.45          0.48         0.49 o                         
  -2   6  14         51.44         49.59         1.19 o                         
  -1   6  14        106.69        110.23         1.93 o                         
   0   6  14          0.30          2.84         0.56 o                         
   1   6  14        133.10        133.42         1.78 o                         
   2   6  14         10.99         11.44         0.66 o                         
   3   6  14          1.80          3.21         0.62 o                         
   4   6  14          2.53          2.57         0.60 o                         
  -6   7  14          3.11          1.72         0.64 o                         
  -5   7  14          1.82          2.02         0.63 o                         
  -4   7  14         34.26         30.71         0.95 o                         
  -3   7  14         16.90         17.04         0.70 o                         
  -2   7  14         53.13         57.03         1.26 o                         
  -1   7  14        126.33        128.68         1.85 o                         
   0   7  14          9.99         15.59         0.74 o                         
   1   7  14         54.26         52.60         1.24 o                         
   2   7  14         11.07         12.21         0.73 o                         
   3   7  14         20.49         21.16         0.88 o                         
   4   7  14          0.00         -0.33         0.36 o                         
  -6   8  14          1.75          1.10         0.61 o                         
  -5   8  14          3.02          3.85         0.67 o                         
  -4   8  14          5.61          6.93         0.69 o                         
  -3   8  14          8.85          8.27         0.78 o                         
  -2   8  14         20.14         22.02         0.96 o                         
  -1   8  14         14.09         13.59         0.91 o                         
   0   8  14         47.66         47.90         1.09 o                         
   1   8  14          5.74          6.37         0.67 o                         
   2   8  14          0.37          1.14         0.63 o                         
   3   8  14          0.61          0.10         0.50 o                         
  -5   9  14          0.57          0.39         0.64 o                         
  -4   9  14          3.12          1.71         0.52 o                         
  -3   9  14         19.91         15.27         0.86 o                         
  -2   9  14         14.65         13.85         0.78 o                         
  -1   9  14          4.32          4.37         0.62 o                         
   0   9  14         32.83         36.89         1.45 o                         
   1   9  14          0.23          0.35         0.36 o                         
   2   9  14         30.14         31.45         1.58 o                         
  -4  10  14          8.16          7.76         0.80 o                         
  -3  10  14          5.33          3.57         0.75 o                         
  -2  10  14          5.43          6.46         0.70 o                         
  -1  10  14          0.01          0.48         0.42 o                         
   0  10  14          3.32          1.62         0.43 o                         
   1  10  14          0.76          0.68         0.49 o                         
  -2  11  14          0.56          0.75         0.60 o                         
  -1  11  14          9.83         10.75         0.80 o                         
   0  11  14          0.31         -0.05         0.50 o                         
  -7   0  15          1.58          2.23         1.10 o                         
  -5   0  15         39.28         31.94         1.25 o                         
  -3   0  15         31.93         25.64         1.45 o                         
  -1   0  15         43.18         36.82         1.30 o                         
   1   0  15        235.67        234.60         3.30 o                         
   3   0  15         43.66         46.96         1.65 o                         
   5   0  15          8.20          6.27         0.92 o                         
  -7   1  15          2.30          5.51         0.61 o                         
  -6   1  15          0.94          0.28         0.40 o                         
  -5   1  15         34.20         46.04         1.18 o                         
  -4   1  15          5.12          5.29         0.64 o                         
  -3   1  15         48.62         48.75         1.12 o                         
  -2   1  15          0.38          3.00         0.58 o                         
  -1   1  15         31.31         24.93         0.76 o                         
   0   1  15        183.77        175.47         1.97 o                         
   1   1  15          0.02         -0.42         0.42 o                         
   2   1  15         10.73          9.71         0.66 o                         
   3   1  15          6.28          8.62         0.64 o                         
   4   1  15         68.98         64.22         1.47 o                         
   5   1  15          0.26          1.08         0.43 o                         
  -7   2  15         11.22          9.69         0.72 o                         
  -6   2  15          4.95          4.83         0.63 o                         
  -5   2  15         34.25         25.43         0.87 o                         
  -4   2  15          8.07          3.44         0.56 o                         
  -3   2  15         18.74         20.06         0.75 o                         
  -2   2  15          7.52         14.57         0.89 o                         
  -1   2  15        179.60        172.89         1.84 o                         
   0   2  15         55.03         61.07         1.13 o                         
   1   2  15         28.62         27.08         0.80 o                         
   2   2  15          1.99          3.06         0.60 o                         
   3   2  15          0.08         -0.19         0.35 o                         
   4   2  15          7.78          3.51         0.58 o                         
   5   2  15          1.03          1.06         0.38 o                         
  -7   3  15          0.80          1.67         0.66 o                         
  -6   3  15          6.77          5.75         0.66 o                         
  -5   3  15          9.60         10.08         0.72 o                         
  -4   3  15         86.86         84.56         1.37 o                         
  -3   3  15         38.00         37.44         1.03 o                         
  -2   3  15        317.50        316.55         3.02 o                         
  -1   3  15        136.04        129.39         1.68 o                         
   0   3  15          4.24          2.96         0.57 o                         
   1   3  15         15.09         17.42         0.75 o                         
   2   3  15         10.58         12.63         0.72 o                         
   3   3  15         40.91         47.21         1.18 o                         
   4   3  15          0.47          0.08         0.34 o                         
  -7   4  15          0.93          0.23         0.67 o                         
  -6   4  15         22.98         22.73         0.93 o                         
  -5   4  15          5.22          6.90         0.69 o                         
  -4   4  15          2.61          1.45         0.56 o                         
  -3   4  15          6.88          7.61         0.58 o                         
  -2   4  15          1.38          1.82         0.51 o                         
  -1   4  15        138.76        155.88         1.91 o                         
   0   4  15          0.85         -0.26         0.55 o                         
   1   4  15         13.09         13.55         0.70 o                         
   2   4  15         26.65         22.88         1.02 o                         
   3   4  15         11.37         10.52         0.73 o                         
   4   4  15         11.97         11.16         0.75 o                         
  -7   5  15          1.45          0.10         0.69 o                         
  -6   5  15          0.10          0.75         0.64 o                         
  -5   5  15         24.01         23.63         0.89 o                         
  -4   5  15          0.88          2.36         0.64 o                         
  -3   5  15         17.06         14.57         0.67 o                         
  -2   5  15          4.81          3.96         0.54 o                         
  -1   5  15        107.06        115.59         1.63 o                         
   0   5  15         38.88         35.65         1.04 o                         
   1   5  15         21.93         21.21         0.93 o                         
   2   5  15         35.12         39.85         1.34 o                         
   3   5  15          6.11          9.48         0.77 o                         
   4   5  15          0.04         -0.36         0.36 o                         
  -6   6  15          0.94          0.54         0.67 o                         
  -5   6  15         10.98         17.19         1.06 o                         
  -4   6  15         23.04         21.79         0.91 o                         
  -3   6  15          2.04          2.99         0.52 o                         
  -2   6  15         21.29         23.00         0.90 o                         
  -1   6  15          0.04          0.49         0.59 o                         
   0   6  15         40.75         42.08         1.15 o                         
   1   6  15         61.37         60.75         1.36 o                         
   2   6  15         15.34         14.75         0.81 o                         
   3   6  15          0.97          1.20         0.59 o                         
   4   6  15          2.97          2.35         0.75 o                         
  -6   7  15          0.75          1.61         0.68 o                         
  -5   7  15         22.46         24.45         0.93 o                         
  -4   7  15         11.32         15.07         0.76 o                         
  -3   7  15          0.45          2.61         0.58 o                         
  -2   7  15          5.08          2.40         0.64 o                         
  -1   7  15          9.66         14.09         0.68 o                         
   0   7  15         22.86         24.57         0.81 o                         
   1   7  15         10.83         11.94         0.70 o                         
   2   7  15         14.15         15.10         0.75 o                         
   3   7  15         44.87         47.05         1.27 o                         
  -5   8  15          0.30          0.54         0.75 o                         
  -4   8  15          4.89          5.94         0.74 o                         
  -3   8  15          7.93          9.52         0.80 o                         
  -2   8  15          1.53          1.93         0.59 o                         
  -1   8  15          1.12          1.69         0.61 o                         
   0   8  15          0.36          1.34         0.57 o                         
   1   8  15          4.67          2.80         0.52 o                         
   2   8  15          0.30          0.80         0.40 o                         
  -4   9  15          0.00         -0.26         0.26 o                         
  -3   9  15          0.00         -0.41         0.68 o                         
  -2   9  15          4.66          4.99         0.69 o                         
  -1   9  15          0.82          1.83         0.57 o                         
   0   9  15          0.60         -0.15         0.46 o                         
   1   9  15          5.42          2.70         0.60 o                         
   2   9  15          9.88          9.44         0.76 o                         
  -3  10  15          0.18          0.03         0.69 o                         
  -2  10  15          3.70          5.45         0.84 o                         
  -1  10  15          8.48          6.04         0.74 o                         
   0  10  15          1.12          0.57         0.49 o                         
  -6   0  16         10.28         10.94         0.97 o                         
  -4   0  16         23.79         18.69         1.19 o                         
  -2   0  16        301.10        290.24         4.31 o                         
   0   0  16         22.77         22.23         1.11 o                         
   2   0  16          0.73         -0.56         0.56 o                         
   4   0  16          0.00          0.44         0.53 o                         
  -7   1  16          4.84          6.05         0.85 o                         
  -6   1  16          0.85         -0.09         0.44 o                         
  -5   1  16          0.46          0.45         0.59 o                         
  -4   1  16          1.37         -0.29         0.56 o                         
  -3   1  16          0.01         -0.57         0.57 o                         
  -2   1  16          4.89          2.24         0.61 o                         
  -1   1  16         65.96         68.25         1.97 o                         
   0   1  16         12.23         10.30         0.73 o                         
   1   1  16         16.85         19.45         0.83 o                         
   2   1  16          0.14         -0.12         0.38 o                         
   3   1  16          1.31          2.13         0.46 o                         
   4   1  16          9.74          8.71         0.78 o                         
  -7   2  16         14.84         15.86         0.80 o                         
  -6   2  16          2.83          2.82         0.69 o                         
  -5   2  16          4.57          4.35         0.60 o                         
  -4   2  16          3.89          2.31         0.62 o                         
  -3   2  16          1.92          0.93         0.58 o                         
  -2   2  16         46.65         47.43         1.21 o                         
  -1   2  16         15.68         18.62         0.79 o                         
   1   2  16         54.23         59.90         1.42 o                         
   2   2  16         69.39         76.98         1.30 o                         
   3   2  16          0.92          1.95         0.71 o                         
   4   2  16          1.63          0.13         0.40 o                         
  -7   3  16          9.59          8.05         0.74 o                         
  -6   3  16          6.92         12.02         0.77 o                         
  -5   3  16          1.57          1.71         0.72 o                         
  -4   3  16          6.36          7.87         0.64 o                         
  -3   3  16          0.72          1.24         0.56 o                         
  -2   3  16        105.92        111.51         1.49 o                         
  -1   3  16         50.39         62.36         1.32 o                         
   0   3  16         25.95         21.00         0.88 o                         
   1   3  16         13.23         16.79         0.86 o                         
   2   3  16         46.57         49.46         1.29 o                         
   3   3  16         27.50         30.43         0.96 o                         
   4   3  16          5.80          6.21         0.72 o                         
  -7   4  16          1.54          2.60         0.76 o                         
  -6   4  16          3.58          2.39         0.65 o                         
  -5   4  16          0.00          0.58         0.61 o                         
  -4   4  16          0.05          0.16         0.53 o                         
  -3   4  16          5.14          8.80         0.63 o                         
  -2   4  16         13.84         13.48         0.66 o                         
  -1   4  16         41.12         41.05         1.11 o                         
   0   4  16         84.14         82.40         1.51 o                         
   1   4  16         63.66         55.05         1.31 o                         
   2   4  16          2.63          2.14         0.47 o                         
   3   4  16          3.83          4.75         0.64 o                         
   4   4  16          0.55         -0.24         0.39 o                         
  -6   5  16          1.33          0.25         0.76 o                         
  -5   5  16          3.60          4.12         0.68 o                         
  -4   5  16          0.53          0.21         0.39 o                         
  -3   5  16          4.89          4.28         0.57 o                         
  -2   5  16         62.25         61.20         1.25 o                         
  -1   5  16         42.04         40.70         1.23 o                         
   0   5  16        120.88        118.42         1.73 o                         
   1   5  16          2.02          1.28         0.61 o                         
   2   5  16         34.65         40.57         1.17 o                         
   3   5  16         13.79         17.29         0.82 o                         
  -6   6  16          0.44         -0.37         0.67 o                         
  -5   6  16          0.09          1.48         0.66 o                         
  -4   6  16          4.74          4.31         0.68 o                         
  -3   6  16         25.20         21.27         0.82 o                         
  -2   6  16          0.02         -0.12         0.47 o                         
  -1   6  16         50.07         51.37         1.27 o                         
   0   6  16          6.16          6.12         0.66 o                         
   1   6  16          1.10          1.71         0.52 o                         
   2   6  16          6.26          6.38         0.68 o                         
   3   6  16         24.64         29.57         1.32 o                         
  -5   7  16          5.30          5.85         0.76 o                         
  -4   7  16          3.22          2.79         0.59 o                         
  -3   7  16         18.68         19.24         0.78 o                         
  -2   7  16          1.36         -0.64         0.64 o                         
  -1   7  16         14.12         15.80         0.74 o                         
   0   7  16          3.08          2.88         0.67 o                         
   1   7  16          1.10          1.09         0.55 o                         
   2   7  16          0.21          1.70         0.44 o                         
  -5   8  16          9.17         10.17         0.82 o                         
  -4   8  16         20.13         23.91         1.01 o                         
  -3   8  16          9.51         10.49         0.75 o                         
  -2   8  16          0.26         -0.38         0.50 o                         
  -1   8  16         26.53         25.78         0.92 o                         
   0   8  16          0.94          0.72         0.61 o                         
   1   8  16         25.47         25.92         1.16 o                         
   2   8  16         38.06         42.82         1.80 o                         
  -3   9  16          2.26          2.35         0.73 o                         
  -2   9  16          4.82          6.73         0.76 o                         
  -1   9  16          0.58          0.87         0.56 o                         
   0   9  16          0.06          0.55         0.47 o                         
   1   9  16          0.78          2.20         1.25 o                         
  -7   0  17          3.38         -0.25         0.57 o                         
  -5   0  17          1.72          0.37         0.81 o                         
  -3   0  17          3.40          2.24         0.90 o                         
  -1   0  17          6.35          4.47         0.88 o                         
   1   0  17          8.91          6.50         0.96 o                         
   3   0  17         47.85         56.66         2.02 o                         
  -7   1  17          0.36         -0.52         0.56 o                         
  -6   1  17          5.62          4.52         0.70 o                         
  -5   1  17          0.50          0.35         0.59 o                         
  -4   1  17         10.48         10.07         0.71 o                         
  -3   1  17         19.01         14.97         0.75 o                         
  -2   1  17         96.35         95.15         1.48 o                         
  -1   1  17         57.06         56.86         1.27 o                         
   0   1  17          0.02         -0.44         0.44 o                         
   1   1  17          0.96          0.41         0.37 o                         
   2   1  17          8.32          8.49         0.67 o                         
   3   1  17         16.53         20.31         0.88 o                         
   4   1  17          0.06          0.19         0.44 o                         
  -7   2  17          0.03         -0.09         0.68 o                         
  -6   2  17          0.19          0.90         0.62 o                         
  -5   2  17          5.87          5.68         0.75 o                         
  -4   2  17          1.82          1.02         0.64 o                         
  -3   2  17         96.87         93.41         1.45 o                         
  -2   2  17          6.94          4.75         0.61 o                         
  -1   2  17         89.01         92.80         1.49 o                         
   0   2  17         14.62         15.15         0.76 o                         
   1   2  17         48.95         50.56         1.16 o                         
   2   2  17         18.30         17.58         0.78 o                         
   3   2  17          1.82          1.95         0.43 o                         
  -6   3  17          2.51          1.71         0.68 o                         
  -5   3  17          2.25          1.12         0.68 o                         
  -4   3  17         11.91         12.48         0.69 o                         
  -3   3  17          1.03          0.11         0.58 o                         
  -2   3  17         67.43         64.55         1.27 o                         
  -1   3  17          9.79         11.86         0.76 o                         
   0   3  17         30.80         34.77         1.32 o                         
   1   3  17          0.00          0.21         0.32 o                         
   2   3  17          0.04          0.67         0.44 o                         
   3   3  17         18.67         23.04         1.29 o                         
  -6   4  17          6.65          4.94         0.73 o                         
  -5   4  17          5.42         12.49         0.80 o                         
  -4   4  17         53.26         54.93         1.16 o                         
  -3   4  17         46.99         42.39         1.05 o                         
  -2   4  17          9.10          8.30         0.75 o                         
  -1   4  17          5.68          6.72         0.67 o                         
   0   4  17          0.78          0.89         0.57 o                         
   1   4  17          5.15          7.28         0.80 o                         
   2   4  17          1.73          1.64         0.48 o                         
   3   4  17         14.33         18.47         0.82 o                         
  -6   5  17          4.78          6.36         0.80 o                         
  -5   5  17          5.91          6.18         0.72 o                         
  -4   5  17          2.46          4.64         0.70 o                         
  -3   5  17         43.16         41.77         1.12 o                         
  -2   5  17         48.17         48.70         1.20 o                         
  -1   5  17         67.43         69.84         1.34 o                         
   0   5  17         16.66         17.62         0.82 o                         
   1   5  17          0.89         -0.10         0.54 o                         
   2   5  17          5.98          6.90         0.71 o                         
   3   5  17          0.39          0.80         0.52 o                         
  -5   6  17          0.79         -0.10         0.65 o                         
  -4   6  17          5.09          4.40         0.67 o                         
  -3   6  17          8.39          8.09         0.71 o                         
  -2   6  17          0.01         -0.58         0.58 o                         
  -1   6  17          1.07          1.25         0.68 o                         
   0   6  17          0.28         -0.59         0.59 o                         
   1   6  17          0.91         -0.11         0.59 o                         
   2   6  17         27.94         25.04         1.17 o                         
  -5   7  17          0.32         -0.69         0.69 o                         
  -4   7  17          0.39          0.13         0.31 o                         
  -3   7  17          8.69          9.32         0.74 o                         
  -2   7  17          0.99          1.92         0.63 o                         
  -1   7  17          2.05          1.38         0.72 o                         
   0   7  17         31.09         27.41         0.99 o                         
   1   7  17          1.59          2.51         0.62 o                         
  -4   8  17          1.04          0.94         0.63 o                         
  -3   8  17          2.91          2.93         0.70 o                         
  -2   8  17          8.79         10.26         0.84 o                         
  -1   8  17          0.08         -0.64         0.64 o                         
   0   8  17          2.65          2.70         0.59 o                         
   1   8  17          0.06          0.07         1.31 o                         
  -6   0  18          0.58         -0.74         0.74 o                         
  -4   0  18         11.14          8.80         1.06 o                         
  -2   0  18          3.86          1.45         0.76 o                         
   0   0  18          1.94          0.46         0.56 o                         
   2   0  18         17.45         26.01         1.23 o                         
  -6   1  18          0.53          0.53         0.44 o                         
  -5   1  18          0.85          1.29         0.66 o                         
  -4   1  18         10.52         12.70         0.79 o                         
  -3   1  18         36.27         39.37         1.38 o                         
  -2   1  18          6.76          5.49         0.64 o                         
  -1   1  18          3.10          4.48         0.65 o                         
   0   1  18          0.87          0.31         0.43 o                         
   1   1  18          1.19          0.68         0.40 o                         
   2   1  18         17.08         20.98         0.81 o                         
   3   1  18          0.07         -0.11         0.47 o                         
  -6   2  18          0.14         -0.60         0.60 o                         
  -5   2  18          2.71          2.89         0.78 o                         
  -4   2  18          3.69          8.05         0.70 o                         
  -3   2  18          0.58          1.14         0.59 o                         
  -2   2  18         36.44         38.80         1.10 o                         
  -1   2  18          0.16          1.74         0.62 o                         
   0   2  18          1.94          1.91         0.61 o                         
   1   2  18          3.02          3.81         0.69 o                         
   2   2  18          0.15          0.30         0.35 o                         
   3   2  18         22.77         23.79         0.94 o                         
  -6   3  18          0.34          0.03         0.71 o                         
  -5   3  18          2.06          0.82         0.43 o                         
  -4   3  18          2.41          5.54         0.71 o                         
  -3   3  18          6.48          5.39         0.63 o                         
  -2   3  18         15.18         12.59         0.66 o                         
  -1   3  18         46.62         50.20         1.15 o                         
   0   3  18        116.86        121.42         1.63 o                         
   1   3  18         34.27         37.70         1.26 o                         
   2   3  18         68.75         79.74         1.83 o                         
  -6   4  18          0.08         -0.11         0.82 o                         
  -5   4  18          8.72         12.23         0.84 o                         
  -4   4  18          0.98          1.53         0.58 o                         
  -3   4  18          0.00          0.91         0.59 o                         
  -2   4  18         26.50         25.39         0.88 o                         
  -1   4  18         23.29         19.75         0.81 o                         
   0   4  18          0.06          1.29         0.74 o                         
   1   4  18          1.84          0.29         0.67 o                         
   2   4  18         15.62         16.46         0.90 o                         
  -5   5  18          2.05          3.75         0.78 o                         
  -4   5  18          1.10          1.67         0.64 o                         
  -3   5  18          1.99          1.97         0.44 o                         
  -2   5  18          2.53          1.69         0.65 o                         
  -1   5  18          3.32          2.05         0.63 o                         
   0   5  18          0.00         -0.56         0.61 o                         
   1   5  18          0.74         -0.41         0.52 o                         
   2   5  18         14.76         16.54         1.07 o                         
  -4   6  18         25.51         33.34         1.43 o                         
  -3   6  18          2.74          3.92         0.68 o                         
  -2   6  18          2.39          2.01         0.70 o                         
  -1   6  18          2.16          1.17         0.63 o                         
   0   6  18          4.95          4.66         0.74 o                         
   1   6  18         18.44         22.08         1.00 o                         
  -4   7  18          0.71          0.53         0.63 o                         
  -3   7  18          0.02         -0.51         0.51 o                         
  -2   7  18          0.20         -0.40         0.70 o                         
  -1   7  18          0.10          0.01         0.73 o                         
   0   7  18          3.64          2.13         0.63 o                         
  -2   8  18          0.90          1.68         0.87 o                         
  -5   0  19         18.38         13.55         1.08 o                         
  -3   0  19          0.96         -0.24         0.95 o                         
  -1   0  19         41.69         45.70         1.73 o                         
   1   0  19          6.98          8.71         1.09 o                         
  -5   1  19          0.07         -0.44         0.65 o                         
  -4   1  19         22.05         21.00         0.89 o                         
  -3   1  19          0.04          0.19         0.67 o                         
  -2   1  19          0.57         -0.16         0.57 o                         
  -1   1  19          0.45         -0.40         0.40 o                         
   0   1  19          4.08          4.23         0.68 o                         
   1   1  19          3.61          1.36         0.57 o                         
   2   1  19          1.00          1.46         0.70 o                         
  -5   2  19         20.88         24.13         1.01 o                         
  -4   2  19         10.01         13.70         0.82 o                         
  -3   2  19         17.96         15.57         0.88 o                         
  -2   2  19          6.18          7.30         0.72 o                         
  -1   2  19         66.44         66.82         1.50 o                         
   0   2  19          9.24         12.38         0.77 o                         
   1   2  19          5.70          5.79         0.72 o                         
   2   2  19          3.14          3.11         0.81 o                         
  -5   3  19          0.13          0.11         0.45 o                         
  -4   3  19         19.06         16.80         0.80 o                         
  -3   3  19          4.94          4.83         0.67 o                         
  -2   3  19          1.06          0.86         0.53 o                         
  -1   3  19          3.41          3.85         0.70 o                         
   0   3  19          6.93          8.94         0.73 o                         
   1   3  19          0.33          1.13         0.48 o                         
   2   3  19         33.68         37.63         1.27 o                         
  -5   4  19          1.09          0.78         0.75 o                         
  -4   4  19          0.61         -0.56         0.56 o                         
  -3   4  19          8.54         10.17         0.75 o                         
  -2   4  19         21.94         18.47         0.86 o                         
  -1   4  19         12.18         11.98         0.76 o                         
   0   4  19         13.84         13.18         0.78 o                         
   1   4  19         19.26         22.73         0.92 o                         
  -4   5  19          0.00          0.63         0.59 o                         
  -3   5  19          0.93          1.32         0.49 o                         
  -2   5  19          0.54          0.29         0.65 o                         
  -1   5  19          2.06          2.03         0.69 o                         
   0   5  19          0.00         -0.40         0.67 o                         
   1   5  19          3.45          6.33         0.94 o                         
  -3   6  19          1.11          1.93         0.68 o                         
  -2   6  19          1.13          0.55         0.71 o                         
  -1   6  19          0.01         -0.07         0.69 o                         
   0   6  19          0.87         -0.60         0.72 o                         
  -4   0  20         15.79         23.22         1.46 o                         
  -2   0  20          0.34         -0.45         0.92 o                         
   0   0  20          3.49          5.73         1.10 o                         
  -5   1  20          0.37          0.41         0.73 o                         
  -4   1  20          4.48          5.04         0.71 o                         
  -3   1  20          8.59         11.89         0.80 o                         
  -2   1  20         17.76         17.09         0.84 o                         
  -1   1  20          1.13          2.56         0.67 o                         
   0   1  20         17.39         19.56         0.95 o                         
   1   1  20          0.03         -0.43         0.43 o                         
  -4   2  20          0.79         -0.20         0.69 o                         
  -3   2  20          3.71          6.00         0.70 o                         
  -2   2  20          0.01         -0.16         0.66 o                         
  -1   2  20          0.10         -0.22         0.53 o                         
   0   2  20          0.77          0.07         0.46 o                         
   1   2  20          2.26          1.52         0.63 o                         
  -4   3  20          0.60          1.51         0.73 o                         
  -3   3  20          7.71          5.34         0.72 o                         
  -2   3  20          0.45          0.71         0.45 o                         
  -1   3  20          0.34         -0.27         0.35 o                         
   0   3  20          0.00          0.81         0.74 o                         
  -4   4  20         28.85         31.60         1.46 o                         
  -3   4  20          0.00         -0.37         0.47 o                         
  -2   4  20          0.40          0.38         0.40 o                         
  -1   4  20          0.18          0.48         0.70 o                         
   0   4  20          4.81          2.92         0.83 o                         
  -3   5  20          0.01         -2.66         2.82 o                         
  -2   5  20          0.00         -0.74         0.74 o                         
  -1   5  20          2.20          0.87         0.72 o                         
  -3   0  21          6.17          5.72         1.12 o                         
  -1   0  21          4.26          1.87         1.14 o                         
  -3   1  21          0.32         -0.56         0.56 o                         
  -2   1  21          0.32         -0.63         0.63 o                         
  -1   1  21          0.01         -0.45         0.45 o                         
  -3   2  21          0.22          0.05         0.63 o                         
  -2   2  21          0.15          0.24         0.82 o                         
  -1   2  21          1.15          0.75         0.84 o                         
                                                                                
