# Supplementary material for: 2,5-Di­methyl­bufo­tenine and 2,5-di­methyl­bufo­teni­dine: novel derivatives of natural tryptamines found in Bufo alvarius toads
Source: Acta Crystallogr E Crystallogr Commun. 2021 Jan 29;77(Pt 2):190–4. doi: 10.1107/S2056989021000803 (PMC7869544; doi:10.1107/S2056989021000803)
Supplement: Supplementary file 3 [file e-77-00190-umd2018f_asup3.hkl]

data_umd2018f_a                                                                 
_shelx_title ' UMD2018F_a.res in P2(1)/n'                                       
_shelx_refln_list_code          4                                               
_shelx_F_calc_maximum      138.03                                               
_exptl_crystal_F_000       752.00                                               
_reflns_d_resolution_high  0.8184                                               
                                                                                
loop_                                                                           
 _space_group_symop_operation_xyz                                               
 'x, y, z'                                                                      
 '-x+1/2, y+1/2, -z+1/2'                                                        
 '-x, -y, -z'                                                                   
 'x-1/2, -y-1/2, z-1/2'                                                         
                                                                                
_cell_length_a     7.5067                                                       
_cell_length_b    22.6575                                                       
_cell_length_c    10.0894                                                       
_cell_angle_alpha  90.000                                                       
_cell_angle_beta   97.225                                                       
_cell_angle_gamma  90.000                                                       
                                                                                
_shelx_F_squared_multiplier     1.000                                           
                                                                                
loop_                                                                           
 _refln_index_h                                                                 
 _refln_index_k                                                                 
 _refln_index_l                                                                 
 _refln_F_squared_calc                                                          
 _refln_F_squared_meas                                                          
 _refln_F_squared_sigma                                                         
 _refln_observed_status                                                         
   2   0   0       5891.64       6043.53       236.71 o                         
   4   0   0          3.62         13.96        10.71 o                         
   6   0   0       2381.53       2437.26        28.96 o                         
   8   0   0       1347.92       1307.38        18.35 o                         
   3   1   0       2624.39       2786.13        45.89 o                         
   4   1   0      11233.94      11358.33        94.64 o                         
   5   1   0        535.05        630.36        28.29 o                         
   6   1   0       1136.07       1140.99        11.00 o                         
   7   1   0        996.51        961.39        10.03 o                         
   8   1   0         25.87         41.66         4.63 o                         
   9   1   0         20.08         13.70         3.62 o                         
   1   2   0         18.92         31.23         2.13 o                         
   3   2   0       8708.87       8368.54       114.46 o                         
   4   2   0       1657.49       1716.82        21.24 o                         
   5   2   0       2728.95       2702.97        24.19 o                         
   6   2   0        604.49        589.39        11.17 o                         
   7   2   0         20.18         30.39         2.93 o                         
   8   2   0         91.17         92.46         3.81 o                         
   9   2   0        151.54        149.71         5.11 o                         
   2   3   0          3.06          8.09         1.42 o                         
   3   3   0        921.95        888.20         8.96 o                         
   4   3   0          6.05          5.73         2.22 o                         
   5   3   0       2153.03       2199.48        21.29 o                         
   6   3   0          7.09         -2.52         2.52 o                         
   7   3   0       2048.38       1992.74        18.54 o                         
   8   3   0         17.52         10.85         3.06 o                         
   9   3   0         86.99         95.59         4.03 o                         
   1   4   0         45.39         60.71         1.74 o                         
   3   4   0      12457.21      12446.21       223.04 o                         
   4   4   0         95.80         84.61         3.01 o                         
   5   4   0       1285.14       1230.46        13.78 o                         
   6   4   0        531.80        500.03         6.74 o                         
   7   4   0         43.01         41.45         4.08 o                         
   8   4   0        215.94        198.42         5.35 o                         
   1   5   0        666.43        813.58        10.06 o                         
   3   5   0        826.64        825.70         7.85 o                         
   4   5   0       7591.49       7467.06        57.45 o                         
   5   5   0       1105.43       1075.29        13.05 o                         
   6   5   0        445.99        462.04         7.57 o                         
   7   5   0        128.89        132.44         4.66 o                         
   8   5   0          6.18         12.96         3.17 o                         
   2   6   0        887.65        861.20         7.19 o                         
   3   6   0        317.12        354.28         4.13 o                         
   4   6   0        379.43        433.77         6.91 o                         
   5   6   0          0.15          0.39         2.65 o                         
   6   6   0       1791.33       1828.48        19.54 o                         
   7   6   0          0.52         -2.80         2.80 o                         
   8   6   0        639.21        613.57         7.89 o                         
   1   7   0        419.74        364.02         3.94 o                         
   2   7   0       9972.01       9830.50        74.93 o                         
   3   7   0        116.06        100.59         2.88 o                         
   4   7   0       6338.56       6045.54        62.85 o                         
   5   7   0       1231.64       1303.51        13.53 o                         
   6   7   0       1557.05       1501.81        16.37 o                         
   7   7   0        428.88        414.55         6.81 o                         
   8   7   0        115.53        121.65         4.45 o                         
   0   8   0        817.40        761.54         8.89 o                         
   1   8   0       7412.29       7553.32        46.16 o                         
   2   8   0       4405.40       4453.75        30.32 o                         
   3   8   0       6443.26       6203.85        44.64 o                         
   4   8   0         24.67         15.76         2.91 o                         
   5   8   0       3362.99       3358.65        29.14 o                         
   6   8   0        208.85        229.55         5.84 o                         
   7   8   0         11.14         12.35         3.07 o                         
   8   8   0        164.20        152.11         4.93 o                         
   1   9   0      14511.76      14183.71       263.47 o                         
   2   9   0        350.18        330.34         4.32 o                         
   3   9   0        424.48        398.95         5.08 o                         
   4   9   0        190.26        180.16         4.19 o                         
   5   9   0       1283.65       1308.56        13.66 o                         
   6   9   0         34.84         35.35         4.21 o                         
   7   9   0        956.64        944.96        13.59 o                         
   8   9   0          0.16          0.40         4.07 o                         
   0  10   0       2904.39       3053.16        27.39 o                         
   1  10   0       2126.48       2222.67        14.66 o                         
   2  10   0       1872.19       1834.10        13.24 o                         
   3  10   0       7481.54       7410.73        53.44 o                         
   4  10   0         87.42         80.21         2.89 o                         
   5  10   0       1537.50       1474.13        14.50 o                         
   6  10   0        890.84        857.39        11.75 o                         
   7  10   0          0.61          6.02         4.13 o                         
   8  10   0        119.69        142.03         6.34 o                         
   1  11   0       2079.64       2068.09        14.64 o                         
   2  11   0      12091.13      12132.07        77.95 o                         
   3  11   0        996.91       1001.80         9.54 o                         
   4  11   0       4072.57       4096.25        28.77 o                         
   5  11   0        431.50        393.93         6.74 o                         
   6  11   0        548.76        575.37        10.84 o                         
   7  11   0         65.48         68.54         4.67 o                         
   8  11   0         96.63        104.85         5.50 o                         
   0  12   0      11230.14      11319.00       100.43 o                         
   1  12   0         67.98         76.82         3.96 o                         
   2  12   0       6060.35       6294.83        39.49 o                         
   3  12   0        496.43        513.29         6.49 o                         
   4  12   0        167.18        172.19         4.36 o                         
   5  12   0        192.22        182.01         5.14 o                         
   6  12   0        877.65        907.61        12.30 o                         
   7  12   0         55.40         43.19         4.52 o                         
   8  12   0        436.50        432.04        10.13 o                         
   1  13   0       3764.45       3675.15        24.89 o                         
   2  13   0       1845.02       1791.21        12.60 o                         
   3  13   0        703.64        737.37         8.01 o                         
   4  13   0       1916.18       1937.61        15.36 o                         
   5  13   0        314.45        318.79         6.23 o                         
   6  13   0         67.05         86.41         5.22 o                         
   7  13   0         88.43         80.49         5.27 o                         
   8  13   0         58.97         57.76         5.89 o                         
   0  14   0       1885.05       1925.78        19.18 o                         
   1  14   0       1908.82       1967.15        13.46 o                         
   2  14   0        121.40        102.87         3.75 o                         
   3  14   0       2846.96       2829.88        23.95 o                         
   4  14   0         27.40         12.03         2.95 o                         
   5  14   0       1181.16       1166.79        11.19 o                         
   6  14   0         82.08         86.69         5.27 o                         
   7  14   0          7.06          7.17         3.89 o                         
   1  15   0       5774.64       5869.60        36.36 o                         
   2  15   0          4.03         -2.49         2.49 o                         
   3  15   0        262.57        255.85         5.60 o                         
   4  15   0         88.74         79.47         3.88 o                         
   5  15   0        512.88        533.72         7.18 o                         
   6  15   0          1.77         -2.81         4.65 o                         
   7  15   0        352.97        355.77        10.10 o                         
   0  16   0        376.44        375.08         7.83 o                         
   1  16   0         73.02        112.16         3.56 o                         
   2  16   0       1060.75       1015.16        13.39 o                         
   3  16   0       1323.40       1335.54        12.10 o                         
   4  16   0         14.61          7.18         3.49 o                         
   5  16   0        793.21        777.37         9.09 o                         
   6  16   0        311.22        297.53         9.24 o                         
   7  16   0          2.11          5.59         3.99 o                         
   1  17   0        176.50        167.94         4.50 o                         
   2  17   0       1427.57       1429.50        15.26 o                         
   3  17   0          0.28         -3.26         3.26 o                         
   4  17   0        742.52        764.84        10.38 o                         
   5  17   0         78.72         78.64         4.40 o                         
   6  17   0         65.06         84.58         6.40 o                         
   7  17   0         85.91         72.71         6.67 o                         
   0  18   0       3017.80       3138.46        28.46 o                         
   1  18   0        270.51        241.76         5.23 o                         
   2  18   0        402.41        419.63         6.47 o                         
   3  18   0         16.14          1.96         3.69 o                         
   4  18   0         82.73         75.64         4.41 o                         
   5  18   0         43.90         39.86         4.21 o                         
   6  18   0        335.17        364.94        10.97 o                         
   1  19   0       1592.93       1581.81        12.40 o                         
   2  19   0        659.43        659.59         8.26 o                         
   3  19   0         27.73         32.85         3.98 o                         
   4  19   0        626.59        624.51         9.10 o                         
   5  19   0         86.18         87.33         5.06 o                         
   6  19   0         29.79         31.03         6.50 o                         
   0  20   0        273.26        297.63         8.81 o                         
   1  20   0        278.82        302.35         6.20 o                         
   2  20   0         15.35         18.99         3.95 o                         
   3  20   0       1613.41       1595.43        21.44 o                         
   4  20   0          0.34         -1.21         3.98 o                         
   5  20   0        560.43        609.04        11.03 o                         
   6  20   0          1.47         -4.80         4.80 o                         
   1  21   0       1540.01       1638.11        16.25 o                         
   2  21   0          4.54         -3.24         3.24 o                         
   3  21   0         57.71         73.03         4.36 o                         
   4  21   0         86.02         83.30         5.22 o                         
   5  21   0        162.53        184.83         8.09 o                         
   0  22   0        434.18        432.27        11.02 o                         
   1  22   0         25.04         37.63         4.26 o                         
   2  22   0        134.26        138.18         5.98 o                         
   3  22   0        488.88        495.71        10.79 o                         
   4  22   0        102.38         94.49         6.00 o                         
   5  22   0        218.61        210.98        10.14 o                         
   1  23   0         65.70         59.18         4.62 o                         
   2  23   0        410.65        408.51         8.15 o                         
   3  23   0         19.92          8.98         4.29 o                         
   4  23   0        318.27        346.64        11.76 o                         
   5  23   0         18.16         25.66         6.41 o                         
   0  24   0        849.43        855.50        15.92 o                         
   1  24   0          7.98         -4.41         4.41 o                         
   2  24   0         94.93        112.33         5.63 o                         
   3  24   0         18.05         14.96         5.37 o                         
   4  24   0          1.56         -1.63         4.22 o                         
   1  25   0        221.91        232.43         8.04 o                         
   2  25   0        140.71        140.16         6.29 o                         
   3  25   0         17.91         12.90         6.21 o                         
   0  26   0          1.64          0.49         7.55 o                         
   1  26   0         34.73         35.80         5.99 o                         
   2  26   0         20.40         22.02         6.75 o                         
   3  26   0        223.39        246.66        14.00 o                         
   1  27   0        200.76        197.70        10.52 o                         
   2  27   0          2.29         -9.29         9.29 o                         
  -9   0   1        321.16        301.79         7.93 o                         
  -7   0   1        507.48        567.74        14.75 o                         
  -5   0   1        468.72        528.71        12.35 o                         
  -3   0   1       7757.47       7730.10       128.49 o                         
  -1   0   1       1422.49       1563.43        18.74 o                         
   1   0   1       3190.89       3378.92        50.85 o                         
   3   0   1       3402.43       3372.06        40.69 o                         
   5   0   1       6797.30       7105.81        77.71 o                         
   7   0   1       1259.58       1252.25        18.74 o                         
  -9   1   1          8.54         15.45         3.63 o                         
  -8   1   1        217.55        209.44         5.18 o                         
  -7   1   1        222.30        203.83         6.22 o                         
  -6   1   1        377.74        466.32        10.69 o                         
  -5   1   1       4253.89       4161.72        41.08 o                         
  -4   1   1         21.08         54.52         5.85 o                         
  -3   1   1       9096.74       9243.94       109.18 o                         
  -2   1   1       6703.16       7050.81       107.37 o                         
  -1   1   1       2390.01       2305.11        19.26 o                         
   2   1   1        633.55        649.24         9.04 o                         
   3   1   1       5648.35       5381.62        46.66 o                         
   4   1   1        593.10        676.03        11.59 o                         
   5   1   1        564.16        568.20        10.45 o                         
   6   1   1        548.80        548.70         7.43 o                         
   7   1   1        195.68        213.32         5.45 o                         
   8   1   1         40.17         39.55         3.26 o                         
  -9   2   1        210.16        183.51         5.99 o                         
  -8   2   1          3.42         15.17         2.88 o                         
  -7   2   1        105.50        116.81         4.44 o                         
  -6   2   1       4829.91       4792.39        44.42 o                         
  -5   2   1        187.07        205.80         5.03 o                         
  -4   2   1      11560.21      11701.61       117.09 o                         
  -3   2   1       1056.59       1083.32        21.34 o                         
  -2   2   1       3392.73       3606.60        30.52 o                         
   0   2   1         47.49         29.65         2.78 o                         
   1   2   1        120.29        128.38         2.71 o                         
   3   2   1         55.92         56.94         3.46 o                         
   4   2   1       5029.10       4939.94        42.07 o                         
   5   2   1       1450.08       1461.74        13.50 o                         
   6   2   1          1.06          2.44         3.23 o                         
   7   2   1        552.94        525.19         7.43 o                         
   8   2   1        217.59        198.33         5.44 o                         
  -9   3   1          0.27         -3.30         3.30 o                         
  -8   3   1       1282.86       1259.24        14.21 o                         
  -7   3   1         19.70         11.59         2.44 o                         
  -6   3   1       1830.16       1895.95        18.52 o                         
  -5   3   1         30.47         35.37         3.26 o                         
  -4   3   1       2277.76       2227.02        25.44 o                         
  -3   3   1        677.60        719.90         7.24 o                         
  -1   3   1       2419.65       2494.17        15.87 o                         
   1   3   1          3.07         13.86         1.45 o                         
   2   3   1       5738.54       5859.70        41.36 o                         
   3   3   1        121.13        126.01         2.88 o                         
   4   3   1       4287.02       4059.12        34.94 o                         
   5   3   1          0.59          0.32         3.13 o                         
   6   3   1       2054.33       2079.74        22.12 o                         
   7   3   1          1.69          4.06         3.06 o                         
   8   3   1        238.80        246.78         5.78 o                         
  -9   4   1        120.37        122.60         4.77 o                         
  -8   4   1         20.69         31.66         3.87 o                         
  -7   4   1         34.42         50.98         3.23 o                         
  -6   4   1       3000.87       2839.30        23.55 o                         
  -5   4   1        423.89        428.73         6.08 o                         
  -4   4   1       6467.61       6309.56        50.83 o                         
  -3   4   1        125.32        111.96         5.91 o                         
  -2   4   1       2186.92       2250.86        16.51 o                         
   0   4   1       5458.38       5728.22       150.91 o                         
   1   4   1        621.72        690.15         5.12 o                         
   3   4   1        113.68        122.97         3.05 o                         
   4   4   1       5918.40       5990.67        46.26 o                         
   5   4   1       1847.98       1830.71        18.34 o                         
   6   4   1          0.02          4.80         3.46 o                         
   7   4   1        401.08        405.55         6.77 o                         
   8   4   1        217.78        215.59         5.55 o                         
  -9   5   1         20.67         24.03         6.02 o                         
  -8   5   1        211.11        183.21         5.15 o                         
  -7   5   1        309.91        306.59         6.28 o                         
  -6   5   1        641.56        618.48         8.63 o                         
  -5   5   1       4137.81       4100.09        34.03 o                         
  -4   5   1        260.48        256.49         5.05 o                         
  -3   5   1       4307.63       4144.87        33.88 o                         
  -2   5   1       8073.86       8144.56        67.78 o                         
  -1   5   1        915.79       1010.54         7.35 o                         
   2   5   1        479.76        504.04         4.79 o                         
   3   5   1      10700.35      10508.98        71.47 o                         
   4   5   1         53.64         41.42         2.31 o                         
   5   5   1       1351.58       1370.81        13.17 o                         
   6   5   1        204.65        183.49         4.79 o                         
   7   5   1        365.12        372.57         6.33 o                         
   8   5   1        125.03        124.47         4.28 o                         
  -8   6   1          0.16          1.29         2.98 o                         
  -7   6   1       1202.58       1202.21        12.68 o                         
  -6   6   1        201.35        200.15         6.53 o                         
  -5   6   1          1.24         17.99         2.40 o                         
  -4   6   1          0.11          0.97         1.93 o                         
  -3   6   1       8946.22       8937.12        65.64 o                         
  -2   6   1        418.24        436.56         4.06 o                         
   0   6   1       6348.12       6498.47        54.46 o                         
   2   6   1        476.87        539.70         5.23 o                         
   3   6   1       1290.82       1340.16        13.19 o                         
   4   6   1         18.63         10.97         2.35 o                         
   5   6   1       4763.79       4690.82        38.87 o                         
   6   6   1         12.21          4.41         2.73 o                         
   7   6   1       1431.42       1427.28        13.46 o                         
   8   6   1         27.44         22.13         3.55 o                         
  -8   7   1        396.04        362.39         7.13 o                         
  -7   7   1        168.58        180.31         5.36 o                         
  -6   7   1         48.91         66.52         3.77 o                         
  -5   7   1       1729.98       1715.49        15.17 o                         
  -4   7   1        853.92        900.35         8.90 o                         
  -3   7   1       8238.62       8186.94        56.21 o                         
  -2   7   1       8429.34       8621.19        60.92 o                         
  -1   7   1       1658.65       1802.26        11.30 o                         
   1   7   1       2781.40       2591.69        15.76 o                         
   2   7   1        259.15        291.28         3.29 o                         
   3   7   1       8948.10       8677.24        68.94 o                         
   4   7   1        332.55        362.84         5.58 o                         
   5   7   1        543.23        538.56         6.78 o                         
   6   7   1        955.02        942.09        10.95 o                         
   7   7   1        192.96        208.58         6.64 o                         
   8   7   1         89.25         89.40         4.16 o                         
  -8   8   1          2.03         13.45         3.43 o                         
  -7   8   1        127.53        131.45         5.55 o                         
  -6   8   1       1754.39       1715.17        19.28 o                         
  -5   8   1          0.21         -2.12         3.30 o                         
  -4   8   1       7030.07       6938.52        56.67 o                         
  -3   8   1        127.58        128.95         2.84 o                         
  -2   8   1        257.60        246.80         3.28 o                         
  -1   8   1       6419.77       6469.26        43.72 o                         
   0   8   1       2879.92       2955.85        18.92 o                         
   1   8   1        747.73        729.79         6.07 o                         
   2   8   1      12839.04      13062.62       121.54 o                         
   3   8   1          7.91         19.69         2.16 o                         
   4   8   1       2334.95       2303.74        19.50 o                         
   5   8   1        836.94        789.11         9.63 o                         
   6   8   1          1.19          2.37         3.45 o                         
   7   8   1        347.47        315.33         6.42 o                         
   8   8   1        131.43        130.43         4.86 o                         
  -8   9   1        640.19        627.83        10.29 o                         
  -7   9   1          3.74          0.41         4.17 o                         
  -6   9   1       1208.59       1183.42        14.37 o                         
  -5   9   1         51.51         49.80         3.86 o                         
  -4   9   1        892.96        889.27         8.79 o                         
  -3   9   1          7.93          6.16         1.79 o                         
  -2   9   1      15047.54      14511.08       144.30 o                         
  -1   9   1         11.10          4.79         1.91 o                         
   0   9   1      12448.34      12195.53       121.62 o                         
   1   9   1        101.79         93.08         2.83 o                         
   2   9   1       1616.98       1654.47        11.82 o                         
   3   9   1        158.27        144.20         4.05 o                         
   4   9   1       3254.60       3161.93        24.07 o                         
   5   9   1          0.82         -0.88         3.42 o                         
   6   9   1       1016.01       1024.90        13.88 o                         
   7   9   1          1.31          0.75         4.23 o                         
   8   9   1        185.27        200.21         7.37 o                         
  -8  10   1         15.47         28.18         4.23 o                         
  -7  10   1        409.76        388.75         9.12 o                         
  -6  10   1        673.66        681.41         9.18 o                         
  -5  10   1         98.01         81.57         4.01 o                         
  -4  10   1       4321.70       4311.59        31.24 o                         
  -3  10   1       1652.92       1651.95        12.80 o                         
  -2  10   1       1466.34       1578.53        10.62 o                         
  -1  10   1       7949.22       8010.75        50.48 o                         
   0  10   1       2077.31       1941.52        14.14 o                         
   1  10   1       2445.12       2543.72        16.43 o                         
   2  10   1       2250.19       2103.18        14.64 o                         
   3  10   1         67.87         72.56         3.58 o                         
   4  10   1       1949.46       1970.29        16.20 o                         
   5  10   1        391.38        382.01         5.96 o                         
   6  10   1         39.35         33.01         4.21 o                         
   7  10   1        147.08        162.16         7.32 o                         
   8  10   1         40.29         47.20         5.14 o                         
  -8  11   1         31.75         28.88         4.43 o                         
  -7  11   1        345.98        393.47         8.61 o                         
  -6  11   1        150.53        158.49         5.68 o                         
  -5  11   1       2457.54       2464.26        21.90 o                         
  -4  11   1        111.39        103.98         3.46 o                         
  -3  11   1       3014.05       3081.64        20.87 o                         
  -2  11   1         55.15         38.50         2.87 o                         
  -1  11   1          1.02          2.89         2.11 o                         
   0  11   1       2777.52       2620.98        18.94 o                         
   1  11   1        930.31        864.80         7.16 o                         
   2  11   1       1820.93       1797.87        12.79 o                         
   3  11   1       5348.78       5239.82        36.12 o                         
   4  11   1         69.82         76.73         3.85 o                         
   5  11   1        507.99        514.52         7.13 o                         
   6  11   1        298.56        286.42         7.41 o                         
   7  11   1        220.12        222.02         7.66 o                         
   8  11   1         17.74          9.60         4.81 o                         
  -8  12   1         16.38          5.61         5.70 o                         
  -7  12   1        755.15        758.42        11.59 o                         
  -6  12   1         55.24         51.05         4.51 o                         
  -5  12   1          0.80         13.85         2.73 o                         
  -4  12   1        142.90        142.52         4.30 o                         
  -3  12   1       2658.32       2711.74        18.26 o                         
  -2  12   1        193.57        182.33         4.62 o                         
  -1  12   1       8851.16       8702.44        53.62 o                         
   0  12   1       1229.74       1270.16        11.46 o                         
   1  12   1       1990.53       1886.61        13.04 o                         
   2  12   1        382.29        388.92         5.06 o                         
   3  12   1        810.58        838.91         8.43 o                         
   4  12   1         41.05         39.17         3.16 o                         
   5  12   1       2166.87       2176.08        18.38 o                         
   6  12   1          0.72          0.18         3.84 o                         
   7  12   1        669.82        664.87        13.19 o                         
   8  12   1          4.29         -1.79         5.16 o                         
  -8  13   1        103.78        100.37         6.73 o                         
  -7  13   1        282.77        291.26         8.55 o                         
  -6  13   1         96.93        115.18         6.30 o                         
  -5  13   1       1376.15       1423.15        13.40 o                         
  -4  13   1        274.52        274.01         5.20 o                         
  -3  13   1       2311.61       2242.13        15.62 o                         
  -2  13   1       1577.52       1510.48        10.99 o                         
  -1  13   1        301.72        367.96         5.43 o                         
   0  13   1       5338.27       5164.08        32.38 o                         
   1  13   1       4279.91       4265.10        27.81 o                         
   2  13   1       1144.24       1223.32         9.79 o                         
   3  13   1       3280.77       3307.43        24.04 o                         
   4  13   1        363.26        328.11         6.23 o                         
   5  13   1        474.58        499.83         6.97 o                         
   6  13   1        892.25        873.55        12.32 o                         
   7  13   1         32.08         35.39         5.29 o                         
  -7  14   1          7.63         10.85         5.00 o                         
  -6  14   1        645.11        671.36        10.44 o                         
  -5  14   1          3.96          1.11         3.17 o                         
  -4  14   1       2892.74       2882.21        22.29 o                         
  -3  14   1        329.01        306.76         4.91 o                         
  -2  14   1        284.85        261.51         4.31 o                         
  -1  14   1       1460.76       1447.50        12.98 o                         
   0  14   1       2224.93       2272.27        16.03 o                         
   1  14   1         35.52         41.73         2.82 o                         
   2  14   1       6242.81       6270.41        41.85 o                         
   3  14   1         10.83         14.82         3.18 o                         
   4  14   1       1049.82       1088.40        12.12 o                         
   5  14   1         84.83         86.92         4.73 o                         
   6  14   1          1.02          9.35         4.76 o                         
   7  14   1         99.62         96.90         6.15 o                         
  -7  15   1         15.48         18.26         5.15 o                         
  -6  15   1        255.88        286.74         8.06 o                         
  -5  15   1         79.43         81.92         3.45 o                         
  -4  15   1        385.39        405.43         6.65 o                         
  -3  15   1         53.72         50.77         2.99 o                         
  -2  15   1       3815.19       3694.17        24.48 o                         
  -1  15   1         68.71         56.82         3.13 o                         
   0  15   1       3108.11       3169.01        21.37 o                         
   1  15   1          4.82         -2.59         2.59 o                         
   2  15   1        198.60        252.41         4.71 o                         
   3  15   1        134.71        136.80         4.07 o                         
   4  15   1       1980.29       1990.29        18.60 o                         
   5  15   1         14.78          9.52         3.12 o                         
   6  15   1        819.37        804.75        12.50 o                         
   7  15   1         19.52         13.80         5.96 o                         
  -7  16   1        247.29        257.22         9.74 o                         
  -6  16   1        374.79        375.48         9.61 o                         
  -5  16   1          0.71          3.23         2.80 o                         
  -4  16   1       1346.92       1348.01        12.19 o                         
  -3  16   1        382.75        380.58         5.89 o                         
  -2  16   1        355.76        349.00         5.32 o                         
  -1  16   1       2032.46       2062.21        15.12 o                         
   0  16   1        678.42        710.20         7.39 o                         
   1  16   1       1307.04       1291.38        13.48 o                         
   2  16   1       3512.88       3528.95        23.75 o                         
   3  16   1        376.40        407.15         6.52 o                         
   4  16   1        629.00        657.63        10.62 o                         
   5  16   1        353.01        345.49         7.93 o                         
   6  16   1          1.21         -0.80         2.87 o                         
   7  16   1        190.93        174.80         8.48 o                         
  -7  17   1        198.88        214.72         9.74 o                         
  -6  17   1         45.54         47.75         5.52 o                         
  -5  17   1       1234.23       1269.90        13.85 o                         
  -4  17   1          6.91          8.53         3.74 o                         
  -3  17   1       1688.23       1587.27        19.57 o                         
  -2  17   1        113.02        118.62         3.69 o                         
  -1  17   1          7.77         19.51         2.99 o                         
   0  17   1        554.81        594.62         7.07 o                         
   1  17   1       1389.86       1463.67        11.58 o                         
   2  17   1        443.52        433.57         6.14 o                         
   3  17   1       4328.04       4229.77        47.18 o                         
   4  17   1          9.07          5.32         3.95 o                         
   5  17   1        174.03        190.02         5.71 o                         
   6  17   1         47.97         44.29         5.87 o                         
   7  17   1         13.40         12.66         4.15 o                         
  -6  18   1          1.67          0.97         2.04 o                         
  -5  18   1        192.30        197.27         6.70 o                         
  -4  18   1         78.58         65.64         4.12 o                         
  -3  18   1        889.61        915.63        10.05 o                         
  -2  18   1          3.03         -2.73         2.73 o                         
  -1  18   1       4408.91       4497.42        30.56 o                         
   0  18   1        465.19        452.10         6.61 o                         
   1  18   1       1265.55       1251.80        10.93 o                         
   2  18   1        150.38        134.22         4.23 o                         
   3  18   1        109.75        123.31         4.96 o                         
   4  18   1         19.61         18.69         4.24 o                         
   5  18   1        423.47        433.76         8.43 o                         
   6  18   1          5.58         -1.42         2.62 o                         
  -6  19   1         36.33         36.84         6.44 o                         
  -5  19   1        326.81        330.23         7.80 o                         
  -4  19   1         58.37         53.52         4.31 o                         
  -3  19   1        749.65        747.92         8.77 o                         
  -2  19   1        796.83        779.98         8.98 o                         
  -1  19   1         42.43         52.13         3.84 o                         
   0  19   1        844.00        832.20         9.62 o                         
   1  19   1       1418.20       1440.16        12.80 o                         
   2  19   1         40.33         40.20         3.57 o                         
   3  19   1        297.21        305.71         7.49 o                         
   4  19   1         51.64         55.56         4.85 o                         
   5  19   1        184.59        189.54         6.35 o                         
   6  19   1        203.72        212.61         9.27 o                         
  -6  20   1        224.05        241.15        10.19 o                         
  -5  20   1         20.38         15.06         4.30 o                         
  -4  20   1        582.63        561.77         8.92 o                         
  -3  20   1         42.62         34.56         4.22 o                         
  -2  20   1         41.81         45.62         3.37 o                         
  -1  20   1        373.12        362.56         7.13 o                         
   0  20   1        704.98        742.62         9.39 o                         
   1  20   1         10.56         12.27         3.44 o                         
   2  20   1       1328.62       1336.77        16.48 o                         
   3  20   1         33.66         27.31         3.91 o                         
   4  20   1        304.06        316.29         8.51 o                         
   5  20   1         10.82          5.52         2.68 o                         
   6  20   1          7.77          5.73         4.85 o                         
  -5  21   1         75.64         68.72         5.59 o                         
  -4  21   1        165.89        164.97         6.01 o                         
  -3  21   1         47.48         33.74         4.17 o                         
  -2  21   1       1014.60       1049.07        10.17 o                         
  -1  21   1          5.35         -3.26         3.26 o                         
   0  21   1        438.39        453.72         9.00 o                         
   1  21   1         60.28         52.92         4.33 o                         
   2  21   1        134.90        149.64         6.08 o                         
   3  21   1         68.38         65.69         5.34 o                         
   4  21   1        333.11        366.99         9.84 o                         
   5  21   1          4.25          4.15         3.26 o                         
  -5  22   1          3.77         -0.43         2.74 o                         
  -4  22   1        149.09        165.89         6.69 o                         
  -3  22   1        192.33        183.81         6.50 o                         
  -2  22   1          7.60          7.53         3.05 o                         
  -1  22   1        687.83        691.40         9.63 o                         
   0  22   1         98.66        119.33         5.75 o                         
   1  22   1        311.73        313.44         8.15 o                         
   2  22   1        523.89        537.70         8.66 o                         
   3  22   1         23.27         18.46         5.67 o                         
   4  22   1         23.55         31.51         6.46 o                         
   5  22   1         45.31         46.67         6.56 o                         
  -5  23   1        387.24        389.92        12.15 o                         
  -4  23   1         39.61         39.61         5.99 o                         
  -3  23   1        314.10        313.28         9.40 o                         
  -2  23   1          1.62         -2.51         2.51 o                         
  -1  23   1          2.01          4.44         3.99 o                         
   0  23   1         27.68         40.73         4.32 o                         
   1  23   1        542.79        559.47         8.90 o                         
   2  23   1          0.53         -2.96         4.11 o                         
   3  23   1        420.01        425.03        10.84 o                         
   4  23   1        110.32         79.11         8.00 o                         
  -4  24   1          8.00          2.22         5.71 o                         
  -3  24   1        252.09        282.27         9.39 o                         
  -2  24   1          0.50         -4.18         4.18 o                         
  -1  24   1        621.42        662.77        10.12 o                         
   0  24   1         19.52         18.67         4.57 o                         
   1  24   1        170.59        174.22         6.50 o                         
   2  24   1        109.79         85.83         5.88 o                         
   3  24   1         64.50         59.62         6.42 o                         
   4  24   1          1.15         -7.13         7.13 o                         
  -3  25   1        155.27        166.69        11.25 o                         
  -2  25   1        191.80        193.67         9.84 o                         
  -1  25   1          2.02          8.38         4.50 o                         
   0  25   1        121.85        129.53         6.73 o                         
   1  25   1        141.57        144.93         6.40 o                         
   2  25   1          0.03          0.06         4.68 o                         
   3  25   1         61.95         63.68         8.65 o                         
  -3  26   1          0.31         -2.92         6.01 o                         
  -2  26   1         48.47         46.62         5.21 o                         
  -1  26   1         37.58         40.80         5.90 o                         
   0  26   1         92.83        106.26         6.04 o                         
   1  26   1          1.64         -2.41         5.49 o                         
   2  26   1        200.49        205.61         9.41 o                         
  -1  27   1          2.63         -2.95         2.95 o                         
   0  27   1        168.88        170.04         6.96 o                         
   1  27   1         58.50         38.16         5.92 o                         
  -8   0   2        579.16        596.17        16.63 o                         
  -6   0   2        911.93        918.35        18.24 o                         
  -4   0   2       8071.23       8249.25       110.59 o                         
   2   0   2        620.76        634.47        13.19 o                         
   4   0   2       2076.03       1932.34        65.39 o                         
   6   0   2       2159.45       2216.37        30.13 o                         
   8   0   2          3.43          6.24         5.88 o                         
  -9   1   2        175.39        174.75         7.78 o                         
  -8   1   2        311.21        308.87         9.88 o                         
  -7   1   2        170.41        201.19         7.96 o                         
  -6   1   2       1801.73       1780.11        20.38 o                         
  -5   1   2       1434.71       1439.81        18.79 o                         
  -4   1   2       5604.91       5622.28        54.36 o                         
  -3   1   2       2810.23       2741.68        25.02 o                         
  -2   1   2        263.63        236.21         4.05 o                         
   0   1   2       4527.05       4765.17        42.10 o                         
   1   1   2       1305.59       1413.20        11.14 o                         
   2   1   2       9178.19       8938.58        78.13 o                         
   3   1   2       7267.08       7473.05        54.76 o                         
   4   1   2       1727.76       1705.44        21.41 o                         
   5   1   2       1380.39       1352.30        14.57 o                         
   6   1   2        531.50        529.05         8.31 o                         
   7   1   2         35.88         52.01         4.15 o                         
   8   1   2        348.18        336.73         8.81 o                         
  -9   2   2          7.67         13.05         5.77 o                         
  -8   2   2        218.75        239.76         6.73 o                         
  -7   2   2       1822.78       1775.85        21.01 o                         
  -6   2   2         39.35         41.62         4.65 o                         
  -5   2   2       3284.46       3359.48        33.90 o                         
  -4   2   2        791.45        770.84        12.07 o                         
  -3   2   2        202.59        252.32         4.55 o                         
  -2   2   2       5446.84       5474.15        37.37 o                         
   0   2   2        356.55        430.26         4.01 o                         
   2   2   2        471.18        473.12         4.73 o                         
   3   2   2       8253.51       8510.54        64.78 o                         
   4   2   2       1168.63       1070.66        11.39 o                         
   5   2   2         45.55         45.61         5.66 o                         
   6   2   2        440.72        434.42         6.85 o                         
   7   2   2        618.70        658.49         9.61 o                         
   8   2   2          7.31         11.91         4.50 o                         
  -9   3   2        431.82        398.49         7.89 o                         
  -8   3   2         18.65         25.17         3.49 o                         
  -7   3   2        344.40        408.22         7.25 o                         
  -6   3   2         12.10         11.57         3.25 o                         
  -5   3   2       2287.57       2238.69        23.48 o                         
  -4   3   2         13.61         18.73         3.41 o                         
  -2   3   2        451.57        524.55         4.51 o                         
   0   3   2       1897.41       2056.83        13.40 o                         
   1   3   2        184.06        191.72         4.52 o                         
   2   3   2        353.84        402.07         3.90 o                         
   3   3   2      12547.97      12869.03       127.57 o                         
   4   3   2         10.79         12.85         2.50 o                         
   5   3   2       5284.60       5151.92        52.02 o                         
   6   3   2          0.24         -2.03         2.83 o                         
   7   3   2        515.29        559.23         8.16 o                         
   8   3   2          0.50         -4.19         4.19 o                         
  -9   4   2          0.25          4.78         3.64 o                         
  -8   4   2        311.34        313.62         6.96 o                         
  -7   4   2       1693.95       1662.20        17.32 o                         
  -6   4   2         64.66         81.13         3.97 o                         
  -5   4   2       5130.44       5117.16        41.95 o                         
  -4   4   2       3824.58       4025.97        33.26 o                         
  -3   4   2       1285.75       1378.68        11.90 o                         
  -2   4   2       9732.39       9404.93       184.34 o                         
   0   4   2       4949.07       5258.76        36.07 o                         
   2   4   2        841.66        864.85         6.92 o                         
   3   4   2       4761.45       4767.32        31.07 o                         
   4   4   2       1672.67       1666.59        13.18 o                         
   5   4   2          4.24          6.27         4.09 o                         
   6   4   2        233.05        221.28         5.61 o                         
   7   4   2        325.10        324.82         6.61 o                         
   8   4   2          5.63          7.84         3.97 o                         
  -9   5   2        102.09         93.36         6.94 o                         
  -8   5   2        270.31        283.66         6.18 o                         
  -7   5   2          0.57          7.69         2.76 o                         
  -6   5   2       2885.15       2853.78        24.94 o                         
  -5   5   2        293.85        283.63         5.37 o                         
  -4   5   2       7639.35       7719.09        62.14 o                         
  -3   5   2       2554.37       2543.05        19.79 o                         
  -2   5   2        638.58        669.47         5.89 o                         
  -1   5   2       4546.76       4526.03        27.05 o                         
   0   5   2       7320.67       7239.49        63.74 o                         
   1   5   2        238.50        201.03         2.84 o                         
   2   5   2       8089.21       7777.73        56.96 o                         
   3   5   2       2562.86       2625.12        18.89 o                         
   4   5   2        767.28        775.08         6.63 o                         
   5   5   2       1113.64       1112.12        10.71 o                         
   6   5   2        264.00        276.03         7.07 o                         
   7   5   2        105.99         97.81         4.58 o                         
   8   5   2        308.89        289.62         5.99 o                         
  -8   6   2        377.59        406.65         7.24 o                         
  -7   6   2         19.78         21.92         3.32 o                         
  -6   6   2        129.07        171.63         6.81 o                         
  -5   6   2        191.71        192.29         4.36 o                         
  -4   6   2       4372.52       4252.14        35.28 o                         
  -3   6   2        378.63        416.51         4.31 o                         
  -1   6   2         26.44         27.02         1.41 o                         
   0   6   2        862.15        840.37         6.39 o                         
   1   6   2        449.10        494.51         5.32 o                         
   2   6   2        994.12       1017.79        10.18 o                         
   3   6   2        484.02        547.48         5.55 o                         
   4   6   2       3916.10       3799.51        26.80 o                         
   5   6   2         31.24         37.33         3.03 o                         
   6   6   2       2173.36       2152.71        20.15 o                         
   7   6   2         28.22         27.71         3.50 o                         
   8   6   2          0.22          7.83         3.58 o                         
  -8   7   2        164.32        171.87         5.33 o                         
  -7   7   2        139.91        139.53         4.81 o                         
  -6   7   2       2095.43       2081.11        17.48 o                         
  -5   7   2        444.51        421.99         5.77 o                         
  -4   7   2       1886.21       1872.71        16.14 o                         
  -3   7   2       3938.17       3887.76        25.67 o                         
  -2   7   2        225.85        229.04         3.13 o                         
  -1   7   2       3166.69       3154.48        20.44 o                         
   0   7   2       9546.85       9559.88        84.07 o                         
   1   7   2          1.59          9.36         1.71 o                         
   2   7   2       8018.54       7787.91        46.33 o                         
   3   7   2       3085.95       3165.09        22.01 o                         
   4   7   2        346.22        320.97         5.51 o                         
   5   7   2       1166.41       1130.04        11.70 o                         
   6   7   2        865.00        776.56        10.71 o                         
   7   7   2        121.26        140.10         5.75 o                         
   8   7   2        203.23        179.87         6.20 o                         
  -8   8   2        151.86        170.81         6.85 o                         
  -7   8   2        715.94        691.53         8.24 o                         
  -6   8   2         12.68         15.56         2.82 o                         
  -5   8   2       3749.79       3727.09        29.14 o                         
  -4   8   2        421.19        405.76         5.73 o                         
  -3   8   2        858.31        891.26         7.01 o                         
  -2   8   2       1163.39       1101.59         8.53 o                         
  -1   8   2       4918.44       5009.25        31.11 o                         
   0   8   2        321.81        376.33         3.93 o                         
   2   8   2          6.01          2.39         1.83 o                         
   3   8   2       3262.58       3249.39        22.93 o                         
   4   8   2       1139.75       1132.48         9.62 o                         
   5   8   2        107.55        114.64         4.94 o                         
   6   8   2        131.20        136.75         5.23 o                         
   7   8   2        452.50        441.24         7.56 o                         
   8   8   2          3.38         -2.93         3.98 o                         
  -8   9   2         23.32         23.42         3.97 o                         
  -7   9   2        153.64        180.87         5.76 o                         
  -6   9   2         38.02         44.87         5.06 o                         
  -5   9   2        468.95        489.68         7.27 o                         
  -4   9   2         87.67         90.59         4.03 o                         
  -3   9   2       7449.01       7214.55        46.81 o                         
  -2   9   2         17.30         26.35         1.97 o                         
  -1   9   2      15619.50      15489.38       235.44 o                         
   0   9   2        184.72        178.95         3.32 o                         
   1   9   2        505.23        669.49        11.21 o                         
   2   9   2          0.47         -0.44         1.71 o                         
   3   9   2       2760.51       2737.00        19.75 o                         
   4   9   2        108.35        112.99         3.37 o                         
   5   9   2       3025.70       3033.66        25.51 o                         
   6   9   2          0.12         -0.08         2.80 o                         
   7   9   2        322.91        350.96         6.66 o                         
   8   9   2          1.13         -2.80         4.68 o                         
  -8  10   2         78.33         86.45         5.56 o                         
  -7  10   2        845.91        792.48        10.81 o                         
  -6  10   2         49.29         50.51         4.16 o                         
  -5  10   2       2791.71       2728.98        22.30 o                         
  -4  10   2       1152.18       1152.74        10.37 o                         
  -3  10   2        279.09        255.96         3.91 o                         
  -2  10   2       1436.02       1439.59        10.33 o                         
  -1  10   2       1588.56       1606.87        11.04 o                         
   0  10   2       2309.33       2431.69        16.25 o                         
   1  10   2      19051.08      19088.35       354.42 o                         
   2  10   2        251.82        258.21         3.80 o                         
   3  10   2       2119.72       2125.31        16.21 o                         
   4  10   2       2358.65       2351.33        18.18 o                         
   5  10   2          5.39         13.12         3.36 o                         
   6  10   2        492.98        463.36         8.89 o                         
   7  10   2        144.28        143.94         6.72 o                         
   8  10   2          2.74          4.17         6.42 o                         
  -8  11   2         70.15         77.93         4.93 o                         
  -7  11   2         84.55         86.54         4.78 o                         
  -6  11   2       2421.78       2388.17        23.89 o                         
  -5  11   2        103.49         94.49         4.55 o                         
  -4  11   2       1383.37       1386.01        11.11 o                         
  -3  11   2       1664.63       1719.85        12.79 o                         
  -2  11   2        800.98        835.14         6.84 o                         
  -1  11   2       2349.33       2468.90        18.10 o                         
   0  11   2       5975.13       5855.72        37.61 o                         
   1  11   2       3357.22       3490.24        22.63 o                         
   2  11   2      10925.95      10918.88        68.46 o                         
   3  11   2        683.67        649.59         7.15 o                         
   4  11   2        328.90        370.83         6.06 o                         
   5  11   2         59.39         66.05         3.34 o                         
   6  11   2        136.72        155.88         6.18 o                         
   7  11   2         54.07         58.05         5.10 o                         
   8  11   2        316.39        285.78        10.16 o                         
  -8  12   2        307.67        300.85         8.14 o                         
  -7  12   2          3.22          1.53         4.25 o                         
  -6  12   2          1.09         27.15         4.11 o                         
  -5  12   2          9.10          8.57         3.65 o                         
  -4  12   2       1403.53       1405.19        11.61 o                         
  -3  12   2         60.76         83.83         2.66 o                         
  -2  12   2       8598.55       8529.01        51.27 o                         
  -1  12   2         67.40         62.96         3.01 o                         
   0  12   2       2814.14       2731.63        18.30 o                         
   1  12   2        548.78        510.56         5.67 o                         
   2  12   2         13.81         29.06         2.48 o                         
   3  12   2          0.11         -2.64         2.64 o                         
   4  12   2       2678.77       2762.53        20.70 o                         
   5  12   2        153.15        135.92         4.94 o                         
   6  12   2       1041.99       1065.87        13.54 o                         
   7  12   2         27.67         21.63         5.31 o                         
  -8  13   2        122.95        125.36         5.86 o                         
  -7  13   2        174.51        167.02         6.81 o                         
  -6  13   2        720.73        727.40        10.95 o                         
  -5  13   2         22.73         27.86         3.05 o                         
  -4  13   2       1281.47       1308.30        11.16 o                         
  -3  13   2       2524.54       2475.98        18.36 o                         
  -2  13   2          1.46          8.60         2.28 o                         
  -1  13   2       1151.98       1060.73         8.91 o                         
   0  13   2       3307.38       3308.19        22.06 o                         
   1  13   2         66.83         59.91         2.98 o                         
   2  13   2       2328.30       2284.11        16.40 o                         
   3  13   2        802.50        770.41         7.98 o                         
   4  13   2        701.77        707.25         8.46 o                         
   5  13   2        199.99        221.98         5.51 o                         
   6  13   2        205.88        217.32         8.39 o                         
   7  13   2         46.34         47.13         5.47 o                         
  -7  14   2        422.08        406.51         9.09 o                         
  -6  14   2         54.17         42.96         4.83 o                         
  -5  14   2       2211.62       2208.72        18.75 o                         
  -4  14   2        220.22        208.30         5.01 o                         
  -3  14   2        824.19        831.15         8.50 o                         
  -2  14   2        849.40        845.57         7.49 o                         
  -1  14   2       2209.07       2299.82        15.63 o                         
   0  14   2         66.94         60.53         2.93 o                         
   1  14   2       6400.35       6248.44        40.85 o                         
   2  14   2          1.39         -2.54         2.54 o                         
   3  14   2       1389.66       1406.68        12.17 o                         
   4  14   2        448.11        465.12         7.16 o                         
   5  14   2          5.98          3.66         3.62 o                         
   6  14   2         68.83         71.07         4.66 o                         
   7  14   2        161.03        152.35         7.78 o                         
  -7  15   2        130.68        151.45         6.66 o                         
  -6  15   2        223.80        206.86         7.28 o                         
  -5  15   2        136.89        201.63         6.54 o                         
  -4  15   2          2.07         -2.75         2.75 o                         
  -3  15   2       4499.94       4384.96        32.13 o                         
  -2  15   2         90.43        102.90         3.29 o                         
  -1  15   2       6131.48       5987.61        37.01 o                         
   0  15   2        424.66        396.80         5.86 o                         
   1  15   2          2.42          8.23         2.64 o                         
   2  15   2        946.04        949.00         8.69 o                         
   3  15   2        429.27        442.68         6.45 o                         
   4  15   2         18.73         21.66         3.68 o                         
   5  15   2        961.15        996.35        11.68 o                         
   6  15   2          0.42         -1.68         1.94 o                         
   7  15   2         54.84         73.37         7.34 o                         
  -7  16   2        299.87        332.50        10.72 o                         
  -6  16   2         30.71         38.47         5.27 o                         
  -5  16   2        524.91        570.53         8.56 o                         
  -4  16   2        685.15        681.11         7.79 o                         
  -3  16   2        152.34        168.66         4.49 o                         
  -2  16   2       2276.75       2258.72        18.81 o                         
  -1  16   2        127.49        130.78         4.51 o                         
   0  16   2        557.03        553.32         6.73 o                         
   1  16   2       2308.22       2222.80        16.14 o                         
   2  16   2         33.67         31.66         3.39 o                         
   3  16   2        377.99        378.35         6.56 o                         
   4  16   2       1023.24       1072.59        11.89 o                         
   5  16   2          5.32          3.35         3.46 o                         
   6  16   2         98.16        107.86         6.23 o                         
   7  16   2        109.17        104.25         7.29 o                         
  -7  17   2         43.98         37.83         5.66 o                         
  -6  17   2        691.34        690.43        12.04 o                         
  -5  17   2        308.36        305.38         6.71 o                         
  -4  17   2        597.16        598.53         8.39 o                         
  -3  17   2        182.49        188.84         4.74 o                         
  -2  17   2        128.30        139.08         4.07 o                         
  -1  17   2         36.19         28.19         3.14 o                         
   0  17   2       3300.02       3187.60        21.96 o                         
   1  17   2        142.95        143.25         5.51 o                         
   2  17   2       1205.39       1247.39        10.56 o                         
   3  17   2       1235.22       1208.42        11.36 o                         
   4  17   2        200.38        222.09         6.24 o                         
   5  17   2         14.30          5.98         4.09 o                         
   6  17   2        111.31        104.33         5.80 o                         
  -6  18   2          6.27          1.77         2.15 o                         
  -5  18   2        105.97         90.63         5.24 o                         
  -4  18   2       1138.36       1140.21        11.14 o                         
  -3  18   2         40.76         36.15         3.34 o                         
  -2  18   2       2192.46       2153.80        23.35 o                         
  -1  18   2         17.78          7.47         3.09 o                         
   0  18   2        644.69        656.28         7.76 o                         
   1  18   2         89.41         76.20         3.93 o                         
   2  18   2       1064.03       1065.51        10.03 o                         
   3  18   2         28.53         32.35         3.66 o                         
   4  18   2       1336.69       1324.22        13.85 o                         
   5  18   2          0.05         -3.37         3.37 o                         
   6  18   2        413.42        433.50        14.26 o                         
  -6  19   2        191.29        198.75        11.14 o                         
  -5  19   2         45.41         52.74         4.62 o                         
  -4  19   2        381.46        387.75         7.04 o                         
  -3  19   2        897.14        895.93         9.14 o                         
  -2  19   2         99.73        101.40         4.10 o                         
  -1  19   2        248.79        222.22         5.59 o                         
   0  19   2        960.21        974.60        10.29 o                         
   1  19   2         75.18         67.44         4.05 o                         
   2  19   2        655.96        638.10         8.11 o                         
   3  19   2        695.46        695.78         9.41 o                         
   4  19   2         49.17         69.98         4.67 o                         
   5  19   2        114.44        117.04         6.08 o                         
   6  19   2         28.24         31.58         6.59 o                         
  -6  20   2         42.51         34.31         6.80 o                         
  -5  20   2        340.65        377.30         8.60 o                         
  -4  20   2         15.54          8.32         3.59 o                         
  -3  20   2        171.45        168.76         5.05 o                         
  -2  20   2        319.30        312.94         6.68 o                         
  -1  20   2        168.31        177.52         5.61 o                         
   0  20   2         15.83         13.92         3.63 o                         
   1  20   2        987.14        957.90        10.97 o                         
   2  20   2          0.05         -3.38         3.38 o                         
   3  20   2        268.24        295.29         6.98 o                         
   4  20   2         58.70         60.68         4.83 o                         
   5  20   2          7.40          9.40         3.20 o                         
  -5  21   2         38.81         50.25         5.45 o                         
  -4  21   2         60.68         52.58         4.58 o                         
  -3  21   2        604.38        627.92         9.66 o                         
  -2  21   2          0.53         -3.40         3.40 o                         
  -1  21   2        982.20       1009.10        11.65 o                         
   0  21   2         13.50         10.96         3.16 o                         
   1  21   2         33.76         24.90         4.45 o                         
   2  21   2         94.67         72.39         4.27 o                         
   3  21   2        317.56        344.48         8.87 o                         
   4  21   2         22.99         14.36         4.23 o                         
   5  21   2        339.03        360.82        11.96 o                         
  -5  22   2        111.83        119.17         6.68 o                         
  -4  22   2        256.80        249.44         8.39 o                         
  -3  22   2         81.71         79.00         4.18 o                         
  -2  22   2        429.56        427.44         8.02 o                         
  -1  22   2         40.86         57.79         4.47 o                         
   0  22   2         66.62         62.66         5.07 o                         
   1  22   2        428.20        471.27         9.44 o                         
   2  22   2        116.39         99.02         5.06 o                         
   3  22   2        617.60        609.11        14.24 o                         
   4  22   2        560.88        579.61        13.05 o                         
   5  22   2          0.00         -3.65         3.65 o                         
  -5  23   2          0.01         -3.93         3.93 o                         
  -4  23   2        235.32        232.97         8.90 o                         
  -3  23   2          0.16         -3.06         3.06 o                         
  -2  23   2         18.10         26.78         4.19 o                         
  -1  23   2         73.42         75.15         4.68 o                         
   0  23   2        979.16       1026.99        12.67 o                         
   1  23   2         53.33         57.65         4.69 o                         
   2  23   2        419.44        476.32         8.83 o                         
   3  23   2         18.20          6.44         5.60 o                         
   4  23   2        256.06        268.90        14.26 o                         
  -4  24   2        140.06        136.23         7.47 o                         
  -3  24   2         15.01          6.17         3.35 o                         
  -2  24   2        653.72        694.02         9.94 o                         
  -1  24   2         73.27         66.22         5.25 o                         
   0  24   2        333.90        387.36         9.57 o                         
   1  24   2          4.57         -3.95         4.61 o                         
   2  24   2         56.71         72.08         5.84 o                         
   3  24   2         33.53         30.92         8.98 o                         
   4  24   2         41.81         59.85         8.74 o                         
  -3  25   2        224.21        222.05        10.62 o                         
  -2  25   2         33.20         35.75         4.72 o                         
  -1  25   2        163.44        154.72         6.22 o                         
   0  25   2        124.27        129.70         5.82 o                         
   1  25   2         25.91         23.55         5.57 o                         
   2  25   2        306.96        303.95        10.38 o                         
   3  25   2         54.03         58.08         8.72 o                         
  -2  26   2         14.12         13.47         4.68 o                         
  -1  26   2        125.96        141.64         6.80 o                         
   0  26   2          3.09         -3.40         5.07 o                         
   1  26   2        308.85        330.82        10.83 o                         
   2  26   2          2.26          1.82         4.71 o                         
  -1  27   2        151.81        159.10         8.04 o                         
   0  27   2         37.80         25.54         5.57 o                         
   1  27   2          0.04         -3.76         5.46 o                         
  -9   0   3        184.61        190.99        12.37 o                         
  -7   0   3         20.93         69.04         8.41 o                         
  -5   0   3       5681.96       5588.63        61.70 o                         
  -1   0   3       5632.32       5876.67        58.89 o                         
   1   0   3       4096.31       4433.39        40.32 o                         
   3   0   3      14287.47      14312.31       167.71 o                         
   5   0   3       3115.52       3131.40       100.05 o                         
   7   0   3        123.61        182.62         9.09 o                         
  -9   1   3        113.03        127.35         7.01 o                         
  -8   1   3         56.27         71.15         6.20 o                         
  -7   1   3       2188.70       2159.89        24.58 o                         
  -6   1   3        672.67        649.67        10.78 o                         
  -5   1   3       3947.57       4104.27        34.42 o                         
  -4   1   3       1192.89       1052.10         9.68 o                         
  -3   1   3       3622.47       3819.95        28.76 o                         
  -2   1   3       7050.87       7218.91        57.70 o                         
   0   1   3        229.27        239.77         5.85 o                         
   2   1   3       2536.76       2586.45        18.06 o                         
   3   1   3       1531.78       1645.04        13.02 o                         
   4   1   3       1549.17       1597.58        13.36 o                         
   5   1   3        649.99        655.76         9.95 o                         
   6   1   3        518.33        559.18         8.25 o                         
   7   1   3        794.77        812.71        10.29 o                         
   8   1   3         37.62         42.11         4.96 o                         
  -9   2   3         46.10         46.29         5.97 o                         
  -8   2   3        760.47        731.49        14.24 o                         
  -7   2   3         56.84         74.45         4.05 o                         
  -6   2   3       1701.77       1764.89        17.60 o                         
  -5   2   3        757.28        746.25        10.02 o                         
  -4   2   3        345.53        348.94         7.86 o                         
  -3   2   3       6798.40       7015.95        53.69 o                         
  -2   2   3       2128.84       1979.33        14.25 o                         
  -1   2   3       2297.13       2361.25        30.06 o                         
   1   2   3       1542.55       1561.31        11.32 o                         
   2   2   3       5339.46       5429.69        37.43 o                         
   3   2   3       1690.91       1720.94        33.95 o                         
   4   2   3       1146.38       1225.84        10.91 o                         
   5   2   3        772.42        790.74         9.61 o                         
   6   2   3       1355.48       1274.71        13.55 o                         
   7   2   3         22.63         26.88         3.87 o                         
   8   2   3        279.08        269.48         8.24 o                         
  -9   3   3          0.86         -3.89         3.89 o                         
  -8   3   3        194.22        247.60         6.60 o                         
  -7   3   3         11.18         16.55         4.02 o                         
  -6   3   3        841.06        848.03        10.36 o                         
  -5   3   3         50.26         54.69         3.60 o                         
  -4   3   3       5645.66       5174.45        41.91 o                         
  -3   3   3        522.98        585.49         8.62 o                         
  -2   3   3      10232.40      10155.19       120.22 o                         
  -1   3   3       1379.23       1403.97         9.68 o                         
   0   3   3        642.98        736.63         7.46 o                         
   1   3   3         25.53         38.64         2.83 o                         
   2   3   3       6664.06       6661.69        43.00 o                         
   3   3   3        255.11        326.17         5.45 o                         
   4   3   3       6899.26       6876.04        47.52 o                         
   5   3   3          0.09          2.20         3.36 o                         
   6   3   3        280.09        314.67         7.76 o                         
   7   3   3         33.90         24.20         3.66 o                         
   8   3   3         37.34         36.86         4.49 o                         
  -9   4   3         31.56         30.98        12.39 o                         
  -8   4   3        492.36        448.72         8.63 o                         
  -7   4   3         20.14         21.79         3.23 o                         
  -6   4   3       1535.50       1557.23        14.23 o                         
  -5   4   3       1157.41       1136.88        11.11 o                         
  -4   4   3        585.76        579.11         6.22 o                         
  -3   4   3       5360.33       5610.23        38.73 o                         
  -2   4   3       1413.20       1357.15         9.76 o                         
  -1   4   3         47.31         53.24         1.67 o                         
   1   4   3       2290.78       2410.89        16.98 o                         
   2   4   3       3690.97       3683.73        23.72 o                         
   3   4   3        523.55        469.74         5.27 o                         
   4   4   3        242.76        252.34         6.27 o                         
   5   4   3       1570.90       1626.43        18.09 o                         
   6   4   3        778.59        747.13        10.36 o                         
   7   4   3         33.37         34.95         4.47 o                         
   8   4   3        230.66        236.17         7.49 o                         
  -8   5   3         74.96         80.32         3.94 o                         
  -7   5   3       1233.65       1202.69        13.11 o                         
  -6   5   3         57.56         60.30         2.97 o                         
  -5   5   3       3117.90       3204.13        27.21 o                         
  -4   5   3       2298.81       2304.76        18.41 o                         
  -3   5   3       3052.49       3186.51        22.75 o                         
  -2   5   3       1002.47        981.07         7.56 o                         
  -1   5   3      10343.57      10347.27       121.83 o                         
   0   5   3        648.85        637.78         5.53 o                         
   1   5   3       9240.62       8979.06        61.50 o                         
   2   5   3       1669.02       1629.62        11.46 o                         
   3   5   3       1141.83       1245.42        10.50 o                         
   4   5   3        626.09        607.49         6.22 o                         
   5   5   3        726.27        718.97         7.82 o                         
   6   5   3        270.63        269.47         6.48 o                         
   7   5   3        407.02        386.90        10.98 o                         
   8   5   3         44.36         32.17         5.70 o                         
  -8   6   3          3.17          9.27         3.32 o                         
  -7   6   3         25.00         50.79         3.56 o                         
  -6   6   3        210.31        181.26         5.67 o                         
  -5   6   3       4034.84       3879.84        32.97 o                         
  -4   6   3          9.04         12.14         1.96 o                         
  -3   6   3      11446.71      11646.21        76.61 o                         
  -2   6   3          7.07          5.02         1.77 o                         
  -1   6   3       2069.63       1983.00        17.64 o                         
   0   6   3        144.61        178.65         3.10 o                         
   1   6   3        119.26        112.30         2.98 o                         
   2   6   3        103.24         91.63         2.82 o                         
   3   6   3       9225.82       8998.66        61.77 o                         
   4   6   3         12.25         16.02         2.96 o                         
   5   6   3       1119.39       1197.79        12.17 o                         
   6   6   3         23.90         21.45         3.61 o                         
   7   6   3          3.27         12.62         4.66 o                         
   8   6   3          5.37         -3.45         5.27 o                         
  -8   7   3         88.54        102.46         3.92 o                         
  -7   7   3       2240.24       2097.85        21.97 o                         
  -6   7   3         29.78         40.26         3.44 o                         
  -5   7   3       1411.29       1428.23        12.85 o                         
  -4   7   3       1620.04       1577.91        13.43 o                         
  -3   7   3         23.24         39.41         1.85 o                         
  -2   7   3       3603.58       3521.87        22.24 o                         
  -1   7   3       4644.04       4432.91        26.95 o                         
   0   7   3        756.71        778.10         6.41 o                         
   1   7   3       7903.04       7692.93        47.12 o                         
   2   7   3       1105.49       1023.65         8.31 o                         
   3   7   3       1547.38       1591.71        12.50 o                         
   4   7   3       1337.86       1399.79        11.47 o                         
   5   7   3         90.09         90.55         3.52 o                         
   6   7   3         23.17         28.48         4.13 o                         
   7   7   3        489.47        479.23         8.53 o                         
   8   7   3         46.39         46.93         5.46 o                         
  -8   8   3        811.52        761.91         9.99 o                         
  -7   8   3          1.29         14.04         3.19 o                         
  -6   8   3       2134.62       2093.41        17.13 o                         
  -5   8   3        656.25        646.31         7.49 o                         
  -4   8   3        584.51        617.21         6.78 o                         
  -3   8   3       3047.57       2985.81        19.73 o                         
  -2   8   3       2125.89       2125.29        14.08 o                         
  -1   8   3       2927.15       3013.45        19.86 o                         
   0   8   3      15867.46      15522.96       288.76 o                         
   1   8   3          9.10          1.06         1.99 o                         
   2   8   3       4384.66       4508.32        29.17 o                         
   3   8   3        740.30        771.55         6.80 o                         
   4   8   3          1.54          5.77         2.49 o                         
   5   8   3        500.24        473.97         5.94 o                         
   6   8   3        596.02        617.88        11.83 o                         
   7   8   3          2.33          2.75         4.25 o                         
   8   8   3        248.39        246.71         7.92 o                         
  -8   9   3        116.49        146.11         6.42 o                         
  -7   9   3         29.53         24.92         3.08 o                         
  -6   9   3        701.56        710.49         8.94 o                         
  -5   9   3          0.10          6.79         2.73 o                         
  -4   9   3       7183.14       7230.08        50.22 o                         
  -3   9   3         27.09         41.36         2.29 o                         
  -2   9   3      11230.63      11174.37        67.90 o                         
  -1   9   3       1321.79       1412.42        10.09 o                         
   0   9   3         10.34         39.18         2.77 o                         
   1   9   3        877.51        906.00         7.35 o                         
   2   9   3       7575.38       7924.33        50.19 o                         
   3   9   3        373.67        355.20         4.64 o                         
   4   9   3       4279.18       4197.59        30.46 o                         
   5   9   3          2.71          8.31         2.61 o                         
   6   9   3        426.05        459.03         8.86 o                         
   7   9   3         33.20         23.16         4.50 o                         
   8   9   3         22.01         16.78         4.52 o                         
  -8  10   3        313.22        285.61         7.42 o                         
  -7  10   3         13.85         16.04         2.83 o                         
  -6  10   3        559.05        607.87         7.15 o                         
  -5  10   3       1211.70       1193.09        11.56 o                         
  -4  10   3        330.30        383.05         4.92 o                         
  -3  10   3       4410.99       4321.94        29.46 o                         
  -2  10   3       3675.76       3832.68        25.18 o                         
  -1  10   3        105.46         94.73         2.78 o                         
   0  10   3      10767.92      10716.88        69.06 o                         
   1  10   3       2377.17       2446.18        16.01 o                         
   2  10   3       1064.44        950.01         8.17 o                         
   3  10   3       1794.49       1837.16        13.37 o                         
   4  10   3         15.37         14.20         2.88 o                         
   5  10   3        717.90        772.91         8.09 o                         
   6  10   3        560.69        542.13         9.92 o                         
   7  10   3          0.34         -1.36         4.05 o                         
  -8  11   3          0.19         -1.49         4.14 o                         
  -7  11   3        798.40        784.54        10.56 o                         
  -6  11   3         14.84          9.97         2.77 o                         
  -5  11   3        854.22        895.88        10.43 o                         
  -4  11   3       1052.83       1043.40         8.69 o                         
  -3  11   3        103.89        143.08         4.53 o                         
  -2  11   3        596.44        584.08         5.80 o                         
  -1  11   3       7184.33       7017.78        41.37 o                         
   0  11   3        461.51        569.42         5.48 o                         
   1  11   3       6017.25       5782.88        38.41 o                         
   2  11   3       1274.71       1241.66        10.24 o                         
   3  11   3        348.75        383.41         5.09 o                         
   4  11   3        476.32        459.38         6.34 o                         
   5  11   3        979.51        963.35         9.95 o                         
   6  11   3        189.68        191.68         8.58 o                         
   7  11   3        314.52        325.37        10.56 o                         
  -8  12   3         37.54         35.44         5.08 o                         
  -7  12   3          0.89         10.76         3.90 o                         
  -6  12   3        126.41        117.79         4.60 o                         
  -5  12   3       2701.25       2619.54        23.09 o                         
  -4  12   3         50.12         42.26         2.56 o                         
  -3  12   3       5633.66       5514.27        37.06 o                         
  -2  12   3          7.36         37.60         7.26 o                         
  -1  12   3       1551.76       1497.97        11.52 o                         
   0  12   3         85.22         99.69         2.89 o                         
   1  12   3        735.64        774.54         7.19 o                         
   2  12   3         39.36         35.17         2.50 o                         
   3  12   3       5131.04       5062.90        37.09 o                         
   4  12   3        190.81        160.89         4.68 o                         
   5  12   3        787.35        789.71         9.61 o                         
   6  12   3          9.25         12.96         5.36 o                         
   7  12   3          0.68          7.48         6.19 o                         
  -7  13   3        461.81        461.17         8.76 o                         
  -6  13   3         20.51         27.76         4.38 o                         
  -5  13   3        879.76        871.47         9.23 o                         
  -4  13   3       2891.95       2809.65        20.02 o                         
  -3  13   3        156.33        175.36         4.11 o                         
  -2  13   3       2361.56       2394.59        16.56 o                         
  -1  13   3       1901.50       1837.56        12.91 o                         
   0  13   3          9.89         10.80         2.35 o                         
   1  13   3       3243.27       3095.98        20.16 o                         
   2  13   3       1029.11       1027.51         8.72 o                         
   3  13   3        181.11        205.71         4.20 o                         
   4  13   3       1136.27       1128.12        11.59 o                         
   5  13   3        408.66        390.15         7.26 o                         
   6  13   3         48.25         64.66         6.02 o                         
   7  13   3        177.04        177.40         9.01 o                         
  -7  14   3         69.50         66.74         5.38 o                         
  -6  14   3        714.02        716.37        10.82 o                         
  -5  14   3         63.85         60.74         3.35 o                         
  -4  14   3         79.64        106.97         4.57 o                         
  -3  14   3        498.69        445.38         5.64 o                         
  -2  14   3       1729.00       1751.01        15.84 o                         
  -1  14   3        674.26        715.01         6.93 o                         
   0  14   3       4128.92       4060.07        25.84 o                         
   1  14   3          0.92         -2.50         2.50 o                         
   2  14   3       1359.03       1362.12        11.33 o                         
   3  14   3         40.12         39.91         2.87 o                         
   4  14   3          9.29         12.82         3.59 o                         
   5  14   3        144.08        142.83         4.93 o                         
   6  14   3        346.83        357.92        11.47 o                         
   7  14   3          0.58         -2.68         3.43 o                         
  -7  15   3          0.94         -5.65         5.68 o                         
  -6  15   3        266.07        289.15         9.99 o                         
  -5  15   3        114.72        106.33         4.85 o                         
  -4  15   3       1560.74       1581.50        12.98 o                         
  -3  15   3         25.28         19.18         2.89 o                         
  -2  15   3       2804.96       2741.34        19.06 o                         
  -1  15   3         14.23          2.74         2.66 o                         
   0  15   3        170.26        180.57         4.71 o                         
   1  15   3          0.28         -2.74         2.74 o                         
   2  15   3       2943.48       2967.05        21.04 o                         
   3  15   3        202.61        190.05         4.83 o                         
   4  15   3       1095.39       1134.13        12.07 o                         
   5  15   3         27.54         24.96         3.93 o                         
   6  15   3        274.74        283.29        12.72 o                         
   7  15   3         40.96         36.44         7.57 o                         
  -7  16   3          1.84         -1.64         5.99 o                         
  -6  16   3        425.29        433.44        10.26 o                         
  -5  16   3        453.87        444.24         6.69 o                         
  -4  16   3        107.45        101.56         3.56 o                         
  -3  16   3        457.78        432.75         6.18 o                         
  -2  16   3       1223.28       1272.27        10.33 o                         
  -1  16   3         92.29         88.65         3.50 o                         
   0  16   3       2572.26       2512.97        17.40 o                         
   1  16   3        568.54        542.57         6.85 o                         
   2  16   3       1340.38       1323.68        11.93 o                         
   3  16   3        759.52        726.07         8.27 o                         
   4  16   3          0.22          1.77         3.62 o                         
   5  16   3        226.27        238.75         6.71 o                         
   6  16   3         82.68         86.44         7.20 o                         
  -7  17   3        338.41        330.58         9.99 o                         
  -6  17   3          1.15         -0.38         5.48 o                         
  -5  17   3        224.34        236.95         5.87 o                         
  -4  17   3         14.64         16.51         3.78 o                         
  -3  17   3         76.05         96.67         3.86 o                         
  -2  17   3        395.58        383.61         6.16 o                         
  -1  17   3       2169.17       2142.32        15.84 o                         
   0  17   3          1.33         -2.95         2.95 o                         
   1  17   3       1897.95       1868.75        14.50 o                         
   2  17   3          6.12         -1.09         3.18 o                         
   3  17   3        167.58        176.74         4.95 o                         
   4  17   3        131.26        125.52         5.03 o                         
   5  17   3        338.88        317.13         7.48 o                         
   6  17   3         15.14         10.75         3.96 o                         
  -6  18   3         52.37         57.12         6.85 o                         
  -5  18   3        464.40        492.82         9.06 o                         
  -4  18   3          3.55         -3.10         3.10 o                         
  -3  18   3       1342.54       1389.92        12.31 o                         
  -2  18   3        270.31        233.80         5.82 o                         
  -1  18   3        487.75        485.78         7.12 o                         
   0  18   3         69.26         53.66         3.84 o                         
   1  18   3        136.21        145.42         5.81 o                         
   2  18   3        114.20        109.90         4.44 o                         
   3  18   3        599.24        646.91         9.96 o                         
   4  18   3          0.51         -0.92         3.91 o                         
   5  18   3        348.85        369.09         9.09 o                         
   6  18   3         17.38          4.99         4.04 o                         
  -6  19   3         17.32         22.71         5.81 o                         
  -5  19   3        499.72        499.21         8.63 o                         
  -4  19   3        718.53        739.33        11.23 o                         
  -3  19   3         54.47         50.22         3.65 o                         
  -2  19   3        902.46        886.24         9.61 o                         
  -1  19   3        903.96        917.73        10.10 o                         
   0  19   3          0.28         -3.23         3.23 o                         
   1  19   3        866.80        844.56         9.83 o                         
   2  19   3        301.59        306.48         6.95 o                         
   3  19   3        128.61        129.14         4.45 o                         
   4  19   3        383.32        396.61         8.98 o                         
   5  19   3         44.34         38.33         5.37 o                         
  -6  20   3        451.68        454.01        12.33 o                         
  -5  20   3         50.93         52.36         4.31 o                         
  -4  20   3        107.31        106.42         4.59 o                         
  -3  20   3        167.94        165.60         5.61 o                         
  -2  20   3        899.06        953.32        10.65 o                         
  -1  20   3          7.11          8.31         3.56 o                         
   0  20   3       2108.08       2047.44        18.62 o                         
   1  20   3          0.62         -3.59         3.59 o                         
   2  20   3       1110.65       1117.80        12.03 o                         
   3  20   3          1.08         -3.18         3.18 o                         
   4  20   3          0.10         -1.31         4.26 o                         
   5  20   3         55.99         34.41         4.41 o                         
  -5  21   3         31.78         15.58         3.57 o                         
  -4  21   3        526.33        549.93         9.38 o                         
  -3  21   3         12.60         12.09         3.73 o                         
  -2  21   3        971.87        946.46        14.95 o                         
  -1  21   3        277.16        263.05         7.46 o                         
   0  21   3         81.17         87.56         4.86 o                         
   1  21   3         36.73         29.57         4.79 o                         
   2  21   3        592.39        630.46         9.66 o                         
   3  21   3         27.02         11.01         3.45 o                         
   4  21   3        287.15        330.19        11.22 o                         
   5  21   3          7.33          3.57         3.37 o                         
  -5  22   3         59.69         57.37         5.69 o                         
  -4  22   3         10.86          8.61         4.44 o                         
  -3  22   3        212.89        202.15         8.14 o                         
  -2  22   3         41.28         48.72         4.97 o                         
  -1  22   3        184.28        173.98         6.71 o                         
   0  22   3        445.98        450.54         7.58 o                         
   1  22   3        259.83        261.26         7.44 o                         
   2  22   3        116.37        113.34         5.64 o                         
   3  22   3         29.41         28.30         5.83 o                         
   4  22   3         27.81          7.36         7.31 o                         
  -4  23   3         30.13         28.97         5.16 o                         
  -3  23   3         23.18         21.32         4.60 o                         
  -2  23   3         98.09         97.50         5.55 o                         
  -1  23   3        468.82        514.13         9.05 o                         
   0  23   3          0.04         -4.68         4.68 o                         
   1  23   3        424.67        433.84         9.38 o                         
   2  23   3         27.83         13.86         5.19 o                         
   3  23   3         16.16         10.63         5.31 o                         
   4  23   3         81.56         68.10         7.98 o                         
  -4  24   3          0.65          1.63         5.82 o                         
  -3  24   3        397.32        403.87        11.19 o                         
  -2  24   3         65.18         54.87         5.39 o                         
  -1  24   3         19.24         20.23         4.65 o                         
   0  24   3          8.43          4.78         4.63 o                         
   1  24   3         47.38         47.82         5.54 o                         
   2  24   3         46.91         30.45         5.76 o                         
   3  24   3        385.47        409.19        16.90 o                         
  -3  25   3          2.89          4.86         2.72 o                         
  -2  25   3         51.83         40.36         6.26 o                         
  -1  25   3        138.25        148.88         6.77 o                         
   0  25   3          0.43         -1.79         4.55 o                         
   1  25   3        103.17        111.70         6.98 o                         
   2  25   3         64.04         50.34         6.10 o                         
  -2  26   3         39.42         45.12         5.56 o                         
  -1  26   3          1.00         -5.13         5.13 o                         
   0  26   3        204.95        198.75         9.13 o                         
   1  26   3          0.13          1.07         5.99 o                         
  -8   0   4          0.08         22.90         7.53 o                         
  -6   0   4       2282.24       2246.87        27.46 o                         
  -4   0   4      13683.99      13801.36       137.32 o                         
  -2   0   4        291.38        412.06        10.50 o                         
   0   0   4       4348.33       4423.66        53.46 o                         
   2   0   4       8585.81       8628.76        76.36 o                         
   4   0   4       4478.95       4628.34        52.31 o                         
   6   0   4         50.85         57.88         6.02 o                         
   8   0   4        153.97        146.87         9.01 o                         
  -8   1   4        745.44        699.50        11.85 o                         
  -7   1   4         25.92         29.71         2.82 o                         
  -6   1   4       1639.74       1764.93        21.03 o                         
  -5   1   4       1721.04       1732.33        15.18 o                         
  -4   1   4        946.21        992.39         9.14 o                         
  -3   1   4       2118.62       2095.89        15.99 o                         
  -2   1   4      11214.70      10937.22       129.20 o                         
  -1   1   4        123.52        113.40         5.44 o                         
   0   1   4       8830.27       8770.26        54.89 o                         
   1   1   4       1859.85       1800.77        12.45 o                         
   2   1   4        316.99        358.61         7.47 o                         
   3   1   4       2517.91       2440.64        18.81 o                         
   4   1   4       1587.33       1601.55        14.51 o                         
   5   1   4          0.53          7.89         3.09 o                         
   6   1   4        606.19        639.51         9.60 o                         
   7   1   4          2.24         -4.00         4.01 o                         
   8   1   4        128.24        141.84         6.98 o                         
  -8   2   4          2.82          5.18         3.21 o                         
  -7   2   4       1367.74       1401.58        14.02 o                         
  -6   2   4       2026.55       1908.40        16.94 o                         
  -5   2   4        609.04        711.08        18.15 o                         
  -4   2   4        854.22        882.59         8.65 o                         
  -3   2   4       1244.16       1153.09         9.25 o                         
  -2   2   4        816.94        902.95         6.92 o                         
  -1   2   4       9665.27       9340.12        71.51 o                         
   0   2   4       1167.39       1253.87        12.36 o                         
   1   2   4       8661.23       8774.49        54.86 o                         
   2   2   4       5216.39       5557.59        35.31 o                         
   3   2   4         38.00         80.82         4.48 o                         
   4   2   4        531.42        528.06         6.74 o                         
   5   2   4       1031.57       1024.33         9.93 o                         
   6   2   4         25.12         30.65         4.13 o                         
   7   2   4        295.48        332.55         8.14 o                         
   8   2   4         36.97         24.19         3.75 o                         
  -8   3   4          3.01          8.54         3.30 o                         
  -7   3   4        647.98        636.93         8.18 o                         
  -6   3   4        332.50        354.79         7.61 o                         
  -5   3   4       5009.23       4989.30        37.92 o                         
  -4   3   4        303.87        311.94         5.79 o                         
  -3   3   4      13309.51      13226.44       110.04 o                         
  -2   3   4        953.60       1096.73        11.05 o                         
  -1   3   4          9.72         37.57         2.49 o                         
   0   3   4        153.61        168.70         3.52 o                         
   1   3   4      12418.62      12485.63        87.91 o                         
   2   3   4        480.43        595.83         5.96 o                         
   3   3   4       4446.86       4310.72        29.55 o                         
   4   3   4         34.67         37.02         3.24 o                         
   5   3   4       1216.14       1305.83        11.79 o                         
   6   3   4         17.79         13.12         4.00 o                         
   7   3   4        216.24        202.46         7.96 o                         
   8   3   4          0.46         -2.99         3.65 o                         
  -8   4   4         31.18         43.96         3.32 o                         
  -7   4   4        878.94        937.66        10.63 o                         
  -6   4   4        843.04        852.52         9.86 o                         
  -5   4   4          4.18         26.84         2.68 o                         
  -4   4   4       2098.48       2133.18        18.98 o                         
  -3   4   4       2740.28       2691.74        18.92 o                         
  -2   4   4       1018.17       1041.74         8.28 o                         
   0   4   4       2872.09       2955.04        20.67 o                         
   1   4   4       2929.92       2799.87        19.18 o                         
   2   4   4       4849.27       4931.45        32.53 o                         
   3   4   4        133.79        142.83         4.26 o                         
   4   4   4        442.89        438.95         8.00 o                         
   5   4   4       1627.34       1572.50        13.09 o                         
   6   4   4          1.26          9.88         3.94 o                         
   7   4   4        705.16        715.39        11.21 o                         
   8   4   4         78.64         62.75         5.63 o                         
  -8   5   4        852.92        794.60        10.22 o                         
  -7   5   4          6.67         11.07         2.91 o                         
  -6   5   4        533.69        655.51         8.05 o                         
  -5   5   4        852.22        840.21         8.84 o                         
  -4   5   4        545.63        544.54         6.65 o                         
  -3   5   4       2374.17       2320.40        16.14 o                         
  -2   5   4      14467.37      14012.98       184.91 o                         
  -1   5   4        276.57        303.64         4.77 o                         
   0   5   4      12704.10      12565.89        95.59 o                         
   1   5   4       1040.15        950.12         7.67 o                         
   2   5   4         75.27         87.26         5.63 o                         
   3   5   4        915.34        862.67         7.41 o                         
   4   5   4       1672.65       1632.90        14.29 o                         
   5   5   4         37.94         51.62         2.98 o                         
   6   5   4       1415.28       1477.26        15.62 o                         
   7   5   4          7.13         20.22         4.84 o                         
   8   5   4        133.40        150.16         7.16 o                         
  -8   6   4         11.96         27.66         3.07 o                         
  -7   6   4          9.01         10.63         3.15 o                         
  -6   6   4       2720.61       2530.27        22.53 o                         
  -5   6   4        320.16        330.76         5.39 o                         
  -4   6   4       9061.83       8998.03        66.77 o                         
  -3   6   4          7.92          7.68         1.90 o                         
  -2   6   4       2444.29       2580.82        17.87 o                         
  -1   6   4        965.14       1076.32         8.06 o                         
   0   6   4       2742.14       2826.15        18.83 o                         
   1   6   4        409.79        468.28         5.35 o                         
   2   6   4      11731.08      11654.31        74.84 o                         
   3   6   4        139.94        168.18         3.69 o                         
   4   6   4       3695.17       3806.16        27.64 o                         
   5   6   4          2.20          4.72         2.64 o                         
   6   6   4          0.87         12.29         4.24 o                         
   7   6   4          6.29          0.98         2.98 o                         
  -8   7   4        316.92        312.95         6.31 o                         
  -7   7   4        656.74        619.36         8.10 o                         
  -6   7   4        793.61        840.88        10.39 o                         
  -5   7   4       2080.52       2039.44        15.89 o                         
  -4   7   4       1067.05       1086.33        10.14 o                         
  -3   7   4       1349.33       1347.19        10.33 o                         
  -2   7   4       9519.89       9539.01        63.41 o                         
  -1   7   4          6.29         13.12         1.90 o                         
   0   7   4      14185.59      14215.53       103.87 o                         
   1   7   4       3672.58       3811.54        25.68 o                         
   2   7   4        543.69        579.38         7.42 o                         
   3   7   4       3181.55       3114.65        22.18 o                         
   4   7   4       2287.33       2270.26        16.94 o                         
   5   7   4        169.40        172.88         4.64 o                         
   6   7   4        510.39        474.46         7.94 o                         
   7   7   4          5.39          1.64         5.80 o                         
  -8   8   4          4.38         -0.97         2.95 o                         
  -7   8   4        394.73        422.23         6.61 o                         
  -6   8   4        499.38        455.05         6.60 o                         
  -5   8   4         96.16        134.88         4.41 o                         
  -4   8   4        572.84        560.50         6.30 o                         
  -3   8   4       6579.12       6661.95        43.56 o                         
  -2   8   4        648.23        625.22         5.96 o                         
  -1   8   4      10258.33       9890.47        61.99 o                         
   0   8   4        243.29        272.47         4.17 o                         
   1   8   4       2574.13       2495.82        17.09 o                         
   2   8   4       3270.92       3228.20        21.19 o                         
   3   8   4        143.67        174.39         3.94 o                         
   4   8   4        766.24        735.63         7.48 o                         
   5   8   4       1762.28       1700.35        14.76 o                         
   6   8   4          2.58         -0.25         2.06 o                         
   7   8   4        369.17        371.07         9.98 o                         
  -8   9   4          0.21         -3.20         3.20 o                         
  -7   9   4         72.21         86.47         3.71 o                         
  -6   9   4          8.10         13.31         3.21 o                         
  -5   9   4       3451.22       3436.49        25.44 o                         
  -4   9   4        124.42        132.61         3.82 o                         
  -3   9   4       4368.97       4248.68        27.83 o                         
  -2   9   4         84.02         99.84         2.65 o                         
  -1   9   4          7.34         19.09         2.06 o                         
   0   9   4        212.43        278.25         4.18 o                         
   1   9   4       2237.57       2099.58        15.90 o                         
   2   9   4         56.88         62.81         2.70 o                         
   3   9   4       2843.94       2853.10        19.69 o                         
   4   9   4        115.21        132.70         3.82 o                         
   5   9   4        741.28        798.66         8.55 o                         
   6   9   4          7.49          2.45         1.82 o                         
   7   9   4         67.14         69.68         5.07 o                         
  -8  10   4          4.66          7.68         3.26 o                         
  -7  10   4        907.57        920.86         9.95 o                         
  -6  10   4        313.26        317.08         5.81 o                         
  -5  10   4        398.93        390.64         6.74 o                         
  -4  10   4       1566.98       1561.87        12.37 o                         
  -3  10   4        828.83        844.67         7.43 o                         
  -2  10   4        722.14        700.15         6.20 o                         
  -1  10   4       4660.03       4446.19        29.00 o                         
   0  10   4        102.54         94.34         3.11 o                         
   1  10   4        831.83        796.78         7.51 o                         
   2  10   4       1781.32       1788.53        12.84 o                         
   3  10   4          5.95         -0.36         2.51 o                         
   4  10   4         49.13         59.09         3.13 o                         
   5  10   4        385.98        374.43         5.64 o                         
   6  10   4          0.55          0.81         2.00 o                         
   7  10   4        181.37        172.34         7.30 o                         
  -8  11   4        637.64        611.65         7.95 o                         
  -7  11   4         17.22         22.35         3.48 o                         
  -6  11   4        525.21        528.03         7.15 o                         
  -5  11   4         37.25         45.49         3.17 o                         
  -4  11   4        238.02        261.88         4.86 o                         
  -3  11   4       1126.39       1147.67         9.56 o                         
  -2  11   4       5528.55       5513.53        35.53 o                         
  -1  11   4         73.94         81.88         3.28 o                         
   0  11   4       4014.16       3954.82        26.94 o                         
   1  11   4        303.78        267.63         4.57 o                         
   2  11   4        237.81        229.26         4.58 o                         
   3  11   4        129.61        132.93         6.78 o                         
   4  11   4        540.59        503.90         6.77 o                         
   5  11   4          9.87         13.93         3.25 o                         
   6  11   4        483.35        473.17         8.83 o                         
   7  11   4          7.34          0.99         4.68 o                         
  -8  12   4          0.08         23.00         4.54 o                         
  -7  12   4         10.76         13.95         3.01 o                         
  -6  12   4       1282.71       1208.92        11.69 o                         
  -5  12   4         18.11         14.70         2.51 o                         
  -4  12   4       2917.67       2859.83        21.48 o                         
  -3  12   4        437.17        421.14         5.72 o                         
  -2  12   4       1231.37       1266.10         9.94 o                         
  -1  12   4        459.60        479.35         5.68 o                         
   0  12   4       1277.66       1342.95        10.18 o                         
   1  12   4        142.92        138.95         3.86 o                         
   2  12   4       4560.47       4541.01        29.38 o                         
   3  12   4         32.15         35.15         2.84 o                         
   4  12   4       1167.38       1210.82        11.12 o                         
   5  12   4         69.59         68.06         3.62 o                         
   6  12   4          0.03         -1.40         1.48 o                         
   7  12   4          1.03          0.07         5.70 o                         
  -7  13   4        144.13        141.85         5.01 o                         
  -6  13   4        330.84        335.91         6.92 o                         
  -5  13   4        795.03        753.23         8.66 o                         
  -4  13   4        391.90        396.10         5.65 o                         
  -3  13   4        511.60        517.37         6.36 o                         
  -2  13   4       1973.06       1969.36        14.14 o                         
  -1  13   4         25.96         44.20         2.72 o                         
   0  13   4       4891.28       4965.32        30.30 o                         
   1  13   4       1093.23       1110.79         9.46 o                         
   2  13   4        266.84        282.27         5.16 o                         
   3  13   4       1441.56       1432.27        11.77 o                         
   4  13   4        348.01        350.76         5.69 o                         
   5  13   4        184.96        193.06         6.61 o                         
   6  13   4        183.14        166.19         8.73 o                         
   7  13   4         18.47         16.76         6.94 o                         
  -7  14   4        583.20        560.91        10.17 o                         
  -6  14   4        281.45        255.81         8.58 o                         
  -5  14   4        151.18        173.62         5.62 o                         
  -4  14   4        661.90        615.04         7.00 o                         
  -3  14   4       1743.29       1723.71        13.42 o                         
  -2  14   4         12.12         10.26         2.74 o                         
  -1  14   4       5729.52       5809.83        36.02 o                         
   0  14   4        119.79        111.28         3.29 o                         
   1  14   4       1036.43       1015.42         8.59 o                         
   2  14   4        876.05        859.62         8.04 o                         
   3  14   4         80.04         86.07         3.73 o                         
   4  14   4        328.90        315.57         5.94 o                         
   5  14   4        523.61        561.67         8.87 o                         
   6  14   4          0.02         -0.14         2.21 o                         
  -7  15   4        158.72        171.05         7.69 o                         
  -6  15   4          6.83          6.55         3.94 o                         
  -5  15   4       1641.21       1628.76        16.29 o                         
  -4  15   4         64.09         50.80         3.26 o                         
  -3  15   4       2012.80       2007.84        24.28 o                         
  -2  15   4        122.01        130.12         4.79 o                         
  -1  15   4        114.65        167.20         4.57 o                         
   0  15   4        127.56        127.87         4.12 o                         
   1  15   4       2045.39       2052.44        14.40 o                         
   2  15   4          4.31         -1.73         2.84 o                         
   3  15   4       1900.22       1911.82        14.80 o                         
   4  15   4         43.30         40.34         4.24 o                         
   5  15   4        242.60        270.82         9.59 o                         
   6  15   4          0.08         -1.15         3.43 o                         
  -7  16   4        132.01        159.64         6.97 o                         
  -6  16   4        164.98        170.46         6.06 o                         
  -5  16   4         84.23         87.88         4.08 o                         
  -4  16   4        702.51        662.54         7.61 o                         
  -3  16   4        264.78        296.80         5.76 o                         
  -2  16   4        403.27        348.17         5.81 o                         
  -1  16   4       1986.14       1949.76        14.36 o                         
   0  16   4        486.80        528.42         6.67 o                         
   1  16   4        802.59        781.97         8.19 o                         
   2  16   4       1169.36       1177.19        10.46 o                         
   3  16   4        104.45        110.75         4.29 o                         
   4  16   4        151.43        141.66         6.19 o                         
   5  16   4        233.19        212.62         6.98 o                         
   6  16   4          7.94          1.96         2.60 o                         
  -6  17   4        258.67        248.67         8.83 o                         
  -5  17   4         20.89         18.80         3.49 o                         
  -4  17   4        150.85        191.50         7.67 o                         
  -3  17   4        603.15        586.70         7.28 o                         
  -2  17   4       1410.20       1444.11        14.06 o                         
  -1  17   4         38.13         24.82         3.21 o                         
   0  17   4       2397.84       2259.43        21.65 o                         
   1  17   4         18.66         21.96         3.07 o                         
   2  17   4         88.46         95.43         3.95 o                         
   3  17   4        105.19         94.29         4.68 o                         
   4  17   4        236.39        236.36         8.05 o                         
   5  17   4         13.47         -0.68         3.27 o                         
   6  17   4        265.64        250.47        11.87 o                         
  -6  18   4        316.80        336.10         9.90 o                         
  -5  18   4         18.49          9.98         3.17 o                         
  -4  18   4       1812.89       1831.21        17.65 o                         
  -3  18   4        211.07        204.87         5.37 o                         
  -2  18   4        460.90        422.79         6.99 o                         
  -1  18   4         36.69         20.69         3.30 o                         
   0  18   4        340.30        397.97         7.02 o                         
   1  18   4         10.37          2.15         3.42 o                         
   2  18   4       1273.68       1269.13        16.19 o                         
   3  18   4         27.63         25.12         3.93 o                         
   4  18   4        464.56        492.08         9.85 o                         
   5  18   4         21.79         10.26         3.93 o                         
  -6  19   4         91.07         99.81         7.13 o                         
  -5  19   4        367.46        345.36         7.97 o                         
  -4  19   4         61.23         76.08         4.28 o                         
  -3  19   4        265.97        259.23         6.01 o                         
  -2  19   4        435.76        458.78         7.82 o                         
  -1  19   4        109.61        106.78         4.63 o                         
   0  19   4        736.20        703.90         9.91 o                         
   1  19   4        328.38        314.72         7.31 o                         
   2  19   4        141.61        146.79         5.49 o                         
   3  19   4        506.26        515.93         9.04 o                         
   4  19   4         74.07         86.70         6.95 o                         
   5  19   4          8.94          4.22         3.66 o                         
  -5  20   4          8.97         10.37         3.85 o                         
  -4  20   4         52.20         60.75         4.61 o                         
  -3  20   4        388.26        424.37         7.86 o                         
  -2  20   4         45.98         44.56         3.97 o                         
  -1  20   4        948.87        950.35        11.87 o                         
   0  20   4          0.01         -3.80         3.80 o                         
   1  20   4        336.00        320.18         7.56 o                         
   2  20   4        100.69         98.13         4.98 o                         
   3  20   4        107.68        103.80         6.12 o                         
   4  20   4         38.65         38.13         6.43 o                         
   5  20   4        136.37        131.32         8.58 o                         
  -5  21   4        352.87        365.80        10.24 o                         
  -4  21   4          6.41          0.59         2.89 o                         
  -3  21   4        432.11        397.13         8.48 o                         
  -2  21   4         43.80         35.18         4.31 o                         
  -1  21   4          0.37          0.94         4.17 o                         
   0  21   4         54.17         35.34         4.08 o                         
   1  21   4        495.04        500.24         8.45 o                         
   2  21   4         36.49         27.79         4.19 o                         
   3  21   4        540.41        552.00        11.73 o                         
   4  21   4         15.42         -1.80         7.42 o                         
  -5  22   4         20.02         18.11         4.78 o                         
  -4  22   4        328.46        308.77         8.56 o                         
  -3  22   4        109.28        119.73         5.78 o                         
  -2  22   4         60.17         56.64         4.59 o                         
  -1  22   4        685.04        664.37         9.98 o                         
   0  22   4        199.35        197.73         7.00 o                         
   1  22   4        136.46        127.93         6.05 o                         
   2  22   4        146.16        131.04         6.30 o                         
   3  22   4          0.02         -5.70         5.70 o                         
   4  22   4         94.40         86.80         7.87 o                         
  -4  23   4         55.35         69.86         6.12 o                         
  -3  23   4         13.96         14.08         4.79 o                         
  -2  23   4        491.50        511.24         9.94 o                         
  -1  23   4         14.53         10.19         5.01 o                         
   0  23   4        404.22        383.27         9.14 o                         
   1  23   4         32.89         20.98         5.48 o                         
   2  23   4         14.08          4.44         5.47 o                         
   3  23   4          3.76         -5.20         5.20 o                         
  -3  24   4          8.99          4.71         4.73 o                         
  -2  24   4         45.94         53.25         6.48 o                         
  -1  24   4         11.45          8.09         4.69 o                         
   0  24   4         75.30         90.04         6.07 o                         
   1  24   4         18.83         14.20         5.21 o                         
   2  24   4        213.25        196.19         9.15 o                         
   3  24   4          6.52          4.40         8.56 o                         
  -2  25   4        122.97        129.99         6.79 o                         
  -1  25   4          0.17         -4.35         4.35 o                         
   0  25   4         80.51         80.50         7.31 o                         
   1  25   4        153.39        150.24         7.70 o                         
   2  25   4         38.12         27.98         7.04 o                         
  -1  26   4        293.35        316.15        10.03 o                         
   0  26   4         22.04         15.33         6.01 o                         
  -7   0   5       2112.35       2051.77        26.72 o                         
  -5   0   5       3267.64       3246.25        37.77 o                         
  -3   0   5       2473.85       2494.82        23.44 o                         
  -1   0   5       3182.83       3420.25        62.84 o                         
   1   0   5      11876.39      11709.55       103.33 o                         
   3   0   5       3101.13       3058.62        33.35 o                         
   5   0   5          1.14         24.10         4.30 o                         
   7   0   5        250.65        253.75        11.18 o                         
  -8   1   5         95.54         86.46         4.31 o                         
  -7   1   5        227.22        298.48        10.25 o                         
  -6   1   5        647.52        575.35         8.44 o                         
  -5   1   5       1156.80       1099.35        11.45 o                         
  -4   1   5       1090.47       1178.09        13.73 o                         
  -3   1   5       5571.89       5393.04        35.24 o                         
  -2   1   5        201.45        295.83         4.90 o                         
  -1   1   5      11776.47      11574.20        76.55 o                         
   0   1   5       1489.48       1440.81        11.30 o                         
   1   1   5        408.52        413.65         5.05 o                         
   2   1   5       1919.39       1974.54        13.96 o                         
   3   1   5       2588.20       2617.00        19.75 o                         
   4   1   5        226.02        240.48         9.01 o                         
   5   1   5       1926.02       1880.55        15.82 o                         
   6   1   5        149.45        151.93         4.95 o                         
   7   1   5        161.07        182.26         6.99 o                         
  -8   2   5        369.14        389.89         7.14 o                         
  -7   2   5         70.75         64.30         4.29 o                         
  -6   2   5         51.90         67.16         5.95 o                         
  -5   2   5       1997.28       1993.98        16.75 o                         
  -4   2   5       4601.81       4726.04        35.93 o                         
  -3   2   5         22.89         18.23         2.54 o                         
  -1   2   5        157.98        155.70         5.78 o                         
   0   2   5       2212.48       2237.72        15.04 o                         
   1   2   5       2472.27       2591.48        35.83 o                         
   2   2   5       1846.40       1927.25        14.10 o                         
   3   2   5       1125.90       1160.48        10.51 o                         
   4   2   5       1965.82       1963.39        16.24 o                         
   5   2   5          0.11         12.01         3.17 o                         
   6   2   5        910.44        934.22        11.49 o                         
   7   2   5         33.07         16.10         3.64 o                         
  -8   3   5        368.77        360.77         6.78 o                         
  -7   3   5         13.81         14.06         3.13 o                         
  -6   3   5       2946.26       2898.68        24.51 o                         
  -5   3   5        551.90        548.45         8.06 o                         
  -4   3   5       4764.27       4850.46        38.54 o                         
  -3   3   5       1061.21       1107.04         8.80 o                         
  -2   3   5          0.66         40.40         7.16 o                         
  -1   3   5        438.83        455.33         5.30 o                         
   0   3   5       6984.76       6692.04        43.73 o                         
   1   3   5        395.55        454.73         6.57 o                         
   2   3   5       8911.98       8781.02        58.68 o                         
   3   3   5         24.18         29.73         2.50 o                         
   4   3   5        520.06        579.83         7.16 o                         
   5   3   5         46.07         42.54         3.39 o                         
   6   3   5         91.28         90.89         4.77 o                         
   7   3   5          5.24         -0.36         3.54 o                         
  -8   4   5        465.51        491.65         7.46 o                         
  -7   4   5        340.80        328.56         6.29 o                         
  -6   4   5        939.98        939.22        10.75 o                         
  -5   4   5       2935.52       2871.34        25.22 o                         
  -4   4   5       3305.68       3312.12        27.08 o                         
  -3   4   5         66.03        141.78         5.04 o                         
  -2   4   5       7686.78       7329.68        47.74 o                         
  -1   4   5        298.03        309.63         4.56 o                         
   0   4   5       2447.77       2407.27        16.99 o                         
   1   4   5       2005.03       1944.60        13.90 o                         
   2   4   5          4.42         20.88         2.67 o                         
   3   4   5       1713.02       1784.09        12.57 o                         
   4   4   5       1050.51       1023.63        10.60 o                         
   5   4   5          6.38         -3.08         3.08 o                         
   6   4   5        365.56        418.54         8.31 o                         
   7   4   5         48.81         46.82         5.37 o                         
  -8   5   5        117.02        123.29         4.89 o                         
  -7   5   5        637.29        692.33        10.72 o                         
  -6   5   5        854.12        810.31         9.01 o                         
  -5   5   5        382.45        454.57         7.14 o                         
  -4   5   5       1839.62       1870.26        15.98 o                         
  -3   5   5       6806.10       6449.76        42.19 o                         
  -2   5   5        181.58        213.20         3.92 o                         
  -1   5   5       8827.99       8566.25        52.49 o                         
   0   5   5       1222.90       1182.44         9.22 o                         
   1   5   5        225.44        274.68         4.34 o                         
   2   5   5       1132.00       1033.26         8.86 o                         
   3   5   5       1712.82       1706.16        12.72 o                         
   4   5   5        826.59        802.18         8.52 o                         
   5   5   5       1012.48        975.17        10.03 o                         
   6   5   5        101.69         88.62         4.28 o                         
   7   5   5         90.86        106.38         7.05 o                         
  -8   6   5         14.44         16.88         3.71 o                         
  -7   6   5       1561.85       1515.57        14.24 o                         
  -6   6   5          0.35          5.94         3.08 o                         
  -5   6   5       3355.06       3402.29        27.46 o                         
  -4   6   5         75.34         91.86         2.96 o                         
  -3   6   5       1675.25       1740.95        12.89 o                         
  -2   6   5        122.37        136.65         3.79 o                         
  -1   6   5       4946.87       5115.27        32.07 o                         
   0   6   5         26.76         34.77         2.30 o                         
   1   6   5      11415.64      11310.53        80.35 o                         
   2   6   5        242.28        243.56         4.43 o                         
   3   6   5       2114.17       2124.92        15.29 o                         
   4   6   5        105.91        115.14         3.98 o                         
   5   6   5          8.20          2.94         3.07 o                         
   6   6   5          0.56         -2.42         2.42 o                         
   7   6   5        157.48        149.07         8.40 o                         
  -8   7   5         32.98         37.38         3.41 o                         
  -7   7   5        285.27        355.27         7.61 o                         
  -6   7   5        446.00        438.11         7.48 o                         
  -5   7   5        217.52        203.47         5.53 o                         
  -4   7   5       1379.10       1379.40        11.61 o                         
  -3   7   5       1982.49       1985.76        14.51 o                         
  -2   7   5        523.14        513.94         5.67 o                         
  -1   7   5       4199.30       4036.90        25.77 o                         
   0   7   5       1247.35       1196.70         9.57 o                         
   1   7   5        172.84        220.48         4.35 o                         
   2   7   5       1362.07       1341.15        10.18 o                         
   3   7   5       2302.50       2253.41        16.07 o                         
   4   7   5        154.85        174.50         5.13 o                         
   5   7   5        802.96        797.88         8.94 o                         
   6   7   5         93.77         80.53         4.65 o                         
   7   7   5         50.35         62.18         6.88 o                         
  -8   8   5        533.49        539.46         7.83 o                         
  -7   8   5        190.49        167.09         6.20 o                         
  -6   8   5         54.49         97.86         5.97 o                         
  -5   8   5        289.37        309.30         6.35 o                         
  -4   8   5        961.27        952.21         8.18 o                         
  -3   8   5          1.11         -2.31         2.31 o                         
  -2   8   5       5805.79       5574.19        36.99 o                         
  -1   8   5       1101.11       1102.70         9.10 o                         
   0   8   5       1183.70       1199.35        10.23 o                         
   1   8   5       2550.32       2611.75        18.60 o                         
   2   8   5        181.08        188.05         4.20 o                         
   3   8   5          4.58          6.24         2.61 o                         
   4   8   5       1119.27       1089.48        10.06 o                         
   5   8   5         24.09         22.32         3.33 o                         
   6   8   5        455.50        508.40        10.57 o                         
   7   8   5         75.00         60.42         6.39 o                         
  -8   9   5        254.21        234.68         9.82 o                         
  -7   9   5        112.22        113.31         5.15 o                         
  -6   9   5       2643.59       2602.79        23.07 o                         
  -5   9   5         38.09         40.10         3.64 o                         
  -4   9   5       2318.73       2306.65        16.39 o                         
  -3   9   5        136.36        135.77         3.77 o                         
  -2   9   5         74.03        109.95         5.33 o                         
  -1   9   5         92.60         97.06         3.08 o                         
   0   9   5       7862.11       7727.00        52.20 o                         
   1   9   5         42.43         55.76         3.05 o                         
   2   9   5       3704.30       3604.69        23.62 o                         
   3   9   5        135.75        143.74         4.26 o                         
   4   9   5        377.77        393.06         5.85 o                         
   5   9   5          3.20          1.12         3.23 o                         
   6   9   5        113.17        103.86         4.87 o                         
   7   9   5          1.03          2.81         6.57 o                         
  -8  10   5        135.61        151.80         5.78 o                         
  -7  10   5        598.68        580.86         9.95 o                         
  -6  10   5        103.56        168.37         7.42 o                         
  -5  10   5        629.55        640.39         8.87 o                         
  -4  10   5       3115.15       3024.99        21.53 o                         
  -3  10   5        416.02        411.33         5.56 o                         
  -2  10   5       5391.45       5378.92        34.97 o                         
  -1  10   5       1172.93       1294.65        10.30 o                         
   0  10   5       2181.97       2193.31        15.72 o                         
   1  10   5       3170.07       3212.07        21.95 o                         
   2  10   5         36.06         50.02         2.98 o                         
   3  10   5       1042.40       1043.81         9.11 o                         
   4  10   5       1066.79       1032.61         9.67 o                         
   5  10   5          1.11         -2.17         2.79 o                         
   6  10   5        409.13        401.35         8.99 o                         
   7  10   5        141.36        127.18         8.03 o                         
  -7  11   5        144.63        178.47         7.19 o                         
  -6  11   5        391.24        369.53         8.08 o                         
  -5  11   5        379.08        412.58         7.16 o                         
  -4  11   5       1439.34       1360.02        11.76 o                         
  -3  11   5       3113.07       3097.06        21.36 o                         
  -2  11   5         38.64         57.11         2.81 o                         
  -1  11   5       6472.58       6352.77        41.06 o                         
   0  11   5         32.94         37.11         3.24 o                         
   1  11   5        256.66        308.88         5.20 o                         
   2  11   5        724.34        687.84         7.51 o                         
   3  11   5       1705.15       1723.10        13.70 o                         
   4  11   5        467.87        459.45         6.52 o                         
   5  11   5        645.40        674.99         8.75 o                         
   6  11   5          4.75         -1.06         2.17 o                         
   7  11   5        150.02        164.90        15.01 o                         
  -7  12   5        603.48        573.38        10.12 o                         
  -6  12   5         18.50         14.69         2.82 o                         
  -5  12   5       1722.54       1719.92        15.29 o                         
  -4  12   5        167.52        186.22         4.88 o                         
  -3  12   5        597.63        609.61         7.09 o                         
  -2  12   5        258.72        266.31         4.89 o                         
  -1  12   5        530.52        637.83         7.28 o                         
   0  12   5         16.22         12.24         2.74 o                         
   1  12   5       6286.99       6300.94        42.22 o                         
   2  12   5        298.82        271.24         5.18 o                         
   3  12   5       1423.98       1472.87        12.31 o                         
   4  12   5        122.35        142.09         4.41 o                         
   5  12   5         15.71         13.14         3.76 o                         
   6  12   5          0.04          1.28         2.14 o                         
  -7  13   5         72.22         77.21         5.43 o                         
  -6  13   5        607.41        591.65        10.08 o                         
  -5  13   5         62.63         77.53         3.70 o                         
  -4  13   5        442.91        457.66         6.89 o                         
  -3  13   5       2034.27       2102.08        18.04 o                         
  -2  13   5        651.51        646.62         6.86 o                         
  -1  13   5       2283.99       2234.80        16.34 o                         
   0  13   5       1815.20       1841.93        13.71 o                         
   1  13   5        270.97        285.08         5.49 o                         
   2  13   5        408.19        404.66         6.40 o                         
   3  13   5        728.14        738.00         8.24 o                         
   4  13   5         13.64         14.03         3.27 o                         
   5  13   5        542.84        546.06         8.58 o                         
   6  13   5         86.50         80.51         5.56 o                         
  -7  14   5          9.18          7.40         4.78 o                         
  -6  14   5          3.07         27.32         4.82 o                         
  -5  14   5         78.48         79.49         4.17 o                         
  -4  14   5       1621.66       1684.20        14.83 o                         
  -3  14   5         91.99         93.18         3.66 o                         
  -2  14   5       3722.35       3742.71        25.63 o                         
  -1  14   5          7.17          4.10         2.75 o                         
   0  14   5        684.81        679.27         7.32 o                         
   1  14   5        143.22        144.54         4.45 o                         
   2  14   5         36.20         32.20         3.29 o                         
   3  14   5        109.79        111.04         4.24 o                         
   4  14   5        916.97        909.64        11.23 o                         
   5  14   5         23.54         19.49         3.83 o                         
   6  14   5        238.49        263.30        12.34 o                         
  -7  15   5          3.41         -1.42         4.98 o                         
  -6  15   5       1054.78       1045.89        14.37 o                         
  -5  15   5         24.37         17.95         3.65 o                         
  -4  15   5       1409.54       1408.41        13.31 o                         
  -3  15   5        701.71        699.75         7.95 o                         
  -2  15   5          8.59         34.65         3.17 o                         
  -1  15   5         77.22         67.73         3.32 o                         
   0  15   5       1564.43       1601.08        12.31 o                         
   1  15   5        120.41        102.29         3.74 o                         
   2  15   5       1214.58       1235.82        11.90 o                         
   3  15   5         42.99         40.39         3.48 o                         
   4  15   5        177.35        191.51         5.61 o                         
   5  15   5         39.70         35.66         4.13 o                         
   6  15   5         10.30          3.57         3.21 o                         
  -6  16   5         12.38         20.23         5.23 o                         
  -5  16   5        502.00        454.80         9.99 o                         
  -4  16   5        264.41        291.40         6.11 o                         
  -3  16   5        316.49        305.20         5.98 o                         
  -2  16   5       1844.80       1831.75        14.44 o                         
  -1  16   5        328.67        343.86         5.96 o                         
   0  16   5        300.29        290.96         6.02 o                         
   1  16   5        970.72        989.04        10.06 o                         
   2  16   5          6.01         11.15         3.57 o                         
   3  16   5        279.16        274.60         5.84 o                         
   4  16   5        240.65        231.34         6.20 o                         
   5  16   5          0.73         -0.98         3.59 o                         
  -6  17   5         46.29         39.61         5.87 o                         
  -5  17   5         81.72         97.91         5.21 o                         
  -4  17   5        148.07        134.43         5.36 o                         
  -3  17   5       1525.80       1534.29        13.70 o                         
  -2  17   5          0.58         -1.14         3.15 o                         
  -1  17   5       1980.11       1861.83        14.99 o                         
   0  17   5        151.41        148.30         6.47 o                         
   1  17   5          2.66         19.90         3.65 o                         
   2  17   5        227.21        207.49         6.05 o                         
   3  17   5        369.41        377.90         6.83 o                         
   4  17   5         22.78         16.23         4.07 o                         
   5  17   5        256.48        269.64        10.40 o                         
  -6  18   5         13.61          2.16         5.56 o                         
  -5  18   5        700.64        702.74        12.57 o                         
  -4  18   5         42.78         39.10         4.70 o                         
  -3  18   5         44.69         47.76         3.85 o                         
  -2  18   5         51.08         44.16         3.73 o                         
  -1  18   5        164.35        202.61         5.73 o                         
   0  18   5          5.43         -3.43         3.43 o                         
   1  18   5       1661.90       1626.84        23.25 o                         
   2  18   5          8.96          4.76         3.43 o                         
   3  18   5        472.41        498.90         9.98 o                         
   4  18   5         19.07         14.57         5.96 o                         
   5  18   5          2.63          2.13         5.00 o                         
  -5  19   5         24.40         25.13         3.79 o                         
  -4  19   5         47.64         45.50         4.07 o                         
  -3  19   5        557.78        553.84         7.50 o                         
  -2  19   5          4.21          4.26         3.59 o                         
  -1  19   5        458.98        447.19        11.27 o                         
   0  19   5        418.05        432.87         8.42 o                         
   1  19   5          5.50          4.16         4.18 o                         
   2  19   5        220.44        224.45         7.19 o                         
   3  19   5        132.44        141.40         6.02 o                         
   4  19   5         12.85         11.64         5.48 o                         
   5  19   5         87.80         86.34         8.98 o                         
  -5  20   5         60.81         57.22         5.59 o                         
  -4  20   5        172.45        165.18         7.17 o                         
  -3  20   5         21.54          9.96         2.94 o                         
  -2  20   5        800.78        802.85        10.54 o                         
  -1  20   5          8.17         -1.69         4.02 o                         
   0  20   5        246.32        226.04         6.88 o                         
   1  20   5         55.85         51.28         4.87 o                         
   2  20   5        133.31        140.57         5.80 o                         
   3  20   5         58.24         42.57         4.79 o                         
   4  20   5        260.41        252.78        11.96 o                         
  -5  21   5          0.33          1.72         2.20 o                         
  -4  21   5        313.72        318.02         9.14 o                         
  -3  21   5         49.22         32.10         4.73 o                         
  -2  21   5          9.76         18.31         4.28 o                         
  -1  21   5          0.80         -4.10         4.10 o                         
   0  21   5        440.92        448.68         9.06 o                         
   1  21   5         13.38          5.03         5.22 o                         
   2  21   5        655.79        677.55        14.85 o                         
   3  21   5         29.67         13.29         3.98 o                         
   4  21   5         27.83         26.73         8.23 o                         
  -4  22   5         40.54         47.26         6.20 o                         
  -3  22   5          0.07         -2.85         2.85 o                         
  -2  22   5        384.16        391.94         8.79 o                         
  -1  22   5         99.48        101.04         5.58 o                         
   0  22   5        213.89        205.57         8.00 o                         
   1  22   5        355.98        323.54         9.23 o                         
   2  22   5          0.45          2.00         5.20 o                         
   3  22   5         87.44         86.48         7.25 o                         
  -3  23   5        472.86        482.23         9.82 o                         
  -2  23   5         14.27         -1.27         3.51 o                         
  -1  23   5        366.72        354.69         8.98 o                         
   0  23   5         15.77         11.67         5.58 o                         
   1  23   5         17.82         10.08         6.09 o                         
   2  23   5          1.51         -5.67         5.67 o                         
   3  23   5         44.86         56.43        25.06 o                         
  -3  24   5         95.10         84.53         5.99 o                         
  -2  24   5         85.75         67.13         5.74 o                         
  -1  24   5         77.50         89.70         5.74 o                         
   0  24   5          0.85         -2.81         6.23 o                         
   1  24   5        182.35        190.81         9.07 o                         
   2  24   5         20.13         23.37         6.50 o                         
  -1  25   5        161.98        164.95         7.74 o                         
   0  25   5        151.84        158.31         7.02 o                         
  -8   0   6        984.98        913.58        15.28 o                         
  -6   0   6       3212.41       3346.35        39.79 o                         
  -4   0   6        394.41        531.38        10.25 o                         
  -2   0   6       1873.39       1904.86        26.39 o                         
   0   0   6      13263.92      13005.35       141.68 o                         
   2   0   6       3212.56       3256.83        31.13 o                         
   4   0   6          4.77         25.62         4.77 o                         
   6   0   6        471.29        427.48        13.48 o                         
  -8   1   6        253.36        325.41         7.90 o                         
  -7   1   6        535.32        505.78         8.06 o                         
  -6   1   6        151.75        236.73         6.00 o                         
  -5   1   6       1006.67       1041.97        10.32 o                         
  -4   1   6       4023.15       3988.40        29.68 o                         
  -3   1   6         27.43         29.68         2.48 o                         
  -2   1   6       4663.02       4541.02        30.36 o                         
  -1   1   6       3524.48       3495.28        25.44 o                         
   0   1   6         40.39        117.48         7.33 o                         
   1   1   6       2361.68       2382.49        17.71 o                         
   2   1   6       1294.50       1258.59        10.15 o                         
   3   1   6         43.53         58.37         3.71 o                         
   4   1   6       1813.39       1830.28        15.80 o                         
   5   1   6         12.39         10.71         3.74 o                         
   6   1   6        174.93        228.43         7.98 o                         
   7   1   6         65.05         53.78         5.59 o                         
  -8   2   6        208.72        193.86         7.78 o                         
  -7   2   6         46.34        164.75        13.04 o                         
  -6   2   6        295.28        333.22         6.19 o                         
  -5   2   6        963.11        921.74        10.23 o                         
  -4   2   6        483.33        490.65         5.97 o                         
  -3   2   6       7478.94       7227.98        48.72 o                         
  -2   2   6        360.83        378.79        10.39 o                         
  -1   2   6       1641.54       1601.06        12.37 o                         
   0   2   6       2618.80       2734.96        41.77 o                         
   1   2   6        327.39        348.66         5.45 o                         
   2   2   6        451.62        464.64         5.94 o                         
   3   2   6       3246.98       3217.52        23.20 o                         
   4   2   6         39.81         51.96         4.78 o                         
   5   2   6        522.99        563.58         8.09 o                         
   6   2   6         93.23         93.63         5.13 o                         
   7   2   6          2.23          8.31         4.34 o                         
  -8   3   6          9.69         13.68         3.68 o                         
  -7   3   6       2037.97       1908.01        18.52 o                         
  -6   3   6         70.87         73.11         3.94 o                         
  -5   3   6       2335.53       2423.87        21.59 o                         
  -4   3   6          5.03         -2.09         2.09 o                         
  -3   3   6        882.67       1037.63        20.89 o                         
  -2   3   6        322.04        340.04         4.98 o                         
  -1   3   6       8005.80       8052.24        56.43 o                         
   0   3   6          6.29          1.26         2.40 o                         
   1   3   6       7819.17       7791.84        49.60 o                         
   2   3   6         54.87         55.71         3.99 o                         
   3   3   6        347.10        401.04         6.38 o                         
   4   3   6         93.37         81.60         3.92 o                         
   5   3   6        324.04        324.75         6.71 o                         
   6   3   6          0.48         -2.09         2.09 o                         
   7   3   6        275.39        275.32        10.28 o                         
  -8   4   6        312.34        293.78         6.43 o                         
  -7   4   6         13.17         36.55         4.61 o                         
  -6   4   6        455.52        489.60         7.36 o                         
  -5   4   6       2389.52       2225.23        19.81 o                         
  -4   4   6          5.64         15.79         2.11 o                         
  -3   4   6       7195.19       7056.86        46.37 o                         
  -2   4   6       1040.05       1058.48         8.62 o                         
  -1   4   6       2150.09       2272.76        17.17 o                         
   0   4   6       3173.65       3242.94        22.55 o                         
   1   4   6        725.97        757.90         7.34 o                         
   2   4   6        375.08        372.52         5.43 o                         
   3   4   6       3071.22       3019.10        20.16 o                         
   4   4   6          5.18         10.39         3.47 o                         
   5   4   6        747.38        769.46         9.92 o                         
   6   4   6        146.14        132.18         6.31 o                         
   7   4   6          0.91          0.15         4.17 o                         
  -8   5   6        136.54        188.64         6.20 o                         
  -7   5   6        227.35        228.70         6.62 o                         
  -6   5   6        714.77        727.89         9.04 o                         
  -5   5   6        356.28        381.91         6.94 o                         
  -4   5   6       2984.86       3016.17        21.51 o                         
  -3   5   6        363.41        414.84         5.31 o                         
  -2   5   6       4018.12       3946.47        26.26 o                         
  -1   5   6       1395.42       1449.07        11.89 o                         
   0   5   6         56.37         72.46         3.02 o                         
   1   5   6        820.56        770.18         7.20 o                         
   2   5   6       1376.06       1402.16        11.07 o                         
   3   5   6        404.81        438.33         5.57 o                         
   4   5   6       1794.13       1766.24        16.23 o                         
   5   5   6         83.57         85.77         4.52 o                         
   6   5   6        182.27        204.75         7.70 o                         
   7   5   6         75.58         70.46         6.81 o                         
  -8   6   6        534.05        472.28         8.47 o                         
  -7   6   6          0.05          2.91         3.72 o                         
  -6   6   6       1612.99       1657.82        16.22 o                         
  -5   6   6         77.76         90.53         4.81 o                         
  -4   6   6        287.72        346.00         5.39 o                         
  -3   6   6        156.33        172.64         4.21 o                         
  -2   6   6       1002.95       1115.33         9.12 o                         
  -1   6   6          9.76          9.15         2.29 o                         
   0   6   6       6373.54       6361.07        42.06 o                         
   1   6   6          1.33         -2.36         2.36 o                         
   2   6   6       2196.42       2206.69        15.97 o                         
   3   6   6          8.77         -1.40         2.61 o                         
   4   6   6         16.69         16.47         3.21 o                         
   5   6   6         23.34          3.36         3.71 o                         
   6   6   6        345.64        329.56         8.75 o                         
   7   6   6          1.15         -5.80         5.80 o                         
  -8   7   6         88.50        109.85         4.79 o                         
  -7   7   6        480.26        463.92         8.05 o                         
  -6   7   6        253.76        268.73         6.40 o                         
  -5   7   6        346.91        401.04         7.44 o                         
  -4   7   6       2999.76       2984.31        22.31 o                         
  -3   7   6          0.69         28.58         2.55 o                         
  -2   7   6       5216.26       5168.18        34.69 o                         
  -1   7   6       2534.57       2572.42        17.91 o                         
   0   7   6        268.08        301.66         5.30 o                         
   1   7   6       1968.00       1896.51        14.08 o                         
   2   7   6       1181.58       1163.84         9.94 o                         
   3   7   6          9.41         10.79         2.86 o                         
   4   7   6        546.69        545.80         7.57 o                         
   5   7   6         92.05         97.94         4.02 o                         
   6   7   6        227.82        260.85         7.96 o                         
   7   7   6         68.28         58.90         8.39 o                         
  -8   8   6        138.04        119.06         5.60 o                         
  -7   8   6          0.59         16.54         3.89 o                         
  -6   8   6        121.20        149.90         5.10 o                         
  -5   8   6       3166.09       3064.94        25.33 o                         
  -4   8   6       1432.92       1378.94        11.76 o                         
  -3   8   6       6254.82       6200.78        41.21 o                         
  -2   8   6         15.15         18.75         2.71 o                         
  -1   8   6       2292.70       2326.04        16.08 o                         
   0   8   6        653.71        547.58         6.23 o                         
   1   8   6        602.79        650.67         7.03 o                         
   2   8   6        575.07        575.46         6.48 o                         
   3   8   6       2282.87       2291.77        16.32 o                         
   4   8   6          4.67          0.06         2.97 o                         
   5   8   6        488.27        513.75         7.82 o                         
   6   8   6          1.19          5.61         2.71 o                         
  -7   9   6        898.65        852.99        10.99 o                         
  -6   9   6        128.92        141.46         5.08 o                         
  -5   9   6       2526.37       2604.62        22.35 o                         
  -4   9   6        450.54        436.77         5.86 o                         
  -3   9   6        745.19        862.11         8.30 o                         
  -2   9   6         47.37         60.45         2.92 o                         
  -1   9   6       3394.20       3385.42        22.40 o                         
   0   9   6         46.54         49.84         3.03 o                         
   1   9   6       4526.20       4377.14        30.09 o                         
   2   9   6        217.51        206.64         4.85 o                         
   3   9   6       1029.57       1114.29        10.61 o                         
   4   9   6        270.43        274.66         6.02 o                         
   5   9   6        337.20        330.05         7.60 o                         
   6   9   6          0.29         -0.01         2.06 o                         
  -7  10   6         14.42         26.24         4.58 o                         
  -6  10   6        487.38        483.31         8.26 o                         
  -5  10   6        998.18        980.37        11.96 o                         
  -4  10   6         53.47         65.54         3.18 o                         
  -3  10   6       3241.00       3192.01        22.67 o                         
  -2  10   6       1271.92       1345.45        10.57 o                         
  -1  10   6        398.63        401.80         5.52 o                         
   0  10   6       1847.58       1804.35        14.07 o                         
   1  10   6        556.71        552.52         6.93 o                         
   2  10   6        538.51        588.67         6.88 o                         
   3  10   6       1286.47       1267.97        11.62 o                         
   4  10   6          9.51          8.73         2.94 o                         
   5  10   6        600.20        606.46         8.80 o                         
   6  10   6         98.99        106.39         5.23 o                         
  -7  11   6        201.44        196.89         7.49 o                         
  -6  11   6        289.43        307.78         7.55 o                         
  -5  11   6         49.83         55.82         3.16 o                         
  -4  11   6       2081.66       2102.48        16.60 o                         
  -3  11   6         61.36         63.85         3.55 o                         
  -2  11   6       3628.59       3499.73        23.28 o                         
  -1  11   6       1117.52       1085.29         9.61 o                         
   0  11   6          9.86         23.74         3.00 o                         
   1  11   6        392.48        371.80         5.90 o                         
   2  11   6       2068.42       2093.64        16.84 o                         
   3  11   6        195.95        218.53         5.96 o                         
   4  11   6        893.35        883.73        10.63 o                         
   5  11   6         35.58         35.66         4.10 o                         
   6  11   6         83.65         91.60         5.52 o                         
  -7  12   6         18.16         16.62         4.81 o                         
  -6  12   6        931.00        940.50        17.30 o                         
  -5  12   6          7.94          6.52         2.88 o                         
  -4  12   6        786.03        799.55         8.68 o                         
  -3  12   6        349.44        345.90         6.08 o                         
  -2  12   6       1053.22       1155.13        10.09 o                         
  -1  12   6          7.07          2.96         2.82 o                         
   0  12   6       3504.92       3507.22        24.88 o                         
   1  12   6         21.45         20.21         3.09 o                         
   2  12   6       1119.21       1121.52        11.30 o                         
   3  12   6         11.11          9.78         3.32 o                         
   4  12   6          5.25          3.66         3.31 o                         
   5  12   6          2.69          2.68         4.49 o                         
   6  12   6        139.05        121.79         6.60 o                         
  -7  13   6        247.56        247.24         8.74 o                         
  -6  13   6         11.57         13.66         3.36 o                         
  -5  13   6        241.89        255.04         7.92 o                         
  -4  13   6        561.54        559.84         7.46 o                         
  -3  13   6         27.96         29.71         3.35 o                         
  -2  13   6       1863.78       1806.18        14.22 o                         
  -1  13   6        877.87        890.40         8.88 o                         
   0  13   6         59.39         60.77         3.52 o                         
   1  13   6        520.13        519.00         8.29 o                         
   2  13   6        662.95        613.40         8.34 o                         
   3  13   6        114.61        116.49         4.39 o                         
   4  13   6        205.28        219.06         6.61 o                         
   5  13   6         37.85         37.83         4.59 o                         
   6  13   6         37.72         41.61         5.53 o                         
  -7  14   6         45.60         57.95         5.86 o                         
  -6  14   6        155.43        171.66         7.92 o                         
  -5  14   6        955.96        988.46        12.73 o                         
  -4  14   6         77.07         76.09         3.93 o                         
  -3  14   6        882.99        849.26         9.72 o                         
  -2  14   6          0.69         -1.65         3.18 o                         
  -1  14   6        339.92        338.85         6.53 o                         
   0  14   6        878.29        852.94         9.86 o                         
   1  14   6        453.90        515.08         7.87 o                         
   2  14   6         60.08         60.11         3.98 o                         
   3  14   6        606.23        621.38         8.26 o                         
   4  14   6          9.17         -0.60         2.89 o                         
   5  14   6        209.53        221.41         7.78 o                         
  -6  15   6         44.83         48.86         5.81 o                         
  -5  15   6        464.52        497.53        10.30 o                         
  -4  15   6          4.86          4.45         3.23 o                         
  -3  15   6        235.82        242.50         6.63 o                         
  -2  15   6          0.19         -3.10         3.10 o                         
  -1  15   6       1474.59       1505.47        12.93 o                         
   0  15   6        198.89        167.48         5.37 o                         
   1  15   6       1988.76       1963.84        17.01 o                         
   2  15   6        206.47        194.32         6.30 o                         
   3  15   6        157.27        165.69         5.14 o                         
   4  15   6          3.98          5.00         3.73 o                         
   5  15   6        158.71        135.61         6.20 o                         
  -6  16   6        170.99        158.08         7.24 o                         
  -5  16   6        318.78        297.48         8.68 o                         
  -4  16   6          7.21         11.70         3.56 o                         
  -3  16   6       1411.86       1429.34        14.23 o                         
  -2  16   6        357.09        362.12         6.80 o                         
  -1  16   6        294.77        278.65         6.63 o                         
   0  16   6        903.35        887.62        10.12 o                         
   1  16   6          0.17          3.80         3.19 o                         
   2  16   6        268.54        295.34         7.73 o                         
   3  16   6        389.47        403.63         8.97 o                         
   4  16   6         41.45         40.46         4.60 o                         
   5  16   6        200.73        193.22        10.31 o                         
  -6  17   6         69.98         68.74         7.44 o                         
  -5  17   6         34.82         33.78         5.18 o                         
  -4  17   6       1204.23       1229.23        12.93 o                         
  -3  17   6         21.60         22.58         3.94 o                         
  -2  17   6        688.55        704.74         9.25 o                         
  -1  17   6        127.70        118.18         4.69 o                         
   0  17   6        147.95        154.68         6.47 o                         
   1  17   6        160.26        164.46         6.03 o                         
   2  17   6        594.20        633.48         9.47 o                         
   3  17   6         58.82         61.05         4.73 o                         
   4  17   6        410.00        406.20         9.40 o                         
   5  17   6          1.09          2.39         5.27 o                         
  -5  18   6         51.23         49.11         6.33 o                         
  -4  18   6        123.57        149.66         6.51 o                         
  -3  18   6         16.20         13.10         3.77 o                         
  -2  18   6        676.65        750.74         9.51 o                         
  -1  18   6          0.12         -3.46         3.46 o                         
   0  18   6       1134.56       1175.92        13.14 o                         
   1  18   6        130.50        133.41         5.53 o                         
   2  18   6        452.75        448.50         8.21 o                         
   3  18   6         18.80         17.82         4.38 o                         
   4  18   6          4.68          7.12         3.58 o                         
  -5  19   6         48.88         45.18         6.42 o                         
  -4  19   6        322.20        356.50         9.74 o                         
  -3  19   6         27.99         46.01         5.34 o                         
  -2  19   6        920.69        906.63        11.56 o                         
  -1  19   6        914.26        935.48        11.46 o                         
   0  19   6         58.85         65.97         5.26 o                         
   1  19   6        336.27        328.11         9.50 o                         
   2  19   6         27.87         38.65         5.34 o                         
   3  19   6          4.27         -1.80         4.68 o                         
   4  19   6        199.74        195.74        11.34 o                         
  -5  20   6        271.60        294.28        11.66 o                         
  -4  20   6          2.57         -1.53         4.26 o                         
  -3  20   6       1090.00       1062.69        14.90 o                         
  -2  20   6         42.29         39.83         4.72 o                         
  -1  20   6        236.29        236.10         7.43 o                         
   0  20   6         74.07         74.55         5.46 o                         
   1  20   6         17.97         31.90         5.60 o                         
   2  20   6          0.97         -5.43         5.43 o                         
   3  20   6        249.02        257.02        11.22 o                         
  -4  21   6        134.91        128.35         8.15 o                         
  -3  21   6          5.90         13.15         4.22 o                         
  -2  21   6         77.16         64.89         4.70 o                         
  -1  21   6        460.40        487.63         9.50 o                         
   0  21   6          0.15         -0.71         5.30 o                         
   1  21   6        371.49        377.49        11.07 o                         
   2  21   6          0.89         -6.02         6.36 o                         
   3  21   6          4.44          1.19         5.11 o                         
  -3  22   6        147.25        156.84         7.20 o                         
  -2  22   6         76.36         72.40         5.52 o                         
  -1  22   6         83.82         71.15         5.78 o                         
   0  22   6        291.52        294.10        10.85 o                         
   1  22   6         28.71         23.94         7.65 o                         
   2  22   6         54.40         49.34         6.58 o                         
  -3  23   6          0.70         -0.49         8.31 o                         
  -2  23   6        130.18        123.42         6.24 o                         
  -1  23   6          8.64         -1.63         5.28 o                         
   0  23   6         13.25         11.46         6.09 o                         
   1  23   6         58.77         57.19         7.31 o                         
  -1  24   6         13.61          2.94         5.52 o                         
   0  24   6        221.43        226.54         8.88 o                         
  -7   0   7       1177.21       1280.14        30.30 o                         
  -5   0   7        229.16        352.87        15.59 o                         
  -3   0   7       2162.86       2229.43        22.48 o                         
  -1   0   7       6209.54       6174.80        56.36 o                         
   1   0   7       1782.81       1790.74        20.28 o                         
   3   0   7        110.77        124.82         5.84 o                         
   5   0   7        592.03        576.54        12.35 o                         
  -8   1   7        127.30        130.27         5.73 o                         
  -7   1   7        269.40        298.97         7.65 o                         
  -6   1   7        176.21        240.44         8.19 o                         
  -5   1   7       3238.16       3159.56        28.09 o                         
  -4   1   7         16.05         29.94         2.34 o                         
  -3   1   7       3256.88       3225.53        22.47 o                         
  -2   1   7       1976.34       1997.45        14.74 o                         
  -1   1   7         86.91        164.41         4.39 o                         
   0   1   7       1327.86       1265.04        10.65 o                         
   1   1   7       2053.02       2054.53        15.99 o                         
   2   1   7        195.23        225.45         5.80 o                         
   3   1   7       1176.99       1151.82        10.91 o                         
   4   1   7        252.63        232.81         7.37 o                         
   5   1   7        191.13        221.25         6.62 o                         
   6   1   7         82.96         86.15         4.81 o                         
  -8   2   7         11.08         30.34         4.52 o                         
  -7   2   7        274.89        268.69         9.58 o                         
  -6   2   7       1849.73       1768.15        19.61 o                         
  -5   2   7         24.35         46.64         3.93 o                         
  -4   2   7       3906.18       3942.72        30.65 o                         
  -3   2   7        715.53        798.17        15.43 o                         
  -2   2   7       1106.00       1243.40        11.08 o                         
  -1   2   7       1536.41       1572.16        16.85 o                         
   0   2   7        645.30        696.00         7.37 o                         
   1   2   7        577.71        563.74         6.79 o                         
   2   2   7       3840.33       3791.29        26.42 o                         
   3   2   7          5.91          0.09         3.11 o                         
   4   2   7        481.60        542.52         8.37 o                         
   5   2   7         77.17         60.44         4.10 o                         
   6   2   7          4.52         10.29         3.63 o                         
  -8   3   7        573.76        535.30         9.95 o                         
  -7   3   7          0.59         -2.53         3.81 o                         
  -6   3   7        780.46        901.76        14.66 o                         
  -5   3   7         94.85         94.00         4.48 o                         
  -4   3   7         93.85        178.39         5.48 o                         
  -3   3   7         43.37         39.98         3.54 o                         
  -2   3   7       6575.60       6394.44        43.70 o                         
  -1   3   7         70.80         75.00         3.18 o                         
   0   3   7       5906.24       5687.94        38.13 o                         
   1   3   7          0.49         -2.99         2.99 o                         
   2   3   7        250.31        371.36         6.04 o                         
   3   3   7          0.13         -3.24         3.24 o                         
   4   3   7        792.94        813.02        10.42 o                         
   5   3   7          7.02         -3.60         3.60 o                         
   6   3   7        326.79        327.92         9.57 o                         
  -8   4   7          0.48         10.97         3.98 o                         
  -7   4   7        257.11        271.74         6.95 o                         
  -6   4   7        908.91        872.51        10.60 o                         
  -5   4   7        128.20        191.01         5.86 o                         
  -4   4   7       2356.97       2369.82        17.47 o                         
  -3   4   7        457.26        454.19         5.89 o                         
  -2   4   7        500.38        540.76         6.49 o                         
  -1   4   7       1465.93       1440.93        11.46 o                         
   0   4   7        801.74        874.76         8.13 o                         
   1   4   7        574.78        565.07         6.53 o                         
   2   4   7       2946.56       2887.85        21.51 o                         
   3   4   7          3.88         -0.24         3.24 o                         
   4   4   7        894.90        925.94         9.97 o                         
   5   4   7        326.75        299.76         7.22 o                         
   6   4   7          0.14         -0.63         3.46 o                         
  -7   5   7        207.45        235.35         6.84 o                         
  -6   5   7        294.04        307.41         6.87 o                         
  -5   5   7       2738.35       2691.33        22.78 o                         
  -4   5   7         88.44         78.63         3.16 o                         
  -3   5   7       2817.02       2725.84        19.11 o                         
  -2   5   7        278.27        282.52         4.55 o                         
  -1   5   7         12.95         49.90         3.02 o                         
   0   5   7       1177.41       1166.03         9.74 o                         
   1   5   7       2609.76       2624.94        18.18 o                         
   2   5   7          4.03         10.89         2.92 o                         
   3   5   7       1401.10       1403.95        11.69 o                         
   4   5   7        222.39        186.85         6.29 o                         
   5   5   7        260.05        297.63         7.65 o                         
   6   5   7         45.98         32.54         5.50 o                         
  -7   6   7        971.55       1013.09        12.14 o                         
  -6   6   7         62.21         65.95         4.15 o                         
  -5   6   7        339.29        388.33         7.54 o                         
  -4   6   7        128.27        138.41         3.91 o                         
  -3   6   7       1691.83       1730.51        13.58 o                         
  -2   6   7         69.57         77.44         2.90 o                         
  -1   6   7       7190.23       7003.36        46.35 o                         
   0   6   7        193.86        185.49         4.58 o                         
   1   6   7       1800.26       1844.07        13.76 o                         
   2   6   7        256.28        233.35         5.68 o                         
   3   6   7          0.41         17.17         2.94 o                         
   4   6   7          7.97          0.76         3.08 o                         
   5   6   7        379.52        376.47         8.55 o                         
   6   6   7         13.78         10.10         5.95 o                         
  -7   7   7         81.52         86.12         5.32 o                         
  -6   7   7        108.15        130.97         5.64 o                         
  -5   7   7       1036.07       1029.65        11.77 o                         
  -4   7   7         88.06        114.75         4.37 o                         
  -3   7   7       4652.36       4443.77        30.53 o                         
  -2   7   7       2186.81       2225.04        15.95 o                         
  -1   7   7          1.25         48.81         3.91 o                         
   0   7   7       1429.92       1361.03        10.90 o                         
   1   7   7       1168.16       1213.21        10.50 o                         
   2   7   7        118.91        124.31         4.84 o                         
   3   7   7       1330.95       1283.36        10.90 o                         
   4   7   7        172.00        166.46         6.82 o                         
   5   7   7        206.45        233.08         7.39 o                         
   6   7   7        100.81         99.92         6.59 o                         
  -7   8   7        244.36        245.77         7.88 o                         
  -6   8   7        686.65        679.08         9.37 o                         
  -5   8   7         32.96         36.84         4.06 o                         
  -4   8   7       2331.48       2256.73        18.54 o                         
  -3   8   7        351.01        402.69         6.62 o                         
  -2   8   7        436.49        463.41         5.97 o                         
  -1   8   7       1528.55       1499.38        12.00 o                         
   0   8   7        740.92        833.14         8.27 o                         
   1   8   7        895.12        811.03         8.47 o                         
   2   8   7       2601.65       2567.13        19.89 o                         
   3   8   7          0.07          6.76         3.19 o                         
   4   8   7        696.46        728.17         8.72 o                         
   5   8   7         14.58         13.70         4.19 o                         
   6   8   7          0.88          0.95         2.64 o                         
  -7   9   7          7.94          9.13         3.15 o                         
  -6   9   7        662.61        672.52        10.23 o                         
  -5   9   7          3.86          2.37         2.27 o                         
  -4   9   7        475.87        519.45         6.91 o                         
  -3   9   7        345.27        336.85         6.07 o                         
  -2   9   7       2245.90       2151.81        16.45 o                         
  -1   9   7        162.45        157.52         4.61 o                         
   0   9   7       3446.71       3417.34        23.63 o                         
   1   9   7          9.33          9.14         3.09 o                         
   2   9   7         95.78        138.52         4.57 o                         
   3   9   7          0.43         -3.19         3.23 o                         
   4   9   7        448.28        446.97         7.29 o                         
   5   9   7          2.00          1.14         4.00 o                         
   6   9   7        208.54        198.46        10.20 o                         
  -7  10   7        273.38        263.82         9.52 o                         
  -6  10   7        551.43        534.61         9.04 o                         
  -5  10   7          0.06          8.12         3.21 o                         
  -4  10   7       1215.83       1195.39        11.42 o                         
  -3  10   7        454.70        502.73         7.12 o                         
  -2  10   7        536.83        506.86         6.53 o                         
  -1  10   7        792.11        836.22         8.74 o                         
   0  10   7         24.42         39.63         3.39 o                         
   1  10   7        177.11        168.96         5.42 o                         
   2  10   7        907.52        879.69         9.67 o                         
   3  10   7        137.21        122.88         4.49 o                         
   4  10   7        460.84        473.45         8.05 o                         
   5  10   7         73.73         65.30         4.95 o                         
   6  10   7          7.54          8.28         2.49 o                         
  -7  11   7         96.92        104.75         7.75 o                         
  -6  11   7        163.12        169.66         6.47 o                         
  -5  11   7       1267.61       1249.56        13.68 o                         
  -4  11   7         58.15         58.19         3.53 o                         
  -3  11   7       1662.62       1629.31        13.96 o                         
  -2  11   7         30.37         35.73         3.24 o                         
  -1  11   7         19.58         66.00         3.76 o                         
   0  11   7        405.12        398.30         7.05 o                         
   1  11   7        653.54        667.02         8.60 o                         
   2  11   7         12.03          6.81         3.56 o                         
   3  11   7        601.24        639.67         8.54 o                         
   4  11   7         32.37         28.25         3.96 o                         
   5  11   7        101.19        114.61         5.58 o                         
  -7  12   7        348.25        363.13         9.28 o                         
  -6  12   7         12.31         10.70         3.08 o                         
  -5  12   7         52.95         74.29         4.62 o                         
  -4  12   7         53.99         60.72         3.73 o                         
  -3  12   7       1270.17       1350.67        12.58 o                         
  -2  12   7         42.77         39.77         3.13 o                         
  -1  12   7       4073.23       3926.62        28.65 o                         
   0  12   7        100.31        126.29         4.65 o                         
   1  12   7        862.64        892.20         9.73 o                         
   2  12   7         88.00         85.85         4.45 o                         
   3  12   7         38.93         39.54         4.08 o                         
   4  12   7         12.43         16.54         3.92 o                         
   5  12   7        127.47        126.18         6.22 o                         
  -6  13   7        142.27        144.29         7.67 o                         
  -5  13   7        778.13        762.00        10.55 o                         
  -4  13   7        513.95        547.17         7.87 o                         
  -3  13   7       1950.93       1925.28        15.97 o                         
  -2  13   7        850.53        887.82         9.10 o                         
  -1  13   7          0.86         21.55         3.40 o                         
   0  13   7       1371.23       1307.40        12.86 o                         
   1  13   7        464.93        468.62         8.53 o                         
   2  13   7         30.73         28.28         3.58 o                         
   3  13   7        560.56        531.93         8.34 o                         
   4  13   7        122.28        127.44         6.08 o                         
   5  13   7        117.25        127.58         7.14 o                         
  -6  14   7        433.26        459.00        12.16 o                         
  -5  14   7        105.19        102.54         5.74 o                         
  -4  14   7       2141.36       2136.10        17.99 o                         
  -3  14   7         47.30         61.53         4.17 o                         
  -2  14   7        651.69        654.13         8.34 o                         
  -1  14   7        248.99        223.87         6.13 o                         
   0  14   7        187.98        229.27         7.03 o                         
   1  14   7        195.18        173.57         6.67 o                         
   2  14   7       1004.08       1024.63        12.63 o                         
   3  14   7         56.13         58.84         4.83 o                         
   4  14   7        485.94        504.69        10.07 o                         
   5  14   7         16.35         12.10         6.17 o                         
  -6  15   7        320.21        333.46        10.49 o                         
  -5  15   7         28.62         23.45         4.93 o                         
  -4  15   7         17.18         51.96         4.10 o                         
  -3  15   7         53.41         51.95         4.28 o                         
  -2  15   7       1292.32       1346.54        12.48 o                         
  -1  15   7          8.11          8.43         3.38 o                         
   0  15   7       1278.23       1283.41        14.15 o                         
   1  15   7          6.90          7.56         4.44 o                         
   2  15   7        154.51        146.25         5.58 o                         
   3  15   7         31.09         27.64         4.30 o                         
   4  15   7         86.87         91.57         5.47 o                         
  -5  16   7          3.50          1.43         2.58 o                         
  -4  16   7        371.68        374.23         7.45 o                         
  -3  16   7        437.34        499.72         8.92 o                         
  -2  16   7        345.65        364.85         7.75 o                         
  -1  16   7        677.39        691.36        10.06 o                         
   0  16   7         76.21         98.45         5.48 o                         
   1  16   7        171.64        164.54         5.99 o                         
   2  16   7        636.69        615.92         9.45 o                         
   3  16   7         91.48         97.11         5.40 o                         
   4  16   7         88.45         94.01         5.94 o                         
  -5  17   7        461.73        458.13        11.86 o                         
  -4  17   7         16.15          7.51         3.54 o                         
  -3  17   7        595.47        582.18         9.32 o                         
  -2  17   7          0.53          3.46         3.86 o                         
  -1  17   7         23.67         34.17         4.32 o                         
   0  17   7        101.54        101.76         5.16 o                         
   1  17   7        495.28        520.47         9.86 o                         
   2  17   7         38.02         35.94         4.86 o                         
   3  17   7        441.94        484.70        10.66 o                         
   4  17   7          0.91         -4.66         4.66 o                         
  -5  18   7         74.30         69.39         6.66 o                         
  -4  18   7         24.11         14.08         3.70 o                         
  -3  18   7         93.89         99.95         5.80 o                         
  -2  18   7          6.58          4.14         4.34 o                         
  -1  18   7        938.04        976.26        11.87 o                         
   0  18   7         53.90         59.30         5.42 o                         
   1  18   7        215.88        245.49         9.30 o                         
   2  18   7          4.49         -0.52         4.30 o                         
   3  18   7          3.88          6.03         4.71 o                         
  -4  19   7         25.41         21.95         4.02 o                         
  -3  19   7         70.41         76.27         6.12 o                         
  -2  19   7        118.45        130.32         5.79 o                         
  -1  19   7         16.31         12.05         4.21 o                         
   0  19   7        200.79        198.83         8.67 o                         
   1  19   7        234.26        234.15        10.00 o                         
   2  19   7          0.04         -4.13         4.13 o                         
   3  19   7        157.91        152.73         6.86 o                         
  -4  20   7        322.11        322.30        12.69 o                         
  -3  20   7         20.20         16.90         4.48 o                         
  -2  20   7         57.74         51.00         5.01 o                         
  -1  20   7         62.15         64.82         6.27 o                         
   0  20   7        173.38        178.80         9.47 o                         
   1  20   7         93.58         91.57         6.17 o                         
   2  20   7        331.14        331.12        10.04 o                         
  -3  21   7         47.55         43.00         5.95 o                         
  -2  21   7        495.49        525.76        12.41 o                         
  -1  21   7         20.88         22.08         6.64 o                         
   0  21   7        337.69        344.85        14.73 o                         
   1  21   7        106.67         72.78         7.62 o                         
   2  21   7         84.88         66.44         7.55 o                         
  -2  22   7        121.42        120.27         7.12 o                         
  -1  22   7         63.37         57.54         6.03 o                         
   0  22   7          0.97         -2.47         6.95 o                         
   1  22   7         60.14         55.18         6.97 o                         
  -6   0   8         27.98         58.79         7.37 o                         
  -4   0   8       2925.51       2748.32        27.44 o                         
  -2   0   8       4789.18       4790.14        44.97 o                         
   0   0   8       1667.77       1722.13        19.09 o                         
   2   0   8        441.07        486.27        10.91 o                         
   4   0   8        945.10        922.74        15.79 o                         
   6   0   8        265.16        314.39        14.82 o                         
  -7   1   8         68.55         85.19         5.25 o                         
  -6   1   8       1092.61       1045.27        15.03 o                         
  -5   1   8        101.20        102.34         4.79 o                         
  -4   1   8       1549.94       1611.22        12.80 o                         
  -3   1   8        598.72        605.30         8.73 o                         
  -2   1   8         17.03         70.76         4.15 o                         
  -1   1   8        854.02        915.42         8.71 o                         
   0   1   8       2574.09       2544.83        18.92 o                         
   1   1   8          6.77         24.78         3.41 o                         
   2   1   8       2123.05       2084.20        17.39 o                         
   3   1   8        251.94        232.21         7.07 o                         
   4   1   8        452.31        523.38         9.41 o                         
   5   1   8        105.82        100.69         5.55 o                         
   6   1   8         61.75         62.51         7.72 o                         
  -7   2   8        581.65        545.50         9.37 o                         
  -6   2   8         76.23         88.68         4.93 o                         
  -5   2   8       1206.72       1236.37        19.86 o                         
  -4   2   8        410.51        402.38         7.54 o                         
  -3   2   8       1148.86       1143.76        10.99 o                         
  -2   2   8       1640.49       1552.13        12.33 o                         
  -1   2   8       1119.70       1197.70        10.35 o                         
   0   2   8        428.99        448.38         7.05 o                         
   1   2   8       2232.84       2301.08        18.25 o                         
   2   2   8          0.46         17.08         3.52 o                         
   3   2   8        684.87        741.04         9.81 o                         
   4   2   8        155.76        158.37         6.11 o                         
   5   2   8          2.82         11.61         4.51 o                         
   6   2   8         67.62         66.94         6.91 o                         
  -7   3   8        559.57        636.71        10.48 o                         
  -6   3   8          0.30         -3.57         3.58 o                         
  -5   3   8        205.75        291.75         6.82 o                         
  -4   3   8          0.08          1.54         3.80 o                         
  -3   3   8       2512.54       2649.42        20.08 o                         
  -2   3   8          5.28         -1.66         2.72 o                         
  -1   3   8       3108.47       3032.45        21.39 o                         
   0   3   8        170.67        166.28         5.02 o                         
   1   3   8        498.67        570.90         8.24 o                         
   2   3   8          0.24         -3.57         3.57 o                         
   3   3   8        758.07        732.67         9.51 o                         
   4   3   8          7.89          1.44         4.24 o                         
   5   3   8        275.48        273.30         8.30 o                         
   6   3   8          1.18          4.23         3.34 o                         
  -7   4   8        488.00        466.16         9.74 o                         
  -6   4   8          0.85          7.69         2.67 o                         
  -5   4   8       2094.19       2101.10        19.61 o                         
  -4   4   8       1312.15       1251.58        11.59 o                         
  -3   4   8        843.62        869.88        11.75 o                         
  -2   4   8       1028.18        985.17         9.38 o                         
  -1   4   8        108.75        200.53         6.35 o                         
   0   4   8        379.41        409.78         6.53 o                         
   1   4   8       1607.51       1588.07        21.06 o                         
   2   4   8        128.78        125.70         5.41 o                         
   3   4   8        447.69        491.49         7.87 o                         
   4   4   8        214.99        180.54         5.84 o                         
   5   4   8          0.41          0.00         4.40 o                         
   6   4   8         39.83         38.23         6.56 o                         
  -7   5   8         92.90        109.72         5.63 o                         
  -6   5   8       1486.36       1468.49        16.40 o                         
  -5   5   8          7.90         35.82         4.10 o                         
  -4   5   8       1882.45       1922.75        15.50 o                         
  -3   5   8        264.97        245.07         5.80 o                         
  -2   5   8         60.31        121.77         7.04 o                         
  -1   5   8       1402.78       1343.63        11.41 o                         
   0   5   8       1773.68       1743.75        13.99 o                         
   1   5   8        226.57        212.80         5.66 o                         
   2   5   8       1681.31       1647.79        14.32 o                         
   3   5   8          0.32          0.71         3.71 o                         
   4   5   8        166.52        198.39         6.29 o                         
   5   5   8         98.67         93.66         5.97 o                         
  -7   6   8          0.96         -0.23         2.97 o                         
  -6   6   8         86.62        178.04        10.82 o                         
  -5   6   8          5.17          8.52         3.93 o                         
  -4   6   8       2056.42       2089.94        16.60 o                         
  -3   6   8         11.04          2.56         3.15 o                         
  -2   6   8       5344.38       5225.51        33.69 o                         
  -1   6   8         96.68        119.04         5.03 o                         
   0   6   8       1227.12       1189.85        12.55 o                         
   1   6   8          3.16         -2.56         2.56 o                         
   2   6   8         64.20         74.31         3.99 o                         
   3   6   8         25.64         24.07         3.52 o                         
   4   6   8        497.89        504.34         9.23 o                         
   5   6   8          0.56         -5.19         5.19 o                         
  -7   7   8        145.35        162.92         7.25 o                         
  -6   7   8        976.66        947.13        13.81 o                         
  -5   7   8         64.16         79.65         4.83 o                         
  -4   7   8       1058.69       1081.03        11.04 o                         
  -3   7   8       1001.78        928.25        10.04 o                         
  -2   7   8        160.23        275.33         6.36 o                         
  -1   7   8        981.77        993.71         9.92 o                         
   0   7   8       1764.52       1649.13        14.79 o                         
   1   7   8         18.64         16.24         3.18 o                         
   2   7   8       1034.58       1011.86        10.81 o                         
   3   7   8        168.92        162.94         4.70 o                         
   4   7   8         88.25        113.44         5.32 o                         
   5   7   8         79.27         90.50         6.97 o                         
  -7   8   8        536.46        489.55        10.35 o                         
  -6   8   8         15.44         23.02         4.27 o                         
  -5   8   8       1266.52       1259.61        13.30 o                         
  -4   8   8         57.84         62.15         3.66 o                         
  -3   8   8        364.86        392.64         6.67 o                         
  -2   8   8       1332.36       1279.75        10.83 o                         
  -1   8   8        296.43        383.29         6.63 o                         
   0   8   8          2.71          5.42         2.64 o                         
   1   8   8       1626.30       1599.17        14.97 o                         
   2   8   8         28.20         24.60         3.54 o                         
   3   8   8        486.41        494.57         8.12 o                         
   4   8   8        103.29        100.03         5.90 o                         
   5   8   8          5.73          5.65         6.81 o                         
  -6   9   8         32.24         31.77         4.49 o                         
  -5   9   8         79.80        107.66         4.93 o                         
  -4   9   8         40.90         45.90         3.42 o                         
  -3   9   8       1507.31       1523.07        13.63 o                         
  -2   9   8         43.34         45.31         3.24 o                         
  -1   9   8       3096.31       2940.05        21.23 o                         
   0   9   8         26.24         31.08         3.66 o                         
   1   9   8        209.24        272.77         7.16 o                         
   2   9   8          1.40         -1.96         3.47 o                         
   3   9   8        315.77        306.47         6.90 o                         
   4   9   8          0.18         -3.58         3.58 o                         
   5   9   8        360.44        355.62        11.57 o                         
  -6  10   8          1.77          9.46         4.58 o                         
  -5  10   8       1046.95       1034.55        13.84 o                         
  -4  10   8        280.29        306.24         7.95 o                         
  -3  10   8        189.09        191.09         5.65 o                         
  -2  10   8       1351.94       1301.72        11.99 o                         
  -1  10   8         42.16         70.83         3.70 o                         
   0  10   8        331.66        340.16         6.95 o                         
   1  10   8       1650.72       1624.80        16.76 o                         
   2  10   8         14.57         23.70         3.66 o                         
   3  10   8        382.22        368.85         8.52 o                         
   4  10   8        117.73        123.85         6.43 o                         
   5  10   8          6.65         22.76         7.51 o                         
  -6  11   8        786.53        776.57        14.67 o                         
  -5  11   8          0.23          6.95         2.48 o                         
  -4  11   8        957.92        915.52        10.41 o                         
  -3  11   8         47.27         40.66         3.65 o                         
  -2  11   8        102.72        171.59         7.52 o                         
  -1  11   8        447.13        431.99         7.04 o                         
   0  11   8       1413.13       1440.87        15.12 o                         
   1  11   8        187.70        212.14         7.76 o                         
   2  11   8       1129.26       1116.20        13.40 o                         
   3  11   8         13.97          1.38         3.18 o                         
   4  11   8         22.78         35.61         4.67 o                         
   5  11   8         23.80         19.63         5.88 o                         
  -6  12   8         60.84         77.24         6.49 o                         
  -5  12   8          0.79          1.85         1.31 o                         
  -4  12   8        342.33        394.05         7.49 o                         
  -3  12   8        134.45        134.39         4.81 o                         
  -2  12   8       2081.73       2066.46        16.20 o                         
  -1  12   8        153.91        142.88         4.90 o                         
   0  12   8        356.04        391.27         8.70 o                         
   1  12   8         47.03         46.44         4.99 o                         
   2  12   8         16.71         19.41         4.05 o                         
   3  12   8          5.47         -2.32         3.12 o                         
   4  12   8        352.52        356.09         8.67 o                         
  -6  13   8        316.07        339.19        10.59 o                         
  -5  13   8         52.64         73.98         5.10 o                         
  -4  13   8        635.02        599.53         8.96 o                         
  -3  13   8        576.34        546.34         8.01 o                         
  -2  13   8          0.61         14.09         3.46 o                         
  -1  13   8        348.28        371.98         8.19 o                         
   0  13   8        514.60        508.99         9.82 o                         
   1  13   8          6.06          9.33         3.90 o                         
   2  13   8        517.30        528.81         9.73 o                         
   3  13   8        135.83        129.31         6.14 o                         
   4  13   8        103.92        119.35         6.52 o                         
  -5  14   8        715.49        688.83        16.21 o                         
  -4  14   8         51.02         42.09         3.99 o                         
  -3  14   8         10.54         14.20         4.06 o                         
  -2  14   8        175.88        185.41         5.38 o                         
  -1  14   8        185.39        250.32         7.63 o                         
   0  14   8         80.47         86.94         5.22 o                         
   1  14   8       1211.04       1233.12        12.71 o                         
   2  14   8         28.77         28.89         4.94 o                         
   3  14   8        362.00        396.26        10.59 o                         
   4  14   8         37.70         30.78         5.51 o                         
  -5  15   8        100.66         98.85         7.34 o                         
  -4  15   8          0.03         -3.30         3.30 o                         
  -3  15   8        926.69       1004.27        14.66 o                         
  -2  15   8         69.19         80.32         4.79 o                         
  -1  15   8       1163.73       1111.78        14.24 o                         
   0  15   8        121.31        125.92         5.99 o                         
   1  15   8         64.20         79.67         5.30 o                         
   2  15   8         13.64          3.94         4.66 o                         
   3  15   8        149.34        162.11         8.22 o                         
   4  15   8         18.47         19.15         5.50 o                         
  -5  16   8        324.05        329.52        10.84 o                         
  -4  16   8         96.40        113.39         5.82 o                         
  -3  16   8        228.59        229.92         7.97 o                         
  -2  16   8        515.54        507.95        10.03 o                         
  -1  16   8         36.34         58.70         5.14 o                         
   0  16   8         20.92         21.52         4.77 o                         
   1  16   8        384.30        396.86         9.98 o                         
   2  16   8         25.80         25.20         4.94 o                         
   3  16   8        115.69        119.81         7.36 o                         
  -4  17   8        430.34        435.12        10.73 o                         
  -3  17   8        114.48        102.74         6.35 o                         
  -2  17   8          2.80         25.20         5.47 o                         
  -1  17   8        167.13        153.67         7.21 o                         
   0  17   8        474.11        502.00        11.08 o                         
   1  17   8         23.81         18.51         4.80 o                         
   2  17   8        221.37        234.21         8.67 o                         
   3  17   8         24.50         11.65         6.02 o                         
  -4  18   8        321.73        338.02        11.26 o                         
  -3  18   8         30.80         34.87         6.04 o                         
  -2  18   8        637.64        639.45        12.36 o                         
  -1  18   8         16.46         23.22         5.38 o                         
   0  18   8        270.28        269.11         9.30 o                         
   1  18   8         56.79         49.36         6.45 o                         
   2  18   8          6.26          4.18         3.89 o                         
  -3  19   8        488.73        491.29        14.59 o                         
  -2  19   8         14.86         -0.66         4.40 o                         
  -1  19   8        200.97        184.99         9.71 o                         
   0  19   8         81.35         84.61         7.07 o                         
   1  19   8         12.33         13.10         6.22 o                         
   2  19   8         84.62         86.67         6.98 o                         
  -2  20   8         11.95          4.51         3.47 o                         
  -1  20   8        109.83        133.97         7.92 o                         
   0  20   8         39.25         34.44         7.61 o                         
   1  20   8        302.10        311.65        10.34 o                         
  -1  21   8        347.04        322.06        11.52 o                         
  -7   0   9         62.22         85.93         8.85 o                         
  -5   0   9        748.17        774.40        17.44 o                         
  -3   0   9       2974.31       2843.08        42.57 o                         
  -1   0   9       1456.11       1507.29        20.69 o                         
   1   0   9         79.54        121.49        11.05 o                         
   3   0   9        972.27        968.39        27.26 o                         
   5   0   9        226.95        244.51        36.44 o                         
  -7   1   9        529.98        491.88        11.48 o                         
  -6   1   9         31.48         50.29         5.78 o                         
  -5   1   9        954.58        992.21        13.29 o                         
  -4   1   9        764.06        728.73         9.66 o                         
  -3   1   9        241.48        306.29         9.91 o                         
  -2   1   9       1312.35       1256.51        11.98 o                         
  -1   1   9       1271.02       1283.53        12.67 o                         
   0   1   9        172.34        179.22         6.33 o                         
   1   1   9       1414.33       1353.40        15.54 o                         
   2   1   9         54.59         57.89         4.96 o                         
   3   1   9         34.30         67.32         5.14 o                         
   4   1   9         59.77         66.22         8.76 o                         
   5   1   9        116.13         98.46        10.49 o                         
  -7   2   9          2.02         -0.91         5.39 o                         
  -6   2   9       1205.62       1228.78        17.33 o                         
  -5   2   9        172.47        179.99         7.13 o                         
  -4   2   9        327.83        408.95         7.77 o                         
  -3   2   9        470.77        496.13         7.48 o                         
  -2   2   9        773.08        922.36         9.92 o                         
  -1   2   9        117.09        123.52         4.58 o                         
   0   2   9       1766.68       1754.02        16.10 o                         
   1   2   9        125.34        104.39         6.48 o                         
   2   2   9        702.82        698.96        10.71 o                         
   3   2   9        315.42        287.23         7.72 o                         
   4   2   9          0.40          8.74         6.24 o                         
   5   2   9         44.28         42.23        10.88 o                         
  -6   3   9        240.80        299.96        11.53 o                         
  -5   3   9          0.00         -2.56         2.56 o                         
  -4   3   9       2056.80       2049.74        19.28 o                         
  -3   3   9         43.98         41.98         3.36 o                         
  -2   3   9       3870.95       3751.64        27.53 o                         
  -1   3   9         27.62         13.23         3.23 o                         
   0   3   9         11.78         66.89         4.53 o                         
   1   3   9         23.16          6.32         3.81 o                         
   2   3   9        282.71        326.22         8.48 o                         
   3   3   9          0.43         -4.27         4.27 o                         
   4   3   9        448.69        456.50        11.96 o                         
   5   3   9          3.20         -0.61         8.16 o                         
  -6   4   9        567.96        600.20        11.50 o                         
  -5   4   9        155.44        149.81         6.70 o                         
  -4   4   9        252.54        341.96        13.38 o                         
  -3   4   9        552.93        529.65         7.52 o                         
  -2   4   9        335.47        404.95         6.82 o                         
  -1   4   9        441.42        387.22         6.96 o                         
   0   4   9       2481.48       2405.75        21.23 o                         
   1   4   9         54.66         57.97         5.01 o                         
   2   4   9        631.66        632.95        10.89 o                         
   3   4   9        222.95        224.76         7.37 o                         
   4   4   9         11.81         19.57         6.47 o                         
   5   4   9         76.78         86.79         8.64 o                         
  -6   5   9         63.98         69.73         5.35 o                         
  -5   5   9        413.16        443.14        10.31 o                         
  -4   5   9        519.39        523.24         7.88 o                         
  -3   5   9        149.33        186.12         5.76 o                         
  -2   5   9        230.02        232.02         8.65 o                         
  -1   5   9       1234.98       1231.50        11.47 o                         
   0   5   9         31.93         52.53         4.44 o                         
   1   5   9       1271.88       1272.33        14.19 o                         
   2   5   9        282.06        253.90         7.97 o                         
   3   5   9         64.71         92.92         5.08 o                         
   4   5   9         92.06         71.98         6.73 o                         
   5   5   9         99.09         93.53         8.29 o                         
  -6   6   9         19.40         24.04         5.81 o                         
  -5   6   9        692.63        703.99        15.02 o                         
  -4   6   9         17.01         13.48         3.34 o                         
  -3   6   9       1688.49       1640.24        14.85 o                         
  -2   6   9        117.47        111.94         4.19 o                         
  -1   6   9        304.79        379.84         8.10 o                         
   0   6   9          3.37         -3.47         3.47 o                         
   1   6   9        231.15        276.84         7.58 o                         
   2   6   9         33.21         25.75         5.11 o                         
   3   6   9        914.65        875.79        11.78 o                         
   4   6   9         11.16         -1.34         4.78 o                         
   5   6   9        199.81        221.05        10.30 o                         
  -6   7   9        128.65        155.71         7.57 o                         
  -5   7   9        752.56        729.21        12.63 o                         
  -4   7   9        410.68        413.09         7.37 o                         
  -3   7   9          0.03         27.47         3.78 o                         
  -2   7   9        490.81        480.37         7.06 o                         
  -1   7   9        763.45        782.31         9.19 o                         
   0   7   9         14.30         17.41         3.50 o                         
   1   7   9        877.28        867.47        11.59 o                         
   2   7   9        258.18        256.71         8.33 o                         
   3   7   9        141.58        177.11         6.32 o                         
   4   7   9        134.65        137.65         6.92 o                         
  -6   8   9        803.16        818.13        13.36 o                         
  -5   8   9        103.78        106.20         5.90 o                         
  -4   8   9        168.75        229.50         8.33 o                         
  -3   8   9        364.51        343.26         7.06 o                         
  -2   8   9        513.68        556.08         7.73 o                         
  -1   8   9        117.71        109.61         4.33 o                         
   0   8   9       1849.50       1828.77        17.86 o                         
   1   8   9         67.62         78.54         5.34 o                         
   2   8   9        492.96        531.24         8.88 o                         
   3   8   9         71.49         70.02         4.88 o                         
   4   8   9          2.51         10.81         5.22 o                         
  -6   9   9        130.73        157.09         7.12 o                         
  -5   9   9          4.27          5.96         2.65 o                         
  -4   9   9       1776.27       1724.24        15.83 o                         
  -3   9   9         62.18         69.20         4.26 o                         
  -2   9   9       1442.87       1421.86        13.17 o                         
  -1   9   9         62.14         61.14         4.18 o                         
   0   9   9         87.04        118.98         5.79 o                         
   1   9   9        204.59        192.45         6.16 o                         
   2   9   9        380.34        377.48         8.10 o                         
   3   9   9         14.82         18.60         4.44 o                         
   4   9   9        362.49        341.65        11.89 o                         
  -6  10   9        302.61        322.79         9.71 o                         
  -5  10   9        425.68        430.78         8.60 o                         
  -4  10   9        265.97        290.23         9.20 o                         
  -3  10   9        868.44        867.52        10.78 o                         
  -2  10   9        104.98        128.58         4.41 o                         
  -1  10   9         36.61         40.01         4.11 o                         
   0  10   9       1366.74       1324.01        16.26 o                         
   1  10   9        114.68        125.73         5.45 o                         
   2  10   9        354.09        359.44         8.32 o                         
   3  10   9        321.55        318.78         8.28 o                         
   4  10   9          6.53         15.20         5.61 o                         
  -5  11   9        584.90        582.81        12.69 o                         
  -4  11   9        133.93        133.01         5.06 o                         
  -3  11   9          1.20         41.51         4.81 o                         
  -2  11   9        368.74        314.95         6.77 o                         
  -1  11   9       1259.46       1265.79        14.36 o                         
   0  11   9        105.34        111.61         5.97 o                         
   1  11   9        779.60        796.45        11.59 o                         
   2  11   9         40.81         40.44         5.75 o                         
   3  11   9        117.54        136.01         6.05 o                         
   4  11   9         14.99          8.42         3.20 o                         
  -5  12   9        522.16        538.27        12.56 o                         
  -4  12   9          0.80         -0.45         2.78 o                         
  -3  12   9       1822.89       1765.14        18.65 o                         
  -2  12   9         14.17          8.59         3.49 o                         
  -1  12   9        436.07        474.02         9.43 o                         
   0  12   9          6.03         -1.42         4.43 o                         
   1  12   9         34.03         52.90         5.53 o                         
   2  12   9          2.07         -4.45         4.45 o                         
   3  12   9        240.04        243.88         9.13 o                         
  -5  13   9        296.91        284.70        10.72 o                         
  -4  13   9        361.64        349.95         8.92 o                         
  -3  13   9          0.16         22.82         5.25 o                         
  -2  13   9        148.82        139.02         7.65 o                         
  -1  13   9        415.89        419.60         8.64 o                         
   0  13   9         17.64         22.61         4.95 o                         
   1  13   9        328.93        333.15         9.19 o                         
   2  13   9         89.69         86.48         5.43 o                         
   3  13   9         37.08         38.22         5.46 o                         
  -5  14   9         21.80         24.62         4.08 o                         
  -4  14   9         34.74         45.87         5.47 o                         
  -3  14   9         86.89         93.20         6.05 o                         
  -2  14   9        186.94        198.44         8.72 o                         
  -1  14   9        107.07         99.37         5.71 o                         
   0  14   9        646.03        657.88        11.86 o                         
   1  14   9          0.02         -2.13         4.61 o                         
   2  14   9         84.10         99.41         6.19 o                         
   3  14   9         48.88         39.99         5.89 o                         
  -4  15   9        341.22        336.79        10.29 o                         
  -3  15   9          4.70         12.62         4.13 o                         
  -2  15   9        471.98        458.42        11.82 o                         
  -1  15   9         90.55         85.09         6.55 o                         
   0  15   9         57.62         63.91         6.23 o                         
   1  15   9          5.41          1.25         5.36 o                         
   2  15   9        249.16        223.43         8.79 o                         
  -4  16   9         60.22         48.66         7.15 o                         
  -3  16   9        354.65        361.18        12.57 o                         
  -2  16   9         97.09        109.39         7.92 o                         
  -1  16   9         61.23         52.70         6.29 o                         
   0  16   9        256.20        256.13         9.81 o                         
   1  16   9         28.98         28.95         7.35 o                         
   2  16   9        143.43        136.37         7.55 o                         
  -3  17   9         10.92         33.67         6.28 o                         
  -2  17   9        154.80        144.26        10.46 o                         
  -1  17   9        457.59        489.61        12.82 o                         
   0  17   9         15.11         11.75         6.64 o                         
   1  17   9        310.06        319.63        11.06 o                         
  -2  18   9         60.04         57.01         7.57 o                         
  -1  18   9        215.97        205.46         9.35 o                         
   0  18   9          8.05         -0.74         6.90 o                         
   1  18   9         15.62         23.81         6.33 o                         
  -6   0  10        732.01        722.19        19.78 o                         
  -4   0  10       1368.76       1360.64        20.45 o                         
  -2   0  10        301.32        311.43         9.55 o                         
   0   0  10         64.52         89.40         8.89 o                         
   2   0  10        763.65        757.76        17.32 o                         
   4   0  10        187.32        154.04        15.21 o                         
  -6   1  10        391.37        399.77        11.55 o                         
  -5   1  10        333.83        335.49        10.72 o                         
  -4   1  10          0.12         31.66         3.86 o                         
  -3   1  10        259.55        254.16         6.77 o                         
  -2   1  10        531.84        538.97         8.11 o                         
  -1   1  10        106.26        108.66         5.15 o                         
   0   1  10       1275.42       1229.61        14.61 o                         
   1   1  10        270.25        258.49         7.36 o                         
   2   1  10        121.47        140.66         6.78 o                         
   3   1  10        175.00        147.53        10.53 o                         
   4   1  10         54.09         45.57         9.11 o                         
  -6   2  10        161.04        149.14         8.06 o                         
  -5   2  10         31.21         77.67         6.40 o                         
  -4   2  10        435.91        388.00         7.67 o                         
  -3   2  10        553.23        585.19         8.96 o                         
  -2   2  10        144.63        137.94         4.89 o                         
  -1   2  10       1940.28       1848.22        18.25 o                         
   0   2  10          3.95         12.06         4.53 o                         
   1   2  10        279.43        327.18         8.06 o                         
   2   2  10         93.19         87.74         7.91 o                         
   3   2  10          0.27          9.33         5.20 o                         
   4   2  10         45.55         37.29         9.03 o                         
  -6   3  10          0.01         -3.26         3.26 o                         
  -5   3  10       1211.56       1176.53        17.70 o                         
  -4   3  10          5.77         -2.42         2.42 o                         
  -3   3  10       1374.49       1372.15        13.48 o                         
  -2   3  10          2.38         -3.25         3.25 o                         
  -1   3  10         22.32         80.73         5.85 o                         
   0   3  10         16.20         13.14         4.59 o                         
   1   3  10        928.01        874.04        12.64 o                         
   2   3  10          2.27         -5.41         5.41 o                         
   3   3  10        513.71        502.15        11.10 o                         
   4   3  10          1.59         -6.31         7.69 o                         
  -6   4  10        160.91        156.79         9.16 o                         
  -5   4  10         67.43         94.64         9.18 o                         
  -4   4  10        513.58        476.15         9.01 o                         
  -3   4  10        748.96        774.68         9.86 o                         
  -2   4  10         66.67         81.46         5.26 o                         
  -1   4  10       1458.66       1417.25        14.59 o                         
   0   4  10         35.03         53.21         5.33 o                         
   1   4  10        332.56        357.05         9.98 o                         
   2   4  10        352.63        308.22         9.87 o                         
   3   4  10          0.38          3.91         5.11 o                         
   4   4  10         63.20         63.53         8.37 o                         
  -5   5  10         84.44         75.28         6.89 o                         
  -4   5  10          3.86         48.89         4.53 o                         
  -3   5  10        478.07        448.00         7.93 o                         
  -2   5  10        893.47        938.51        10.17 o                         
  -1   5  10         68.78         73.74         4.14 o                         
   0   5  10       1397.94       1341.75        14.65 o                         
   1   5  10         94.55         90.01         6.21 o                         
   2   5  10        130.36        164.33         7.37 o                         
   3   5  10         85.07         73.98         5.99 o                         
   4   5  10         73.68         61.57         8.37 o                         
  -5   6  10          1.57          1.67         2.09 o                         
  -4   6  10       1552.53       1487.56        16.42 o                         
  -3   6  10         10.88         13.57         3.86 o                         
  -2   6  10        820.13        803.62        10.33 o                         
  -1   6  10         43.05         42.93         4.07 o                         
   0   6  10          1.02         37.80         4.48 o                         
   1   6  10          8.81          2.52         5.21 o                         
   2   6  10        591.55        609.98        11.47 o                         
   3   6  10          0.04         -2.87         6.08 o                         
   4   6  10        160.91        153.94        19.66 o                         
  -5   7  10        454.98        440.48        15.70 o                         
  -4   7  10          9.58         40.27         4.57 o                         
  -3   7  10        322.58        306.54         7.70 o                         
  -2   7  10        710.31        721.29        10.73 o                         
  -1   7  10         12.88         27.85         4.48 o                         
   0   7  10        697.97        696.66        11.23 o                         
   1   7  10        100.49        110.15         7.23 o                         
   2   7  10        104.97        118.55         6.63 o                         
   3   7  10         94.11         86.28         6.59 o                         
  -5   8  10         26.08         54.11         7.53 o                         
  -4   8  10        169.09        172.40         7.22 o                         
  -3   8  10        467.36        490.11         9.18 o                         
  -2   8  10        201.35        192.98         6.97 o                         
  -1   8  10       1278.70       1252.99        14.66 o                         
   0   8  10          2.74          5.56         4.83 o                         
   1   8  10        157.67        183.66         7.66 o                         
   2   8  10         62.55         62.42         6.25 o                         
   3   8  10          6.59          1.23         5.53 o                         
  -4   9  10         14.42         13.07         4.94 o                         
  -3   9  10        826.38        840.65        16.34 o                         
  -2   9  10         39.89         41.54         4.56 o                         
  -1   9  10         33.82         64.81         4.91 o                         
   0   9  10          2.25         -3.11         4.66 o                         
   1   9  10        533.40        517.88        11.55 o                         
   2   9  10          2.17         -3.48         5.61 o                         
   3   9  10        215.94        235.87         9.34 o                         
  -5  10  10         60.71         56.09         8.00 o                         
  -4  10  10        215.41        200.60         8.72 o                         
  -3  10  10        211.27        232.43         8.21 o                         
  -2  10  10        100.91        103.12         6.99 o                         
  -1  10  10        473.63        470.21         9.70 o                         
   0  10  10         44.54         53.39         5.37 o                         
   1  10  10        210.18        216.86         9.02 o                         
   2  10  10        127.85        133.49         7.80 o                         
   3  10  10          3.96          1.78         5.57 o                         
  -4  11  10        135.02        160.14         8.23 o                         
  -3  11  10        198.03        198.21         8.54 o                         
  -2  11  10        678.82        687.57        13.30 o                         
  -1  11  10          0.26         -0.14         5.14 o                         
   0  11  10        349.26        348.46        10.36 o                         
   1  11  10         51.40         41.41         5.55 o                         
   2  11  10         17.34         26.12         5.72 o                         
  -4  12  10        646.88        668.82        18.32 o                         
  -3  12  10         34.85         26.68         5.46 o                         
  -2  12  10        179.50        183.05         9.62 o                         
  -1  12  10         13.82          5.06         5.48 o                         
   0  12  10         91.74        100.48         6.85 o                         
   1  12  10          5.85          4.29         5.76 o                         
   2  12  10        482.94        473.37        11.89 o                         
  -4  13  10         20.72         40.90         7.02 o                         
  -3  13  10        119.35        114.48         7.76 o                         
  -2  13  10        286.31        283.90        13.00 o                         
  -1  13  10          0.40          0.88         5.73 o                         
   0  13  10        378.25        374.23        12.12 o                         
   1  13  10        203.00        198.29        11.24 o                         
   2  13  10        102.03        110.89         6.93 o                         
  -3  14  10        212.54        224.76        14.70 o                         
  -2  14  10         53.47         45.69         8.24 o                         
  -1  14  10        542.92        517.85        13.18 o                         
   0  14  10          1.05          2.65         6.25 o                         
   1  14  10        240.29        269.32        11.05 o                         
  -2  15  10        127.85        101.03         9.39 o                         
  -1  15  10          3.79         22.80         6.20 o                         
   0  15  10          0.32         -1.04         6.73 o                         
   1  15  10        118.85        111.99         7.79 o                         
  -1  16  10        320.11        329.41        14.85 o                         
  -5   0  11        788.39        759.29        32.31 o                         
  -3   0  11        450.84        499.33        14.95 o                         
  -1   0  11        107.15        191.93        15.14 o                         
   1   0  11        967.83        960.74        30.04 o                         
   3   0  11        260.59        272.52        22.24 o                         
  -5   1  11         86.11        107.17         9.16 o                         
  -4   1  11        180.13        169.77         9.48 o                         
  -3   1  11        758.43        769.22        12.48 o                         
  -2   1  11          0.02          1.30         3.61 o                         
  -1   1  11        958.85        913.47        13.28 o                         
   0   1  11         98.27         91.61         6.30 o                         
   1   1  11        104.76        133.81         8.91 o                         
   2   1  11         92.85         95.07         7.80 o                         
   3   1  11         71.14         61.33         7.96 o                         
  -5   2  11        205.27        225.21        12.53 o                         
  -4   2  11        348.83        352.55        11.17 o                         
  -3   2  11        125.80        138.81         8.28 o                         
  -2   2  11        886.04        882.90        15.18 o                         
  -1   2  11         21.86         31.15         5.02 o                         
   0   2  11        118.55        144.24         6.86 o                         
   1   2  11        218.13        199.67         9.39 o                         
   2   2  11         17.23         12.86         6.59 o                         
   3   2  11         66.25         56.98         8.07 o                         
  -5   3  11          5.26          1.12         4.40 o                         
  -4   3  11        651.39        630.31        18.25 o                         
  -3   3  11         30.95         32.14         5.79 o                         
  -2   3  11          0.63         37.19         5.57 o                         
  -1   3  11          0.04         -5.17         5.17 o                         
   0   3  11        365.67        349.50         9.67 o                         
   1   3  11         11.94          9.51         6.31 o                         
   2   3  11        337.84        342.31        11.78 o                         
  -4   4  11        178.51        188.47         8.84 o                         
  -3   4  11         60.31         62.78         6.50 o                         
  -2   4  11        670.79        642.70        10.69 o                         
  -1   4  11         48.57         61.19         6.16 o                         
   0   4  11        181.70        193.43         8.00 o                         
   1   4  11        222.10        207.10         8.68 o                         
   2   4  11          8.93          8.65         5.98 o                         
  -4   5  11        139.88        136.87         7.82 o                         
  -3   5  11        701.44        715.43        13.93 o                         
  -2   5  11          1.11          5.24         4.22 o                         
  -1   5  11        672.35        650.24        11.47 o                         
   0   5  11         72.37         66.97         5.70 o                         
   1   5  11         32.41         65.09         6.45 o                         
   2   5  11         66.87         60.90         6.86 o                         
  -4   6  11         18.81         16.14         3.61 o                         
  -3   6  11        170.61        217.30         9.65 o                         
  -2   6  11          0.18         -4.03         4.03 o                         
  -1   6  11        218.17        270.55         9.57 o                         
   0   6  11          5.97          3.30         5.57 o                         
   1   6  11        649.31        672.14        13.33 o                         
   2   6  11          1.58         -7.08         7.08 o                         
  -4   7  11        173.74        190.69        10.57 o                         
  -3   7  11        447.32        419.94        11.11 o                         
  -2   7  11          0.04          2.39         3.88 o                         
  -1   7  11        602.64        566.11        11.57 o                         
   0   7  11        217.45        193.81         7.83 o                         
   1   7  11         83.88        111.57         8.65 o                         
   2   7  11        111.55        123.32         8.42 o                         
  -4   8  11        263.62        290.45        15.47 o                         
  -3   8  11         42.92         37.95         6.20 o                         
  -2   8  11        657.51        655.94        14.26 o                         
  -1   8  11         23.39         31.40         5.79 o                         
   0   8  11        244.37        245.51        10.53 o                         
   1   8  11         80.01         75.81         8.44 o                         
   2   8  11         12.16         22.03         6.42 o                         
  -3   9  11         23.21         23.46         6.35 o                         
  -2   9  11          2.73         44.59         8.40 o                         
  -1   9  11          0.34         -3.33         3.33 o                         
   0   9  11        388.01        412.59        12.24 o                         
   1   9  11          4.03         -2.74         6.06 o                         
  -3  10  11          7.58         12.59         5.81 o                         
  -2  10  11        615.52        599.53        12.82 o                         
  -1  10  11        121.55        129.09         9.36 o                         
   0  10  11        211.13        199.90        10.28 o                         
   1  10  11        140.44        131.66         7.82 o                         
  -2  11  11         18.05         18.80         6.86 o                         
  -1  11  11        442.01        449.55        12.26 o                         
   0  11  11          0.92          1.69         6.69 o                         
  -2  12  11         17.20          6.87         6.94 o                         
  -1  12  11         30.44         43.42         6.15 o                         
   0  12  11         11.74         17.28         6.76 o                         
  -2   0  12        171.77        189.07        17.89 o                         
   0   0  12        664.75        643.89        25.59 o                         
  -3   1  12          1.03         10.73         5.16 o                         
  -2   1  12        509.22        508.07        12.96 o                         
  -1   1  12         64.87         59.25         7.03 o                         
   0   1  12          0.11         22.95         7.88 o                         
  -3   2  12        657.23        601.43        11.98 o                         
  -2   2  12         57.72         60.24         7.00 o                         
  -1   2  12        265.19        242.71        10.56 o                         
   0   2  12        150.51        132.96         9.20 o                         
  -2   3  12          0.75         -6.18         6.18 o                         
  -1   3  12        297.66        294.91        11.50 o                         
   0   3  12          2.61         -4.10         4.10 o                         
  -2   4  12         48.44         45.20         5.82 o                         
  -1   4  12        203.82        207.82         8.72 o                         
   0   4  12        146.38        132.74         7.38 o                         
  -2   5  12        383.02        367.87        13.25 o                         
  -1   5  12         43.95         46.36         6.36 o                         
   0   5  12          0.33         12.69         5.92 o                         
  -1   6  12          1.40         -5.27         5.27 o                         
                                                                                
