# Supplementary material for: 2,5-Di­methyl­bufo­tenine and 2,5-di­methyl­bufo­teni­dine: novel derivatives of natural tryptamines found in Bufo alvarius toads
Source: Acta Crystallogr E Crystallogr Commun. 2021 Jan 29;77(Pt 2):190–4. doi: 10.1107/S2056989021000803 (PMC7869544; doi:10.1107/S2056989021000803)
Supplement: Supplementary file 4 [file e-77-00190-umd2009b_asup4.hkl]

data_umd2009b_a                                                                 
_shelx_title ' UMD2009B_a.res in P2(1)/c'                                       
_shelx_refln_list_code          4                                               
_shelx_F_calc_maximum      128.59                                               
_exptl_crystal_F_000       792.00                                               
_reflns_d_resolution_high  0.8092                                               
                                                                                
loop_                                                                           
 _space_group_symop_operation_xyz                                               
 'x, y, z'                                                                      
 '-x, y+1/2, -z+1/2'                                                            
 '-x, -y, -z'                                                                   
 'x, -y-1/2, z-1/2'                                                             
                                                                                
_cell_length_a    10.9091                                                       
_cell_length_b    14.0910                                                       
_cell_length_c    11.4029                                                       
_cell_angle_alpha  90.000                                                       
_cell_angle_beta  100.338                                                       
_cell_angle_gamma  90.000                                                       
                                                                                
_shelx_F_squared_multiplier     1.000                                           
                                                                                
loop_                                                                           
 _refln_index_h                                                                 
 _refln_index_k                                                                 
 _refln_index_l                                                                 
 _refln_F_squared_calc                                                          
 _refln_F_squared_meas                                                          
 _refln_F_squared_sigma                                                         
 _refln_observed_status                                                         
   4   0   0       5477.97       5418.53        39.54 o                         
   5   0   0       1314.46       1290.60        12.68 o                         
   6   0   0       9135.92       9028.72        75.93 o                         
   7   0   0       8326.50       8148.21        69.50 o                         
   8   0   0        290.32        262.23         6.66 o                         
   9   0   0       4917.57       4860.15        44.46 o                         
  10   0   0       2210.47       2215.86        23.92 o                         
  11   0   0        242.35        230.84         8.56 o                         
  12   0   0        999.80       1008.01        16.69 o                         
  13   0   0         39.69         39.08         4.51 o                         
   3   1   0        836.23        812.01         5.30 o                         
   4   1   0          0.10          2.99         0.94 o                         
   5   1   0         96.07         93.15         2.35 o                         
   6   1   0         35.06         31.74         1.76 o                         
   7   1   0          1.24         -1.12         1.55 o                         
   8   1   0         14.78          8.59         1.99 o                         
   9   1   0          4.40          8.31         2.22 o                         
  10   1   0        134.38        134.26         5.26 o                         
  11   1   0          0.39          2.06         2.52 o                         
  12   1   0          2.72          3.84         2.75 o                         
  13   1   0          0.68          0.68         2.75 o                         
   4   2   0       8943.65       8923.75       181.98 o                         
   5   2   0       3558.29       3490.59        20.24 o                         
   6   2   0       7031.89       6860.10        38.33 o                         
   7   2   0       3254.20       3309.19        20.84 o                         
   8   2   0       1581.80       1587.76        12.29 o                         
   9   2   0       2225.38       2262.47        20.48 o                         
  10   2   0        632.08        628.36         8.31 o                         
  11   2   0        273.07        261.40         5.81 o                         
  12   2   0        512.49        506.82         7.85 o                         
  13   2   0        200.65        213.51         6.89 o                         
   1   3   0          1.82         13.49         0.69 o                         
   2   3   0        979.92       1080.19         6.33 o                         
   3   3   0        692.56        686.87         4.67 o                         
   4   3   0        304.04        282.22         2.92 o                         
   5   3   0        478.61        451.07         4.43 o                         
   6   3   0         24.64         21.93         1.71 o                         
   7   3   0         41.30         34.68         2.06 o                         
   8   3   0        335.23        348.40         4.81 o                         
   9   3   0         25.13         20.41         2.28 o                         
  10   3   0          0.42         -2.22         2.22 o                         
  11   3   0         37.13         39.53         3.07 o                         
  12   3   0         16.74         13.66         3.10 o                         
  13   3   0          0.19         -0.05         2.20 o                         
   1   4   0       3620.01       3933.67        24.97 o                         
   4   4   0       1487.21       1442.89         9.32 o                         
   5   4   0        883.51        790.26         6.32 o                         
   6   4   0       8699.50       8511.88        45.49 o                         
   7   4   0       1383.52       1372.55         9.88 o                         
   8   4   0        309.56        279.60         4.55 o                         
   9   4   0       2970.00       2977.09        20.36 o                         
  10   4   0        319.19        332.05         5.70 o                         
  11   4   0        171.95        163.88         5.21 o                         
  12   4   0        368.84        379.96         8.15 o                         
   1   5   0        829.83        786.91         5.17 o                         
   2   5   0        250.69        264.07         3.19 o                         
   3   5   0        244.63        320.94         3.06 o                         
   4   5   0         63.65         51.55         2.38 o                         
   5   5   0        432.46        458.16         4.79 o                         
   6   5   0        512.74        602.43         5.77 o                         
   7   5   0        358.77        359.64         5.30 o                         
   8   5   0        737.33        752.49         8.10 o                         
   9   5   0         13.73         15.06         2.53 o                         
  10   5   0          3.41          4.35         2.58 o                         
  11   5   0          5.64         10.06         2.85 o                         
  12   5   0         17.03         18.03         3.07 o                         
   1   6   0       5614.95       5616.89        30.80 o                         
   2   6   0       2784.32       2786.65        14.91 o                         
   4   6   0       1286.28       1252.92         8.43 o                         
   5   6   0       3426.78       3586.51        21.13 o                         
   6   6   0       5337.42       5294.90        30.47 o                         
   7   6   0       1011.15        931.01         8.21 o                         
   8   6   0        171.68        161.03         4.36 o                         
   9   6   0       1791.55       1772.38        14.32 o                         
  10   6   0        865.15        833.21         8.93 o                         
  11   6   0         27.21         22.28         3.04 o                         
  12   6   0        605.32        608.73         8.77 o                         
   1   7   0        126.48        261.97         6.84 o                         
   2   7   0       4230.47       4257.22        21.59 o                         
   3   7   0        228.01        207.70         2.75 o                         
   4   7   0        933.05        973.88         7.71 o                         
   5   7   0       1624.94       1576.89        10.11 o                         
   6   7   0          3.92          1.82         1.52 o                         
   7   7   0         39.28         36.72         2.56 o                         
   8   7   0         31.90         40.29         2.58 o                         
   9   7   0          9.85          9.56         2.32 o                         
  10   7   0          2.59          3.21         2.40 o                         
  11   7   0         65.33         69.61         3.76 o                         
  12   7   0        150.71        146.63         5.23 o                         
   0   8   0       8052.34       8179.83        63.28 o                         
   1   8   0        788.08        707.81         5.17 o                         
   2   8   0       2355.13       2401.13        14.48 o                         
   3   8   0       3715.13       3597.29        21.52 o                         
   4   8   0       1497.05       1435.61         9.67 o                         
   5   8   0        688.80        720.74         6.12 o                         
   6   8   0       2825.58       2787.50        20.06 o                         
   7   8   0        198.05        173.22         4.67 o                         
   8   8   0        262.76        245.87         5.39 o                         
   9   8   0        932.52        946.45        10.43 o                         
  10   8   0        114.95        113.50         3.88 o                         
  11   8   0        233.34        232.75         5.76 o                         
   1   9   0       2402.35       2415.19        14.61 o                         
   2   9   0       2732.23       2613.89        15.76 o                         
   3   9   0          4.78          1.62         1.32 o                         
   4   9   0        109.26        130.90         4.82 o                         
   5   9   0       2232.39       2207.33        16.90 o                         
   6   9   0          4.59          2.83         1.87 o                         
   7   9   0        133.73        147.24         4.39 o                         
   8   9   0        173.82        182.22         5.37 o                         
   9   9   0        441.25        440.95         6.99 o                         
  10   9   0         93.94         97.15         3.96 o                         
  11   9   0         97.19        106.28         5.03 o                         
   0  10   0       1584.84       1494.14        14.28 o                         
   1  10   0       1224.10       1187.73         8.32 o                         
   2  10   0        797.44        756.38         6.12 o                         
   3  10   0       1788.49       1771.13        12.63 o                         
   4  10   0        531.12        524.96         5.17 o                         
   5  10   0        418.19        406.27         5.44 o                         
   6  10   0        307.02        287.74         5.17 o                         
   7  10   0        302.40        290.00         5.70 o                         
   8  10   0        332.50        324.60         6.13 o                         
   9  10   0        285.06        277.08         6.05 o                         
  10  10   0          0.49         -2.59         2.59 o                         
   1  11   0        403.17        414.97         6.09 o                         
   2  11   0        855.65        822.44         6.69 o                         
   3  11   0        985.57       1027.51         8.93 o                         
   4  11   0       1680.59       1635.39        11.79 o                         
   5  11   0       1113.74       1108.99         9.60 o                         
   6  11   0         48.78         43.56         2.41 o                         
   7  11   0        471.60        495.41         7.06 o                         
   8  11   0        511.73        534.31         7.48 o                         
   9  11   0         10.99          8.18         2.53 o                         
  10  11   0          4.17          1.01         2.53 o                         
   0  12   0       2119.94       2047.16        19.01 o                         
   1  12   0        390.47        395.28         4.75 o                         
   2  12   0        502.48        486.99         5.45 o                         
   3  12   0        851.44        822.37         7.62 o                         
   4  12   0         19.37         16.87         1.97 o                         
   5  12   0         15.47         13.24         2.17 o                         
   6  12   0        650.35        631.07         7.67 o                         
   7  12   0         65.19         57.88         2.93 o                         
   8  12   0         57.78         50.83         3.15 o                         
   9  12   0        399.80        387.25         7.05 o                         
   1  13   0        850.17        813.86         7.42 o                         
   2  13   0        716.56        681.30         7.19 o                         
   3  13   0          4.99          0.51         1.76 o                         
   4  13   0        748.31        748.23         7.65 o                         
   5  13   0        533.64        544.53         9.58 o                         
   6  13   0        296.44        297.15         6.49 o                         
   7  13   0        231.16        248.75         6.12 o                         
   8  13   0        400.76        426.29         7.38 o                         
   0  14   0        416.70        354.45         6.81 o                         
   1  14   0         72.68         61.86         2.48 o                         
   2  14   0        249.41        224.74         5.02 o                         
   3  14   0        512.95        507.57         7.24 o                         
   4  14   0        213.16        198.36         5.30 o                         
   5  14   0        279.83        291.86         6.70 o                         
   6  14   0        276.67        274.92         7.07 o                         
   7  14   0         11.52          6.97         4.03 o                         
   1  15   0        428.16        427.85         6.78 o                         
   2  15   0        415.81        413.19         6.66 o                         
   3  15   0          6.01          2.45         1.13 o                         
   4  15   0        208.53        217.10         5.43 o                         
   5  15   0        247.08        242.58         6.45 o                         
   6  15   0          1.37          0.33         1.45 o                         
   0  16   0         15.25         14.84         3.73 o                         
   1  16   0          9.71          7.77         2.02 o                         
   2  16   0         45.18         46.81         3.13 o                         
   3  16   0         14.92          9.36         2.04 o                         
   4  16   0          0.27          0.65         1.25 o                         
   5  16   0         55.32         55.39         3.62 o                         
   1  17   0        216.21        226.67         5.19 o                         
   2  17   0        311.42        310.44         6.13 o                         
 -13   1   1         71.41         71.01         3.58 o                         
 -12   1   1        176.59        173.12         4.86 o                         
 -11   1   1        748.72        781.54         9.65 o                         
 -10   1   1        848.81        833.59         9.68 o                         
  -9   1   1        117.05        110.99         3.32 o                         
  -8   1   1       5365.34       5289.46        33.17 o                         
  -7   1   1       3659.09       3656.72        22.65 o                         
  -6   1   1        289.26        251.15         4.89 o                         
  -4   1   1       3410.76       3480.51        21.84 o                         
   3   1   1       4792.24       4708.22        27.13 o                         
   5   1   1       8542.39       8380.62        46.06 o                         
   6   1   1        707.54        687.70         6.00 o                         
   7   1   1       4790.46       4738.59        27.75 o                         
   8   1   1       1145.15       1171.73         9.73 o                         
   9   1   1          0.69         -0.32         2.49 o                         
  10   1   1        719.81        716.68         8.74 o                         
  11   1   1        416.31        442.52         7.10 o                         
  12   1   1          0.07         -0.02         3.23 o                         
  13   1   1        281.96        302.03         8.01 o                         
 -13   2   1         26.27         21.47         3.24 o                         
 -12   2   1         24.09         14.89         2.88 o                         
 -11   2   1         57.25         55.17         3.39 o                         
 -10   2   1         23.44         25.17         2.57 o                         
  -9   2   1        115.11         92.42         3.67 o                         
  -8   2   1        309.07        290.29         4.40 o                         
  -7   2   1        975.27        988.11         7.75 o                         
  -6   2   1         53.70         63.73         3.14 o                         
  -5   2   1        383.68        400.76         4.13 o                         
  -4   2   1       2673.78       2690.28        15.60 o                         
  -3   2   1       4408.10       4217.89        29.37 o                         
  -1   2   1        636.80        692.17         5.33 o                         
   1   2   1       1634.08       1689.27        11.80 o                         
   2   2   1         10.56         18.60         1.06 o                         
   3   2   1        504.92        567.76         4.39 o                         
   4   2   1         87.94         83.46         2.21 o                         
   5   2   1        318.39        348.85         3.75 o                         
   6   2   1         15.99         25.61         1.66 o                         
   7   2   1          5.93          4.61         1.63 o                         
   8   2   1        773.14        764.12         7.49 o                         
   9   2   1         38.02         35.59         2.76 o                         
  10   2   1         21.49         18.46         2.64 o                         
  11   2   1          2.94          1.26         2.64 o                         
  12   2   1         98.34         96.13         4.19 o                         
 -13   3   1         81.86         64.27         3.74 o                         
 -12   3   1        122.41        118.30         8.28 o                         
 -11   3   1       1195.84       1192.00        13.16 o                         
 -10   3   1         69.50         63.58         3.02 o                         
  -9   3   1        580.19        568.56         9.03 o                         
  -8   3   1       2954.29       2886.02        18.18 o                         
  -7   3   1       2716.80       2752.20        17.08 o                         
  -6   3   1       3485.57       3637.70        22.32 o                         
  -3   3   1       2901.37       2889.05        17.24 o                         
   3   3   1         61.34         53.21         2.20 o                         
   5   3   1       6418.48       6420.24        35.91 o                         
   6   3   1       1207.65       1260.42         8.76 o                         
   7   3   1       4601.33       4462.90        27.47 o                         
   8   3   1       3491.84       3542.04        26.11 o                         
   9   3   1        148.07        127.09         5.17 o                         
  10   3   1       1572.29       1574.66        21.14 o                         
  11   3   1        782.39        802.40         8.97 o                         
  12   3   1          0.42          1.18         2.28 o                         
 -13   4   1         58.36         49.47         4.15 o                         
 -12   4   1         27.01         19.88         3.19 o                         
 -11   4   1         11.35         10.75         2.60 o                         
 -10   4   1        683.86        714.56         9.26 o                         
  -9   4   1          5.95         -0.27         2.22 o                         
  -8   4   1         80.44         83.67         2.84 o                         
  -7   4   1        680.71        678.06         6.63 o                         
  -6   4   1        354.46        346.72         4.39 o                         
  -5   4   1        217.41        241.83         3.52 o                         
  -4   4   1        551.28        573.60         5.78 o                         
  -3   4   1       3592.17       3535.04        22.50 o                         
  -2   4   1        459.85        481.62         4.48 o                         
  -1   4   1         57.71         57.31         1.98 o                         
   0   4   1       5989.82       5696.67       116.46 o                         
   1   4   1       1967.73       1935.09        11.09 o                         
   2   4   1        524.50        641.83         4.86 o                         
   3   4   1         61.04         71.12         1.61 o                         
   4   4   1        200.48        205.78         2.90 o                         
   5   4   1       1722.47       1912.84        13.33 o                         
   6   4   1         15.97         20.03         1.76 o                         
   7   4   1        226.53        216.09         3.99 o                         
   8   4   1         28.83         22.65         2.22 o                         
   9   4   1        133.12        131.01         4.38 o                         
  10   4   1         56.01         54.99         3.18 o                         
  11   4   1         27.08         28.03         2.67 o                         
  12   4   1        104.17        104.91         4.29 o                         
 -12   5   1         88.96         81.37         4.06 o                         
 -11   5   1        480.42        493.25         7.19 o                         
 -10   5   1        829.17        831.22         9.49 o                         
  -9   5   1        246.37        249.94         5.20 o                         
  -8   5   1       4249.30       4222.46        30.46 o                         
  -7   5   1       1279.04       1228.18         9.70 o                         
  -6   5   1       1017.60       1036.83         8.36 o                         
  -5   5   1      12003.65      11879.47        76.50 o                         
  -4   5   1       2428.37       2301.35        15.68 o                         
  -3   5   1       1377.57       1398.93         8.39 o                         
   0   5   1        151.95        194.46         2.80 o                         
   1   5   1       5366.20       5195.48        29.57 o                         
   3   5   1       1466.11       1579.32        10.04 o                         
   4   5   1       8202.63       8092.24        44.40 o                         
   5   5   1       2323.80       2267.91        13.61 o                         
   6   5   1        450.13        436.77         5.27 o                         
   7   5   1       4574.08       4662.55        26.53 o                         
   8   5   1        408.15        376.42         4.87 o                         
   9   5   1         84.92         79.94         3.05 o                         
  10   5   1        775.50        776.39         8.46 o                         
  11   5   1        212.50        219.96         5.94 o                         
  12   5   1          8.34          5.75         2.92 o                         
 -12   6   1         47.25         46.22         3.46 o                         
 -11   6   1        104.73         84.32         3.53 o                         
 -10   6   1        408.20        423.96         6.82 o                         
  -9   6   1        142.23        146.33         4.20 o                         
  -8   6   1        279.78        279.99         5.00 o                         
  -7   6   1        530.72        516.89         5.84 o                         
  -6   6   1        725.67        765.24         7.26 o                         
  -5   6   1         11.95         18.18         1.55 o                         
  -4   6   1       1798.61       1785.88        11.99 o                         
  -3   6   1       1387.87       1370.85         9.15 o                         
  -2   6   1        540.75        662.36         5.10 o                         
   0   6   1       3020.47       3016.26        18.68 o                         
   1   6   1         15.25         21.79         1.23 o                         
   2   6   1       2672.29       2826.15        15.81 o                         
   3   6   1       3355.57       3466.21        19.96 o                         
   4   6   1        198.57        193.26         3.25 o                         
   5   6   1         74.02         72.97         2.59 o                         
   6   6   1       1523.22       1585.11        10.54 o                         
   7   6   1        468.78        454.62         4.75 o                         
   8   6   1         70.01         77.11         2.98 o                         
   9   6   1        499.45        516.26         8.03 o                         
  10   6   1        178.14        201.79         5.51 o                         
  11   6   1         55.47         58.24         3.89 o                         
  12   6   1         30.58         36.91         3.39 o                         
 -12   7   1         43.40         45.30         3.41 o                         
 -11   7   1        293.52        306.65         6.20 o                         
 -10   7   1        445.27        430.98         6.54 o                         
  -9   7   1        253.42        247.94         5.30 o                         
  -8   7   1       2422.89       2405.71        17.36 o                         
  -7   7   1       1181.27       1174.86         9.66 o                         
  -6   7   1        896.31        966.80         8.40 o                         
  -5   7   1       6412.27       6316.22        36.86 o                         
  -4   7   1       1881.01       1836.97        10.95 o                         
  -3   7   1        971.53       1049.67         6.90 o                         
  -2   7   1      12820.67      13047.82       265.68 o                         
  -1   7   1       3514.43       3442.70        19.55 o                         
   0   7   1        381.75        362.48         3.45 o                         
   1   7   1       8660.58       8558.12        46.48 o                         
   2   7   1       2644.11       2443.81        14.57 o                         
   3   7   1        396.98        337.08         3.65 o                         
   4   7   1       4449.93       4121.58        24.90 o                         
   5   7   1       3124.47       3066.57        18.59 o                         
   6   7   1        300.10        300.87         3.85 o                         
   7   7   1       3116.49       3100.75        19.67 o                         
   8   7   1        407.50        397.40         5.71 o                         
   9   7   1        173.55        171.15         5.37 o                         
  10   7   1        628.32        626.79         7.80 o                         
  11   7   1         31.97         31.91         3.15 o                         
 -11   8   1         23.05         19.09         2.92 o                         
 -10   8   1        237.19        246.09         5.43 o                         
  -9   8   1        239.88        259.46         5.91 o                         
  -8   8   1        342.52        332.50         5.45 o                         
  -7   8   1        956.43        989.81         9.19 o                         
  -6   8   1        390.27        413.46         6.78 o                         
  -5   8   1        631.36        701.64         6.26 o                         
  -4   8   1        147.78        152.80         3.00 o                         
  -3   8   1       1316.01       1340.98        11.58 o                         
  -2   8   1        913.05       1053.19         7.34 o                         
  -1   8   1       1359.32       1496.39        11.11 o                         
   0   8   1       3837.57       4059.90        22.20 o                         
   1   8   1       2078.01       2246.46        12.68 o                         
   2   8   1       1306.54       1287.51        10.20 o                         
   3   8   1       2107.84       2115.79        12.66 o                         
   4   8   1        210.15        240.81         3.66 o                         
   5   8   1        360.74        337.19         4.26 o                         
   6   8   1       1615.94       1652.96        12.27 o                         
   7   8   1        205.30        199.37         4.72 o                         
   8   8   1        411.76        393.88         6.44 o                         
   9   8   1        522.15        551.62         7.61 o                         
  10   8   1         13.79         16.47         2.56 o                         
  11   8   1         23.48         22.75         3.14 o                         
 -11   9   1        305.05        312.11         7.29 o                         
 -10   9   1         87.65         82.61         3.43 o                         
  -9   9   1        140.84        126.32         4.40 o                         
  -8   9   1        987.20        986.77         9.43 o                         
  -7   9   1        616.89        662.46         7.42 o                         
  -6   9   1        440.10        428.71         5.15 o                         
  -5   9   1       2224.62       2183.59        15.14 o                         
  -4   9   1       2819.12       2878.83        16.69 o                         
  -3   9   1       1809.86       1879.71        11.40 o                         
  -2   9   1       3416.12       3468.00        20.16 o                         
  -1   9   1        652.78        637.87         6.00 o                         
   0   9   1       1393.10       1434.00         9.45 o                         
   1   9   1       8694.82       8830.09        45.21 o                         
   2   9   1       2164.95       2168.59        14.02 o                         
   3   9   1       1187.29       1239.44         8.78 o                         
   4   9   1       4427.92       4514.33        27.31 o                         
   5   9   1        974.21        930.45         8.24 o                         
   6   9   1        673.82        670.03         6.58 o                         
   7   9   1       1470.12       1437.45        12.04 o                         
   8   9   1        480.77        461.25         7.37 o                         
   9   9   1        267.93        267.35         5.96 o                         
  10   9   1        224.37        223.67         6.29 o                         
  11   9   1        427.58        405.99         8.11 o                         
 -10  10   1        375.51        385.50         6.89 o                         
  -9  10   1        259.38        279.82         6.05 o                         
  -8  10   1         44.09         43.78         2.68 o                         
  -7  10   1        831.00        838.96         9.07 o                         
  -6  10   1          2.57          2.79         1.88 o                         
  -5  10   1         75.32         78.65         2.73 o                         
  -4  10   1       1644.06       1674.01        11.66 o                         
  -3  10   1       1309.09       1316.61         8.48 o                         
  -2  10   1         53.39         51.48         2.56 o                         
  -1  10   1       1383.49       1308.08         8.81 o                         
   0  10   1       1777.28       1727.20        11.18 o                         
   1  10   1        428.32        427.54         4.09 o                         
   2  10   1       2242.13       2230.16        14.54 o                         
   3  10   1        530.15        557.96         5.70 o                         
   4  10   1         94.42         91.82         2.85 o                         
   5  10   1        203.01        206.84         3.82 o                         
   6  10   1        976.34       1005.41         8.56 o                         
   7  10   1        492.14        508.62         7.20 o                         
   8  10   1        124.52        138.74         4.67 o                         
   9  10   1        105.41        122.25         4.17 o                         
  10  10   1        141.62        134.04         5.16 o                         
 -10  11   1         47.00         45.84         3.51 o                         
  -9  11   1         25.23         15.41         2.94 o                         
  -8  11   1        305.85        311.27         6.14 o                         
  -7  11   1       1014.21       1010.07        11.46 o                         
  -6  11   1        443.56        408.66         6.10 o                         
  -5  11   1       1096.56       1116.59        10.36 o                         
  -4  11   1        244.84        258.45         3.19 o                         
  -3  11   1        350.39        305.63         4.07 o                         
  -2  11   1       2101.57       2057.50        13.68 o                         
  -1  11   1        928.93        898.93         7.63 o                         
   0  11   1        390.85        395.56         4.16 o                         
   1  11   1       3356.61       3353.16        19.38 o                         
   2  11   1        195.86        189.92         3.51 o                         
   3  11   1        116.07        109.23         3.07 o                         
   4  11   1       5016.34       4946.37        30.81 o                         
   5  11   1        115.39        109.53         3.31 o                         
   6  11   1        398.20        405.15         5.84 o                         
   7  11   1        532.83        529.69         7.39 o                         
   8  11   1        261.20        251.93         5.71 o                         
   9  11   1         40.03         42.26         3.13 o                         
  10  11   1        336.90        331.78         7.09 o                         
  -9  12   1         55.14         64.86         5.03 o                         
  -8  12   1         38.51         29.25         3.05 o                         
  -7  12   1        198.78        202.87         5.20 o                         
  -6  12   1        663.32        683.24        10.33 o                         
  -5  12   1          1.97          2.24         1.25 o                         
  -4  12   1        221.79        229.69         3.67 o                         
  -3  12   1       1429.15       1475.14        13.81 o                         
  -2  12   1        515.72        471.17         5.23 o                         
  -1  12   1       1444.13       1451.92        10.71 o                         
   0  12   1       1929.27       1930.55        12.87 o                         
   1  12   1         11.29          5.47         1.68 o                         
   2  12   1        147.35        170.93         4.14 o                         
   3  12   1        758.35        759.26         7.24 o                         
   4  12   1        276.47        261.26         4.67 o                         
   5  12   1         16.12         23.45         2.42 o                         
   6  12   1        303.48        327.54         6.01 o                         
   7  12   1        205.46        191.54         4.64 o                         
   8  12   1          0.27          5.26         2.50 o                         
   9  12   1        464.29        501.36         7.47 o                         
  -8  13   1        181.15        177.73         5.31 o                         
  -7  13   1        219.74        222.04         5.30 o                         
  -6  13   1          0.08         -1.29         1.29 o                         
  -5  13   1        710.02        713.24         7.84 o                         
  -4  13   1        368.48        363.13         7.02 o                         
  -3  13   1        294.11        288.81         4.79 o                         
  -2  13   1        710.58        762.10         6.91 o                         
  -1  13   1         52.98         60.41         2.33 o                         
   0  13   1         18.34         26.92         2.09 o                         
   1  13   1        376.92        396.30         5.12 o                         
   2  13   1        456.97        435.94         5.19 o                         
   3  13   1        195.94        192.78         4.10 o                         
   4  13   1        331.05        333.10         6.33 o                         
   5  13   1        220.46        211.08         5.59 o                         
   6  13   1        173.65        156.44         5.37 o                         
   7  13   1        275.35        270.18         5.35 o                         
   8  13   1          9.44          3.48         2.51 o                         
  -8  14   1          1.49         -2.09         4.14 o                         
  -7  14   1        297.99        311.98         6.87 o                         
  -6  14   1        233.05        252.37         6.71 o                         
  -5  14   1          1.88          0.02         1.51 o                         
  -4  14   1        447.44        450.63         7.52 o                         
  -3  14   1        453.47        455.42         8.12 o                         
  -2  14   1         28.16         23.55         2.18 o                         
  -1  14   1        137.88        132.25         3.92 o                         
   0  14   1        441.70        441.73         7.50 o                         
   1  14   1        192.14        182.63         4.17 o                         
   2  14   1        278.24        275.93         4.85 o                         
   3  14   1        571.51        568.83         8.20 o                         
   4  14   1        110.07         98.41         5.01 o                         
   5  14   1        194.38        213.73         6.46 o                         
   6  14   1        167.79        173.03         6.13 o                         
   7  14   1         29.63         25.33         3.17 o                         
  -6  15   1          1.58         -1.26         1.26 o                         
  -5  15   1        222.71        224.56         5.67 o                         
  -4  15   1         40.67         40.10         2.74 o                         
  -3  15   1         27.09         23.83         2.22 o                         
  -2  15   1        178.91        196.52         4.67 o                         
  -1  15   1        242.31        232.32         4.71 o                         
   0  15   1        182.50        183.13         4.65 o                         
   1  15   1        183.07        195.53         4.80 o                         
   2  15   1        102.90         96.22         3.93 o                         
   3  15   1        158.39        156.30         5.15 o                         
   4  15   1         53.92         50.92         3.49 o                         
   5  15   1          0.12          0.33         1.34 o                         
   6  15   1         38.50         35.05         3.00 o                         
  -5  16   1          0.33          0.14         1.23 o                         
  -4  16   1        227.25        113.69         7.35 o                         
  -3  16   1        173.30        170.85         4.95 o                         
  -2  16   1         71.04         68.41         2.83 o                         
  -1  16   1        387.20        374.51         5.74 o                         
   0  16   1        357.82        344.42         6.29 o                         
   1  16   1          3.10          3.87         1.76 o                         
   2  16   1        108.02        110.96         4.19 o                         
   3  16   1        267.48        274.84         5.98 o                         
   4  16   1          7.76          2.93         2.13 o                         
  -2  17   1        154.05        167.24         4.82 o                         
  -1  17   1         59.00         57.57         3.52 o                         
   0  17   1          1.34          4.32         2.18 o                         
   1  17   1        157.40        175.35         4.26 o                         
   2  17   1          3.26          3.15         1.73 o                         
 -13   0   2        353.82        361.72         9.16 o                         
 -12   0   2        272.53        260.34         7.84 o                         
 -11   0   2        263.55        246.63         8.01 o                         
 -10   0   2       2157.82       2168.89        21.31 o                         
  -9   0   2        498.60        496.91         7.66 o                         
  -8   0   2        975.41        976.16        10.60 o                         
  -7   0   2       5079.86       5129.74        39.01 o                         
  -6   0   2       3116.34       2888.93        22.98 o                         
  -5   0   2       5810.78       6108.00        47.94 o                         
  -4   0   2        910.69        887.51         8.67 o                         
   3   0   2       5749.18       5595.53        51.18 o                         
   4   0   2         58.15         58.59         2.92 o                         
   6   0   2       5093.82       5128.25        41.77 o                         
   7   0   2          0.72          0.59         2.39 o                         
   8   0   2       5586.41       5619.16        46.72 o                         
   9   0   2       1938.77       1998.12        20.34 o                         
  10   0   2        404.87        413.56         8.82 o                         
  11   0   2        258.73        255.03         8.54 o                         
  12   0   2        584.81        627.95        13.88 o                         
 -13   1   2         45.97         39.97         2.90 o                         
 -12   1   2         15.43         12.33         2.55 o                         
 -11   1   2         91.33         88.71         3.45 o                         
 -10   1   2          0.07          3.91         2.35 o                         
  -9   1   2         71.44         58.81         2.45 o                         
  -8   1   2        339.02        321.76         4.21 o                         
  -7   1   2          1.14          2.44         1.62 o                         
  -6   1   2        389.78        375.40         3.96 o                         
  -5   1   2        135.71        133.15         2.52 o                         
  -4   1   2        604.81        640.27         5.02 o                         
  -1   1   2        207.59        216.01         2.16 o                         
   0   1   2         95.47         84.61         1.71 o                         
   1   1   2       2001.99       1912.31        10.32 o                         
   2   1   2       1359.56       1408.50         8.72 o                         
   3   1   2        662.21        666.51         5.28 o                         
   4   1   2        785.83        840.80         6.56 o                         
   5   1   2        134.29        126.32         2.84 o                         
   6   1   2       1066.11       1151.59         8.64 o                         
   7   1   2        215.91        221.90         4.06 o                         
   8   1   2        175.20        175.81         4.44 o                         
   9   1   2        146.26        144.72         4.26 o                         
  10   1   2         43.76         43.86         2.94 o                         
  11   1   2         36.73         34.64         3.09 o                         
  12   1   2        160.12        157.14         5.31 o                         
 -13   2   2        456.19        472.29         8.91 o                         
 -12   2   2        159.45        170.76         5.25 o                         
 -11   2   2        107.61        107.98         3.78 o                         
 -10   2   2       3134.02       3117.18        21.02 o                         
  -9   2   2        736.76        716.39         7.86 o                         
  -8   2   2        535.36        501.83         5.70 o                         
  -7   2   2       6832.08       6784.24        38.10 o                         
  -6   2   2       4778.62       4641.64        26.48 o                         
  -5   2   2         10.67         20.43         1.76 o                         
  -3   2   2       7478.77       7104.16       146.57 o                         
  -2   2   2       1121.94       1166.75         7.46 o                         
   1   2   2       1093.32       1095.13         6.68 o                         
   3   2   2       2804.22       2669.26        15.89 o                         
   4   2   2         71.58         52.43         3.02 o                         
   5   2   2      10085.60       9716.13        55.35 o                         
   6   2   2       3444.66       3470.98        20.88 o                         
   7   2   2         65.04         63.02         2.66 o                         
   8   2   2       2753.73       2763.42        19.94 o                         
   9   2   2       1219.46       1206.44        10.74 o                         
  10   2   2          3.14         -2.41         2.41 o                         
  11   2   2        646.31        649.58         8.51 o                         
  12   2   2        213.96        234.47         7.01 o                         
 -13   3   2          1.02         -0.11         2.83 o                         
 -12   3   2         19.40         18.29         2.91 o                         
 -11   3   2         47.71         39.63         3.05 o                         
 -10   3   2          5.86         11.36         2.25 o                         
  -9   3   2         70.54         63.56         2.78 o                         
  -8   3   2         70.36         62.49         3.25 o                         
  -7   3   2          3.91          0.93         1.61 o                         
  -6   3   2        279.00        287.48         4.02 o                         
  -5   3   2        934.58        952.69         7.59 o                         
  -4   3   2          7.27         20.64         1.49 o                         
  -3   3   2       5098.87       5149.70        32.20 o                         
  -2   3   2        466.79        479.50         8.58 o                         
  -1   3   2        964.16       1001.71         7.35 o                         
   0   3   2       1921.34       1898.45        11.64 o                         
   1   3   2       2415.08       2244.40        14.87 o                         
   2   3   2       7776.70       7681.73       110.60 o                         
   3   3   2        444.18        440.50         4.25 o                         
   4   3   2       1108.36       1156.89         8.37 o                         
   5   3   2       2540.96       2747.21        17.43 o                         
   6   3   2         63.40         70.63         2.61 o                         
   7   3   2         98.47        109.44         4.05 o                         
   8   3   2        179.07        188.32         4.34 o                         
   9   3   2         22.54         17.35         2.47 o                         
  10   3   2         12.78         11.48         2.58 o                         
  11   3   2        123.54        119.93         4.58 o                         
  12   3   2         20.84         19.59         3.28 o                         
 -13   4   2        256.70        270.60         6.76 o                         
 -12   4   2        277.53        278.01         6.21 o                         
 -11   4   2        187.57        171.55         5.42 o                         
 -10   4   2       1470.27       1477.52        14.15 o                         
  -9   4   2       1482.70       1481.82        12.95 o                         
  -8   4   2        953.35        931.87         8.41 o                         
  -7   4   2       4880.21       4860.06        29.46 o                         
  -6   4   2       3153.60       3194.24        19.98 o                         
  -5   4   2       1063.24       1016.80         8.34 o                         
  -3   4   2       5027.47       5018.05        28.85 o                         
  -2   4   2       1796.20       1876.11        12.72 o                         
   1   4   2       2654.09       2806.35        13.60 o                         
   3   4   2      10470.05      10330.58       105.03 o                         
   4   4   2         18.08         12.96         1.32 o                         
   5   4   2       4849.38       4756.06        27.41 o                         
   6   4   2       6311.64       6290.67        37.22 o                         
   7   4   2         54.19         47.64         2.28 o                         
   8   4   2       2477.29       2407.03        21.51 o                         
   9   4   2       1026.02       1031.82        11.01 o                         
  10   4   2         30.60         22.84         2.92 o                         
  11   4   2        566.26        556.62         8.22 o                         
  12   4   2         39.23         42.48         3.81 o                         
 -12   5   2          0.53          0.63         2.80 o                         
 -11   5   2         91.21        101.91         4.17 o                         
 -10   5   2          6.19         -0.14         2.75 o                         
  -9   5   2        140.83        163.87         5.23 o                         
  -8   5   2        299.40        296.53         5.09 o                         
  -7   5   2        122.32        127.44         3.52 o                         
  -6   5   2       1294.57       1312.63         9.74 o                         
  -5   5   2        327.92        327.09         6.65 o                         
  -4   5   2          0.09          4.90         1.31 o                         
  -3   5   2       1228.28       1336.92        10.13 o                         
  -2   5   2        460.05        492.12         5.89 o                         
  -1   5   2         25.04         38.50         1.62 o                         
   0   5   2        999.66       1034.19         6.85 o                         
   1   5   2        834.47        834.27         5.36 o                         
   2   5   2          9.66         19.30         1.09 o                         
   3   5   2          2.27         13.46         1.69 o                         
   4   5   2       2242.29       2235.27        13.30 o                         
   5   5   2        590.84        579.93         5.08 o                         
   6   5   2        159.97        158.61         3.73 o                         
   7   5   2        616.50        649.36         7.27 o                         
   8   5   2         23.68         24.54         2.44 o                         
   9   5   2        101.14         88.01         3.75 o                         
  10   5   2         45.84         57.40         3.58 o                         
  11   5   2         28.20         31.95         3.52 o                         
  12   5   2          6.86          1.13         1.67 o                         
 -12   6   2        228.76        240.69         6.80 o                         
 -11   6   2        138.68        120.21         4.66 o                         
 -10   6   2        525.89        512.41         7.55 o                         
  -9   6   2        483.62        486.52         6.53 o                         
  -8   6   2         13.04         10.07         2.32 o                         
  -7   6   2       1874.75       1828.57        13.85 o                         
  -6   6   2       2543.52       2576.57        16.74 o                         
  -5   6   2        477.08        429.87         4.61 o                         
  -4   6   2      11621.69      11489.89        88.38 o                         
  -3   6   2       4925.54       4966.61        28.92 o                         
  -2   6   2       1820.51       1906.98        12.18 o                         
  -1   6   2       7481.46       6927.14        36.59 o                         
   0   6   2      10524.76      10850.87       220.03 o                         
   1   6   2       1196.36       1238.80         7.20 o                         
   3   6   2       9102.24       9028.79        49.23 o                         
   4   6   2        567.57        659.07         5.41 o                         
   5   6   2       3952.73       3898.08        21.34 o                         
   6   6   2       1722.29       1711.28        11.35 o                         
   7   6   2          8.28          0.48         1.95 o                         
   8   6   2       1071.32       1047.84        10.24 o                         
   9   6   2        811.31        819.80        10.99 o                         
  10   6   2          1.01          0.78         1.35 o                         
  11   6   2        676.33        659.32         8.89 o                         
 -12   7   2        128.11        128.65         4.74 o                         
 -11   7   2         66.48         70.93         3.65 o                         
 -10   7   2         20.01         14.32         2.51 o                         
  -9   7   2        403.50        412.78         6.07 o                         
  -8   7   2        883.18        861.22         8.21 o                         
  -7   7   2         90.92         97.48         3.15 o                         
  -6   7   2        268.70        265.04         4.10 o                         
  -5   7   2       3763.21       3805.50        23.18 o                         
  -4   7   2         66.31         58.90         1.96 o                         
  -3   7   2        951.44       1036.52         8.32 o                         
  -2   7   2        539.09        478.61         6.32 o                         
  -1   7   2       3684.08       3912.84        22.10 o                         
   0   7   2         52.16         40.23         1.54 o                         
   1   7   2       2678.91       2772.20        15.32 o                         
   2   7   2       2041.06       2130.09        12.78 o                         
   3   7   2        895.54        966.56         7.08 o                         
   4   7   2        768.86        818.05         6.75 o                         
   5   7   2        189.01        203.87         3.62 o                         
   6   7   2         61.69         64.66         3.19 o                         
   7   7   2        502.49        529.91         5.70 o                         
   8   7   2        401.72        410.59         5.40 o                         
   9   7   2        312.39        293.24         5.42 o                         
  10   7   2        362.60        388.21         6.46 o                         
  11   7   2        208.61        211.77         5.84 o                         
 -11   8   2         55.59         45.60         3.21 o                         
 -10   8   2        656.76        655.17         7.85 o                         
  -9   8   2        704.13        703.56         8.45 o                         
  -8   8   2         20.62         17.37         2.16 o                         
  -7   8   2       2809.76       2837.95        19.46 o                         
  -6   8   2       1073.57       1044.65         9.27 o                         
  -5   8   2         15.18         17.71         1.62 o                         
  -4   8   2       2383.04       2379.17        15.20 o                         
  -3   8   2       6084.25       6225.88        34.70 o                         
  -2   8   2          9.46          4.77         0.92 o                         
  -1   8   2       8940.05       8854.91        46.53 o                         
   0   8   2       4804.50       4686.64        28.94 o                         
   1   8   2        316.07        301.05         3.19 o                         
   2   8   2       3542.70       3534.90        20.01 o                         
   3   8   2       2307.00       2284.34        14.16 o                         
   4   8   2        192.64        172.65         3.26 o                         
   5   8   2       1948.40       1960.86        13.09 o                         
   6   8   2       1241.85       1222.56         9.52 o                         
   7   8   2         62.39         52.65         2.54 o                         
   8   8   2       1441.31       1418.50        12.50 o                         
   9   8   2        586.49        547.20         7.36 o                         
  10   8   2         38.54         33.17         3.40 o                         
  11   8   2        125.65        127.58         5.36 o                         
 -11   9   2         47.93         59.50         3.90 o                         
 -10   9   2         21.01         18.36         2.53 o                         
  -9   9   2         42.29         45.53         3.08 o                         
  -8   9   2       1202.99       1225.70        13.93 o                         
  -7   9   2          5.56          6.34         1.92 o                         
  -6   9   2        959.79        969.01         8.41 o                         
  -5   9   2       2040.39       2007.74        13.20 o                         
  -4   9   2         95.48        104.56         2.89 o                         
  -3   9   2        601.14        566.07         4.63 o                         
  -2   9   2       2666.84       2734.74        16.96 o                         
  -1   9   2        776.34        742.89         5.39 o                         
   0   9   2        725.09        725.19         6.77 o                         
   1   9   2       1229.97       1282.28         9.48 o                         
   2   9   2       2169.28       2139.25        13.10 o                         
   3   9   2        541.39        586.34         5.72 o                         
   4   9   2       2444.83       2567.46        16.11 o                         
   5   9   2        212.03        217.08         4.05 o                         
   6   9   2         15.97          9.70         1.81 o                         
   7   9   2        871.85        919.16         9.58 o                         
   8   9   2        326.59        342.14         6.17 o                         
   9   9   2          1.87          2.87         2.53 o                         
  10   9   2        164.60        184.43         6.17 o                         
 -11  10   2         11.27          2.49         2.65 o                         
 -10  10   2        608.24        620.61         9.00 o                         
  -9  10   2        357.78        349.77         6.62 o                         
  -8  10   2         28.58         28.02         2.38 o                         
  -7  10   2       1206.87       1222.68        10.87 o                         
  -6  10   2       2109.69       2138.10        16.39 o                         
  -5  10   2         24.95         32.29         1.80 o                         
  -4  10   2       3760.11       3836.56        47.21 o                         
  -3  10   2       1366.20       1419.02         9.17 o                         
  -2  10   2         12.42         16.72         1.31 o                         
  -1  10   2       3276.52       3344.62        19.68 o                         
   0  10   2       1065.30       1090.98         8.86 o                         
   1  10   2        113.81        105.53         2.29 o                         
   2  10   2       3012.50       2979.38        17.54 o                         
   3  10   2       1127.64       1083.77         8.12 o                         
   4  10   2          7.56          3.82         1.89 o                         
   5  10   2       1851.16       1821.15        13.01 o                         
   6  10   2       1625.33       1568.11        11.98 o                         
   7  10   2        238.34        243.23         5.61 o                         
   8  10   2        344.72        352.58         6.24 o                         
   9  10   2        306.66        303.60         6.62 o                         
  10  10   2         12.04          6.20         2.90 o                         
 -10  11   2          3.89          6.77         2.13 o                         
  -9  11   2        204.05        216.63         6.99 o                         
  -8  11   2         62.90         71.20         3.73 o                         
  -7  11   2         75.75         75.83         4.10 o                         
  -6  11   2       1270.96       1314.64        11.97 o                         
  -5  11   2        402.86        403.55         5.08 o                         
  -4  11   2         54.84         53.13         2.51 o                         
  -3  11   2        888.07        869.89         7.14 o                         
  -2  11   2        382.41        386.25         4.74 o                         
  -1  11   2          5.65          7.39         1.32 o                         
   0  11   2         26.54         27.67         1.78 o                         
   1  11   2       1448.45       1421.54         9.00 o                         
   2  11   2        349.95        360.90         4.35 o                         
   3  11   2        671.59        661.98         6.25 o                         
   4  11   2        771.87        787.20        10.60 o                         
   5  11   2        217.10        221.47         3.94 o                         
   6  11   2        420.90        421.17         6.51 o                         
   7  11   2         32.37         46.94         2.87 o                         
   8  11   2        121.14        122.35         4.96 o                         
   9  11   2         60.57         65.66         3.71 o                         
  -9  12   2        315.81        305.94         6.17 o                         
  -8  12   2         30.90         26.06         2.97 o                         
  -7  12   2        116.90        115.29         3.86 o                         
  -6  12   2        290.90        289.15         5.22 o                         
  -5  12   2         73.32         68.44         2.66 o                         
  -4  12   2        529.13        539.99         5.36 o                         
  -3  12   2       1442.45       1424.25         9.43 o                         
  -2  12   2         41.86         39.63         1.54 o                         
  -1  12   2        873.88        848.35         7.27 o                         
   0  12   2        929.79        903.32         7.93 o                         
   1  12   2        723.23        699.95         5.61 o                         
   2  12   2        403.34        402.32         4.70 o                         
   3  12   2        272.89        293.00         4.53 o                         
   4  12   2         33.10         37.26         2.30 o                         
   5  12   2        280.50        289.80         5.42 o                         
   6  12   2        306.84        293.72         4.91 o                         
   7  12   2         92.56         97.07         3.60 o                         
   8  12   2        289.49        271.51         6.08 o                         
   9  12   2         44.84         40.61         3.27 o                         
  -8  13   2        147.63        159.48         5.17 o                         
  -7  13   2         23.85         15.82         2.29 o                         
  -6  13   2        377.52        376.76         5.40 o                         
  -5  13   2        226.38        232.23         3.59 o                         
  -4  13   2         16.00         12.79         1.79 o                         
  -3  13   2        759.18        764.00         7.61 o                         
  -2  13   2       1037.61       1052.55         8.41 o                         
  -1  13   2         12.10         13.78         1.60 o                         
   0  13   2        605.33        615.99         8.17 o                         
   1  13   2       1976.78       1938.93        12.54 o                         
   2  13   2          0.77          0.49         1.59 o                         
   3  13   2         12.22         14.74         1.88 o                         
   4  13   2        847.82        851.64         9.83 o                         
   5  13   2        181.40        191.81         5.04 o                         
   6  13   2        137.68        153.30         4.52 o                         
   7  13   2        405.76        422.34         7.77 o                         
   8  13   2         73.93         71.91         3.37 o                         
  -8  14   2         19.30         -0.33         1.99 o                         
  -7  14   2        154.33        155.72         6.95 o                         
  -6  14   2        122.34        117.25         4.33 o                         
  -5  14   2          4.06          1.90         0.98 o                         
  -4  14   2        216.55        231.88         4.21 o                         
  -3  14   2        168.52        168.87         3.58 o                         
  -2  14   2         35.85         34.17         2.39 o                         
  -1  14   2        694.95        660.36        10.69 o                         
   0  14   2        280.03        317.00         4.64 o                         
   1  14   2          0.45         -0.30         1.45 o                         
   2  14   2        484.63        500.98         6.43 o                         
   3  14   2        201.96        202.35         4.61 o                         
   4  14   2        101.48         97.01         4.07 o                         
   5  14   2        281.53        268.63         5.77 o                         
   6  14   2         21.97         16.52         2.50 o                         
   7  14   2          3.11          1.64         1.53 o                         
  -6  15   2        236.28        245.06         5.99 o                         
  -5  15   2        391.61        407.54         7.97 o                         
  -4  15   2         10.93          9.89         2.22 o                         
  -3  15   2        196.35        190.19         4.78 o                         
  -2  15   2        467.30        454.35         6.52 o                         
  -1  15   2         55.49         55.25         2.37 o                         
   0  15   2        120.70        114.03         4.36 o                         
   1  15   2        404.06        421.21         5.47 o                         
   2  15   2        233.22        215.28         4.75 o                         
   3  15   2        159.60        155.64         7.00 o                         
   4  15   2        438.83        472.59         9.85 o                         
   5  15   2        112.04        112.50         5.67 o                         
   6  15   2         36.68         43.79         3.87 o                         
  -5  16   2          0.60         -1.29         1.47 o                         
  -4  16   2        146.00        144.51         4.60 o                         
  -3  16   2         36.14         35.31         5.13 o                         
  -2  16   2          1.02          1.34         1.09 o                         
  -1  16   2        100.52        110.06         3.92 o                         
   0  16   2         41.98         39.58         2.59 o                         
   1  16   2          0.99          0.24         1.58 o                         
   2  16   2         77.70         81.44         5.45 o                         
   3  16   2        135.38        139.03         5.03 o                         
   4  16   2         15.04          5.42         1.65 o                         
  -2  17   2        116.55        111.96         5.11 o                         
  -1  17   2          3.69          0.86         1.23 o                         
   0  17   2        147.02        141.83         4.52 o                         
   1  17   2         77.65         64.69         3.39 o                         
 -13   1   3         63.30         55.22         3.58 o                         
 -12   1   3        573.26        583.64         7.05 o                         
 -11   1   3        833.49        835.92         9.46 o                         
 -10   1   3         85.58         82.22         3.01 o                         
  -9   1   3       3240.80       3202.32        18.92 o                         
  -8   1   3       4874.39       4778.92        26.27 o                         
  -7   1   3        537.58        528.19         5.10 o                         
  -4   1   3       3556.32       3882.78        22.96 o                         
  -1   1   3       1090.28       1031.87        12.75 o                         
   2   1   3       1708.11       1616.18         9.70 o                         
   4   1   3      11761.09      11851.24       241.21 o                         
   5   1   3          1.48          4.94         1.86 o                         
   6   1   3       4977.90       4978.60        29.02 o                         
   7   1   3       4075.90       3973.23        24.14 o                         
   8   1   3         11.71         13.60         2.45 o                         
   9   1   3        973.80        945.49         8.98 o                         
  10   1   3       1969.69       2023.74        15.18 o                         
  11   1   3          3.65          1.90         2.67 o                         
  12   1   3        137.69        134.34         5.83 o                         
 -13   2   3         13.00          5.53         2.70 o                         
 -12   2   3         10.34          9.23         2.61 o                         
 -11   2   3          0.42         -1.54         2.13 o                         
 -10   2   3         83.41         80.05         3.24 o                         
  -9   2   3          7.85         11.31         2.03 o                         
  -8   2   3         22.62         26.80         1.79 o                         
  -7   2   3         23.22          7.36         1.62 o                         
  -6   2   3        214.70        225.72         3.64 o                         
  -5   2   3       3046.96       3181.63        18.77 o                         
  -4   2   3       3143.53       3384.57        19.51 o                         
  -3   2   3        113.28        149.97         2.81 o                         
  -2   2   3        657.90        674.77         4.97 o                         
  -1   2   3       1636.76       1649.67        12.69 o                         
   0   2   3         39.74         26.77         1.00 o                         
   1   2   3        932.53        887.29         6.32 o                         
   2   2   3       1166.30       1260.15         7.91 o                         
   3   2   3        882.63        922.39         6.62 o                         
   4   2   3        105.05         98.81         2.68 o                         
   5   2   3       1931.34       1956.41        12.81 o                         
   6   2   3        188.02        197.99         3.98 o                         
   7   2   3          3.84         -0.08         1.82 o                         
   8   2   3          4.92          0.55         2.12 o                         
   9   2   3         54.61         54.25         3.04 o                         
  10   2   3        151.91        136.45         5.66 o                         
  11   2   3          1.51          0.13         2.59 o                         
  12   2   3          3.69          1.72         2.89 o                         
 -13   3   3         16.00         13.36         2.85 o                         
 -12   3   3        557.90        543.09         7.94 o                         
 -11   3   3        556.25        560.04         7.47 o                         
 -10   3   3         12.45          2.96         1.98 o                         
  -9   3   3       2581.11       2617.06        17.47 o                         
  -8   3   3       3222.81       3193.06        20.08 o                         
  -7   3   3         53.42         45.74         2.25 o                         
  -6   3   3       5362.94       5194.47        30.78 o                         
  -5   3   3       3593.03       3413.72        20.03 o                         
  -4   3   3          1.77          5.21         1.19 o                         
  -1   3   3       1457.77       1418.74        11.01 o                         
   2   3   3          4.47          9.85         1.04 o                         
   4   3   3       5771.05       5320.31        30.18 o                         
   5   3   3          9.21         11.13         1.54 o                         
   6   3   3       3091.85       3042.65        18.93 o                         
   7   3   3       2543.66       2589.55        16.91 o                         
   8   3   3        129.52        135.86         4.01 o                         
   9   3   3        711.37        715.22         8.11 o                         
  10   3   3        554.04        583.51         7.62 o                         
  11   3   3        165.90        173.56         5.45 o                         
  12   3   3        405.68        392.79         7.72 o                         
 -13   4   3        150.75        142.57         4.85 o                         
 -12   4   3         80.28         71.56         3.85 o                         
 -11   4   3         39.92         39.34         2.85 o                         
 -10   4   3          6.79          2.91         2.24 o                         
  -9   4   3          1.93          0.75         2.10 o                         
  -8   4   3        305.33        325.76         5.07 o                         
  -7   4   3        103.03        102.09         3.09 o                         
  -6   4   3        530.97        530.59         5.70 o                         
  -5   4   3          1.33          4.73         1.16 o                         
  -4   4   3        348.74        323.46         6.06 o                         
  -3   4   3        415.69        391.96         4.04 o                         
  -2   4   3          8.37         15.00         1.16 o                         
  -1   4   3       2881.71       3006.85        19.88 o                         
   0   4   3       1304.89       1371.29         7.78 o                         
   1   4   3         12.00         28.78         1.98 o                         
   2   4   3       2460.69       2609.78        13.89 o                         
   3   4   3         48.86         46.25         1.71 o                         
   4   4   3         34.02         33.62         2.20 o                         
   5   4   3          3.70          7.24         1.62 o                         
   6   4   3        746.75        822.60         7.25 o                         
   7   4   3         11.90         12.53         2.32 o                         
   8   4   3        190.17        193.04         4.71 o                         
   9   4   3        245.12        247.09         5.71 o                         
  10   4   3          2.64          0.74         2.46 o                         
  11   4   3         11.74         11.10         3.10 o                         
  12   4   3          4.46          4.60         1.98 o                         
 -12   5   3        338.71        352.56         6.78 o                         
 -11   5   3        856.89        858.48         9.03 o                         
 -10   5   3         77.72         66.90         3.38 o                         
  -9   5   3       1674.73       1651.94        12.63 o                         
  -8   5   3       2786.00       2790.78        19.84 o                         
  -7   5   3          7.46          3.37         1.92 o                         
  -6   5   3       5017.05       5005.52        32.64 o                         
  -5   5   3       5761.52       5747.20        35.14 o                         
  -4   5   3        576.34        571.09         6.28 o                         
  -3   5   3      10467.65      10567.67       101.04 o                         
  -2   5   3       4304.04       4247.08        27.39 o                         
  -1   5   3        145.29        149.97         3.04 o                         
   1   5   3       9526.32       9252.60        76.85 o                         
   2   5   3        189.51        220.29         4.00 o                         
   3   5   3       4400.36       4108.11        22.03 o                         
   4   5   3       8802.97       8904.69        47.32 o                         
   5   5   3          0.42         -1.45         1.45 o                         
   6   5   3       3130.77       3082.17        19.21 o                         
   7   5   3       2348.50       2309.58        15.63 o                         
   8   5   3          1.95         -2.00         2.00 o                         
   9   5   3        806.83        796.40         9.10 o                         
  10   5   3        423.12        426.72         6.91 o                         
  11   5   3         33.53         35.66         3.11 o                         
 -12   6   3         11.44          8.08         2.77 o                         
 -11   6   3        138.91        121.20         4.42 o                         
 -10   6   3         55.68         56.20         3.22 o                         
  -9   6   3         29.97         24.26         2.52 o                         
  -8   6   3        288.19        295.49         5.59 o                         
  -7   6   3        231.50        240.07         4.81 o                         
  -6   6   3         95.51        108.53         3.51 o                         
  -5   6   3        417.91        402.87         4.74 o                         
  -4   6   3       2060.54       2073.24        17.74 o                         
  -3   6   3        209.65        186.89         2.55 o                         
  -2   6   3       1076.91       1128.32         9.08 o                         
  -1   6   3       1823.80       1725.91        15.20 o                         
   0   6   3       1247.49       1211.45         7.60 o                         
   1   6   3        310.30        325.11         3.27 o                         
   2   6   3       1769.91       1807.91        10.88 o                         
   3   6   3        484.92        499.39         5.02 o                         
   4   6   3         78.78         86.14         3.70 o                         
   5   6   3        700.62        762.58         6.69 o                         
   6   6   3        383.53        406.47         4.99 o                         
   7   6   3          1.18          2.50         1.76 o                         
   8   6   3        163.12        172.56         4.36 o                         
   9   6   3        144.13        153.56         4.94 o                         
  10   6   3         22.77         21.22         2.48 o                         
  11   6   3         27.22         30.84         3.08 o                         
 -12   7   3        219.49        221.29         5.80 o                         
 -11   7   3        400.08        401.52         6.57 o                         
 -10   7   3         12.03          8.96         2.69 o                         
  -9   7   3       1364.92       1375.71        12.06 o                         
  -8   7   3       1631.46       1667.70        14.20 o                         
  -7   7   3        527.99        520.40         6.94 o                         
  -6   7   3       3225.26       3259.42        21.58 o                         
  -5   7   3       4289.01       4418.53        27.94 o                         
  -4   7   3       1419.26       1477.21        10.18 o                         
  -3   7   3       3958.01       3930.28        23.47 o                         
  -2   7   3       6094.06       6535.14        41.36 o                         
  -1   7   3       1020.92       1118.51         9.20 o                         
   0   7   3       9093.74       9081.45        47.72 o                         
   1   7   3       4561.63       4362.42        23.92 o                         
   2   7   3         20.58         26.82         1.36 o                         
   3   7   3       7546.17       7609.23        39.53 o                         
   4   7   3       5679.23       5569.74        31.90 o                         
   5   7   3        112.67        106.84         3.85 o                         
   6   7   3       2889.40       2845.16        18.17 o                         
   7   7   3       1961.00       1883.66        13.05 o                         
   8   7   3         92.06         81.43         3.41 o                         
   9   7   3        446.25        436.54         6.39 o                         
  10   7   3        447.02        448.56         7.34 o                         
  11   7   3          0.31         -0.77         1.72 o                         
 -11   8   3        182.55        184.37         5.14 o                         
 -10   8   3        120.64        127.22         4.32 o                         
  -9   8   3          1.87          1.91         2.18 o                         
  -8   8   3        370.49        375.60         5.85 o                         
  -7   8   3        150.98        166.92         4.38 o                         
  -6   8   3          5.15          3.18         1.85 o                         
  -5   8   3        485.43        485.50         6.80 o                         
  -4   8   3        909.88        941.95         9.08 o                         
  -3   8   3        956.29       1004.99         8.70 o                         
  -2   8   3       1644.84       1679.53        12.10 o                         
  -1   8   3        997.11        921.21        11.36 o                         
   0   8   3        184.59        160.07         2.36 o                         
   1   8   3         21.98         13.82         1.26 o                         
   2   8   3         59.75         54.04         1.76 o                         
   3   8   3        434.73        426.73         4.17 o                         
   4   8   3         57.48         51.67         2.26 o                         
   5   8   3        768.43        788.54         8.32 o                         
   6   8   3        202.00        211.38         5.38 o                         
   7   8   3          2.24         -1.64         1.68 o                         
   8   8   3        382.98        425.03         8.21 o                         
   9   8   3         12.99          1.89         1.74 o                         
  10   8   3          9.57         14.26         3.04 o                         
 -11   9   3        154.10        145.91         5.02 o                         
 -10   9   3         41.60         37.86         3.68 o                         
  -9   9   3        557.89        557.73         9.93 o                         
  -8   9   3        203.85        197.83         4.89 o                         
  -7   9   3        310.36        314.09         6.13 o                         
  -6   9   3       1744.37       1759.38        14.58 o                         
  -5   9   3        772.05        763.08        11.28 o                         
  -4   9   3         21.64         26.00         1.56 o                         
  -3   9   3       1949.15       1924.79        14.37 o                         
  -2   9   3       2933.20       2866.76        19.85 o                         
  -1   9   3        351.16        344.45         4.57 o                         
   0   9   3       1983.69       1998.04        12.56 o                         
   1   9   3       2069.48       2075.53        12.70 o                         
   2   9   3         41.12         41.93         1.84 o                         
   3   9   3       2150.22       2203.80        14.33 o                         
   4   9   3        454.97        432.38         5.29 o                         
   5   9   3         12.71          6.99         1.78 o                         
   6   9   3       1273.63       1271.42        10.47 o                         
   7   9   3          3.85          4.43         2.32 o                         
   8   9   3         49.35         37.04         3.04 o                         
   9   9   3        332.26        328.15         7.48 o                         
  10   9   3        115.95        100.54         4.38 o                         
 -10  10   3        281.09        286.49         7.43 o                         
  -9  10   3        290.42        266.57         7.24 o                         
  -8  10   3        193.11        203.56         5.51 o                         
  -7  10   3        553.44        570.85         7.62 o                         
  -6  10   3        202.15        206.84         4.82 o                         
  -5  10   3        413.62        403.93         6.19 o                         
  -4  10   3       1651.30       1630.55        10.93 o                         
  -3  10   3        190.80        172.08         4.23 o                         
  -2  10   3        615.23        615.54         6.58 o                         
  -1  10   3       2850.03       2838.12        17.74 o                         
   0  10   3        210.45        211.23         2.93 o                         
   1  10   3        858.34        824.71         6.59 o                         
   2  10   3        818.69        817.23         7.07 o                         
   3  10   3        972.16        913.86         8.13 o                         
   4  10   3         32.76         31.98         1.84 o                         
   5  10   3       1167.92       1209.33         9.60 o                         
   6  10   3        340.10        340.08         5.62 o                         
   7  10   3         23.77         18.94         2.42 o                         
   8  10   3        214.44        241.63         5.64 o                         
   9  10   3        325.12        327.09         6.56 o                         
 -10  11   3         42.82         36.44         3.44 o                         
  -9  11   3        146.22        127.48         5.16 o                         
  -8  11   3        437.36        450.71         9.18 o                         
  -7  11   3         28.06         20.57         2.83 o                         
  -6  11   3        467.40        479.51         6.27 o                         
  -5  11   3        680.12        688.76         6.42 o                         
  -4  11   3         22.85         18.37         1.44 o                         
  -3  11   3        667.25        703.23         7.73 o                         
  -2  11   3       1772.11       1805.62        14.61 o                         
  -1  11   3        369.01        355.95         5.36 o                         
   0  11   3        269.79        279.47         4.16 o                         
   1  11   3       2458.68       2357.17        23.67 o                         
   2  11   3         95.26         93.93         2.77 o                         
   3  11   3        696.48        665.08         6.54 o                         
   4  11   3        159.15        150.25         3.94 o                         
   5  11   3         36.82         36.13         2.14 o                         
   6  11   3        195.71        191.86         4.69 o                         
   7  11   3        279.47        261.17         5.51 o                         
   8  11   3         44.36         38.05         3.27 o                         
   9  11   3        252.38        241.50         6.05 o                         
  -9  12   3         32.12         33.69         3.16 o                         
  -8  12   3        400.57        387.58         9.85 o                         
  -7  12   3        319.47        333.15         6.34 o                         
  -6  12   3          8.69         10.16         1.87 o                         
  -5  12   3        130.60        122.93         3.25 o                         
  -4  12   3       1085.43       1047.19         9.94 o                         
  -3  12   3        473.62        437.59         6.14 o                         
  -2  12   3        465.02        439.60         5.69 o                         
  -1  12   3       1700.97       1661.31        12.32 o                         
   0  12   3        255.51        218.49         3.24 o                         
   1  12   3        116.01        118.06         2.89 o                         
   2  12   3       1938.46       1949.04        12.87 o                         
   3  12   3        343.53        329.86         5.00 o                         
   4  12   3         96.10        109.77         3.51 o                         
   5  12   3        426.13        448.11         6.65 o                         
   6  12   3        888.01        889.63         8.39 o                         
   7  12   3          2.46         -0.84         1.59 o                         
   8  12   3        252.01        275.82         5.91 o                         
  -8  13   3        223.65        198.31         6.06 o                         
  -7  13   3          0.03         -1.50         1.50 o                         
  -6  13   3        608.41        596.33         6.87 o                         
  -5  13   3        415.60        429.67         5.58 o                         
  -4  13   3        223.93        226.03         5.45 o                         
  -3  13   3        393.75        399.30         8.07 o                         
  -2  13   3        106.66        108.14         5.93 o                         
  -1  13   3         31.59         19.91         1.83 o                         
   0  13   3        926.41        923.24         8.96 o                         
   1  13   3        463.02        443.86         4.95 o                         
   2  13   3          3.15         -0.35         1.48 o                         
   3  13   3       1043.52       1012.42         9.65 o                         
   4  13   3        416.86        389.22         5.73 o                         
   5  13   3         67.55         60.80         3.18 o                         
   6  13   3        372.76        389.74         6.52 o                         
   7  13   3         70.72         61.60         3.57 o                         
  -7  14   3        208.15        203.75         6.63 o                         
  -6  14   3        166.08        180.29         5.19 o                         
  -5  14   3        250.71        250.60         5.79 o                         
  -4  14   3        542.74        545.24         6.82 o                         
  -3  14   3         24.42         24.79         2.48 o                         
  -2  14   3        104.91         99.63         3.85 o                         
  -1  14   3        446.53        416.79         7.15 o                         
   0  14   3        136.06        138.05         3.06 o                         
   1  14   3         72.82         72.37         3.06 o                         
   2  14   3        349.75        349.43         5.69 o                         
   3  14   3        199.23        183.09         4.55 o                         
   4  14   3         55.07         54.30         3.43 o                         
   5  14   3        205.29        204.21         5.18 o                         
   6  14   3        320.02        352.73         7.13 o                         
  -6  15   3          5.49          4.85         2.02 o                         
  -5  15   3         56.58         61.44         3.79 o                         
  -4  15   3        110.64        102.79         6.01 o                         
  -3  15   3        182.65        192.63         6.18 o                         
  -2  15   3        169.22        179.49         5.99 o                         
  -1  15   3          0.03         -0.13         2.10 o                         
   0  15   3        184.73        173.67         3.55 o                         
   1  15   3          7.17          5.09         1.86 o                         
   2  15   3        108.40        102.20         3.21 o                         
   3  15   3         33.82         38.46         2.91 o                         
   4  15   3         88.65         82.31         3.50 o                         
   5  15   3         36.39         36.52         3.14 o                         
  -4  16   3        334.57        352.47         7.41 o                         
  -3  16   3         83.40         78.17         4.21 o                         
  -2  16   3        261.43        268.02         7.33 o                         
  -1  16   3        411.73        403.10         7.22 o                         
   0  16   3        127.52        127.73         4.46 o                         
   1  16   3        198.97        183.92         5.23 o                         
   2  16   3        326.26        328.08         6.91 o                         
   3  16   3        147.03        151.78         6.30 o                         
  -1  17   3          4.31          5.05         6.08 o                         
   0  17   3        124.91        140.93        11.07 o                         
 -13   0   4        494.57        519.51        10.56 o                         
 -12   0   4          0.32         -3.15         3.15 o                         
 -11   0   4        942.18        892.14        12.56 o                         
 -10   0   4       1325.61       1307.72        16.02 o                         
  -9   0   4          0.02         -2.62         2.62 o                         
  -8   0   4       3465.61       3401.81        29.63 o                         
  -7   0   4        323.89        333.53         6.09 o                         
  -6   0   4       3278.95       3653.92        30.53 o                         
  -5   0   4       1186.62       1076.68        11.17 o                         
  -3   0   4         99.24        108.65         5.36 o                         
   0   0   4         22.55         50.60         2.42 o                         
   1   0   4       7835.10       7456.18        68.27 o                         
   3   0   4          4.46         21.05         2.04 o                         
   4   0   4        248.04        154.30         4.54 o                         
   5   0   4       7927.44       7933.83        62.96 o                         
   6   0   4        774.93        808.84        11.12 o                         
   7   0   4       1314.11       1322.22        13.94 o                         
   8   0   4       1330.53       1337.70        14.57 o                         
   9   0   4        113.21        120.20         7.15 o                         
  10   0   4         12.87          9.88         3.84 o                         
  11   0   4        397.29        412.37        10.77 o                         
  12   0   4         23.99         28.49         4.06 o                         
 -13   1   4         45.13         43.53         3.18 o                         
 -12   1   4          0.45         -2.41         2.41 o                         
 -11   1   4          6.03          5.99         2.22 o                         
 -10   1   4         61.76         62.52         2.79 o                         
  -9   1   4          1.26         -1.69         1.69 o                         
  -8   1   4          8.32          8.58         1.71 o                         
  -7   1   4       1076.37       1085.70         8.74 o                         
  -6   1   4       1085.15       1116.16         8.94 o                         
  -5   1   4       4173.68       4526.59        27.00 o                         
  -4   1   4        305.35        320.34         3.52 o                         
  -3   1   4        428.63        467.87         4.23 o                         
  -2   1   4         77.86         76.31         2.10 o                         
  -1   1   4        115.33        110.76         2.10 o                         
   0   1   4        270.99        274.40         2.87 o                         
   1   1   4        488.58        526.50         4.29 o                         
   2   1   4         12.42         19.81         1.23 o                         
   3   1   4        161.23        207.13         3.88 o                         
   4   1   4        400.71        415.91         4.62 o                         
   5   1   4          3.05          4.67         1.60 o                         
   6   1   4          1.34         -1.69         1.69 o                         
   7   1   4        236.22        252.81         4.69 o                         
   8   1   4        514.35        515.98         6.66 o                         
   9   1   4        161.89        155.19         5.38 o                         
  10   1   4         93.68         95.35         3.56 o                         
  11   1   4          9.65          9.73         3.09 o                         
  12   1   4          5.63         -3.45         4.91 o                         
 -13   2   4        421.29        433.80         7.10 o                         
 -12   2   4          7.46          1.64         2.66 o                         
 -11   2   4        873.69        871.94         9.22 o                         
 -10   2   4       1029.06       1052.12        12.47 o                         
  -9   2   4         19.08         13.82         2.01 o                         
  -8   2   4       1991.40       1954.23        13.39 o                         
  -7   2   4       6145.69       6153.08        38.10 o                         
  -6   2   4        389.66        352.99         5.01 o                         
  -5   2   4      14761.95      14668.72       300.42 o                         
  -4   2   4      11281.55      11119.38       228.96 o                         
  -3   2   4        371.45        367.02         3.81 o                         
   0   2   4          5.45         20.51         1.24 o                         
   1   2   4       4163.09       3986.25        22.70 o                         
   3   2   4       2565.86       2784.97        16.80 o                         
   4   2   4       5891.33       6030.87        33.03 o                         
   5   2   4       7223.47       7331.65        39.98 o                         
   6   2   4        361.42        378.18         4.91 o                         
   7   2   4       1990.74       1933.69        13.89 o                         
   8   2   4       1151.75       1160.23        10.03 o                         
   9   2   4        191.19        208.41         5.15 o                         
  10   2   4        619.72        596.60         7.40 o                         
  11   2   4        167.15        158.49         4.85 o                         
 -13   3   4         10.05         16.91         3.03 o                         
 -12   3   4         66.25         53.19         3.64 o                         
 -11   3   4         31.99         28.80         2.91 o                         
 -10   3   4        166.26        174.79         5.14 o                         
  -9   3   4        171.04        150.18         3.72 o                         
  -8   3   4         45.24         41.77         2.18 o                         
  -7   3   4         65.83         60.01         2.33 o                         
  -6   3   4       1009.92        967.77         7.54 o                         
  -5   3   4         23.41         27.95         1.80 o                         
  -4   3   4        504.65        554.74         5.11 o                         
  -3   3   4        907.05        925.47         6.66 o                         
  -2   3   4         33.56         26.03         1.41 o                         
  -1   3   4        227.43        192.94         2.73 o                         
   0   3   4       2235.99       2355.97        14.00 o                         
   1   3   4         28.61         32.43         1.26 o                         
   2   3   4          8.38          9.81         1.23 o                         
   3   3   4       1831.80       2001.79        12.87 o                         
   4   3   4          8.74         14.75         1.53 o                         
   5   3   4        249.30        260.12         3.97 o                         
   6   3   4        295.89        309.50         4.75 o                         
   7   3   4         79.89         76.82         3.00 o                         
   8   3   4          6.88          4.66         2.14 o                         
   9   3   4         13.99         19.18         2.52 o                         
  10   3   4        288.68        303.03         5.71 o                         
  11   3   4          0.48         -2.42         2.42 o                         
 -13   4   4        167.53        176.26         5.72 o                         
 -12   4   4          0.40         -2.59         2.59 o                         
 -11   4   4        821.48        856.86         9.42 o                         
 -10   4   4        932.34        950.10        10.61 o                         
  -9   4   4          7.44          2.50         2.14 o                         
  -8   4   4       2970.48       2910.55        21.33 o                         
  -7   4   4       4644.68       4565.78        27.92 o                         
  -6   4   4        200.58        234.94         3.54 o                         
  -5   4   4       5130.21       5078.10        28.99 o                         
  -3   4   4         54.47         33.50         1.52 o                         
  -2   4   4      11539.82      11689.12       238.23 o                         
   0   4   4        250.11        307.00         3.21 o                         
   1   4   4       9225.47       9249.68        54.65 o                         
   2   4   4       8578.12       8680.57        47.55 o                         
   3   4   4        204.07        187.17         3.59 o                         
   4   4   4       6007.93       6105.67        33.50 o                         
   5   4   4       6739.60       6676.30        36.73 o                         
   6   4   4        230.01        224.32         4.16 o                         
   7   4   4       2409.13       2361.25        16.06 o                         
   8   4   4       2830.03       2829.93        19.77 o                         
   9   4   4          8.54          8.43         2.42 o                         
  10   4   4        362.41        357.03         6.13 o                         
  11   4   4        314.93        333.49         6.63 o                         
 -12   5   4         71.31         65.91         3.61 o                         
 -11   5   4         46.47         53.42         3.11 o                         
 -10   5   4        259.22        270.78         5.84 o                         
  -9   5   4        809.98        774.74         8.05 o                         
  -8   5   4        106.90         96.18         3.92 o                         
  -7   5   4        300.12        309.34         4.92 o                         
  -6   5   4       1225.53       1215.24         8.88 o                         
  -5   5   4         17.51         21.16         1.99 o                         
  -4   5   4         34.10         33.08         1.61 o                         
  -3   5   4       3207.46       3265.85        19.80 o                         
  -2   5   4        692.38        723.00         7.25 o                         
  -1   5   4        806.41        796.71         6.65 o                         
   0   5   4        805.21        726.27         7.26 o                         
   1   5   4       1519.77       1556.24         9.35 o                         
   2   5   4         11.84         21.02         1.53 o                         
   3   5   4        353.67        353.10         3.77 o                         
   4   5   4       1115.05       1153.47         8.33 o                         
   5   5   4          0.52         -0.55         1.60 o                         
   6   5   4        764.93        818.32         8.64 o                         
   7   5   4        274.85        290.40         4.95 o                         
   8   5   4          0.71         -1.04         2.18 o                         
   9   5   4        125.05        137.46         4.06 o                         
  10   5   4          2.04          3.13         1.97 o                         
  11   5   4         21.78         12.59         2.86 o                         
 -12   6   4          0.91         -2.48         2.48 o                         
 -11   6   4        526.29        539.94         7.31 o                         
 -10   6   4        661.48        660.94         8.12 o                         
  -9   6   4          9.03          3.13         2.10 o                         
  -8   6   4       1110.06       1085.40        10.00 o                         
  -7   6   4       4320.71       4354.99        27.23 o                         
  -6   6   4        386.68        366.80         5.10 o                         
  -5   6   4       3632.43       3691.56        22.81 o                         
  -4   6   4       4197.92       4159.53        24.02 o                         
  -3   6   4       1427.87       1445.80        12.09 o                         
  -2   6   4       5333.21       5520.22        35.51 o                         
  -1   6   4       8266.38       8223.13        51.49 o                         
   0   6   4       2942.16       3028.05        16.73 o                         
   1   6   4       6155.69       6324.90        32.97 o                         
   2   6   4       3538.51       3498.33        20.97 o                         
   3   6   4          3.46          8.91         1.67 o                         
   4   6   4       1946.31       1898.88        11.76 o                         
   5   6   4       1997.17       1978.83        12.46 o                         
   6   6   4         20.99         20.32         2.52 o                         
   7   6   4        267.98        284.99         4.84 o                         
   8   6   4       1399.55       1399.82        13.07 o                         
   9   6   4        139.05        133.05         4.59 o                         
  10   6   4        324.30        320.03         7.72 o                         
  11   6   4        167.98        167.10         6.72 o                         
 -12   7   4         64.00         57.68         3.36 o                         
 -11   7   4          6.97          6.61         2.52 o                         
 -10   7   4        185.24        177.69         5.04 o                         
  -9   7   4         48.14         45.57         2.68 o                         
  -8   7   4        171.73        171.18         4.45 o                         
  -7   7   4        700.99        711.62         6.97 o                         
  -6   7   4       2004.88       2000.68        13.40 o                         
  -5   7   4         33.00         37.69         1.71 o                         
  -4   7   4        749.83        733.89         6.10 o                         
  -3   7   4       1190.82       1135.37        11.02 o                         
  -2   7   4        170.33        155.74         3.79 o                         
  -1   7   4         99.82         99.16         2.97 o                         
   0   7   4       3756.48       3835.28        21.24 o                         
   1   7   4       1466.03       1489.06         9.81 o                         
   2   7   4        385.19        415.39         4.26 o                         
   3   7   4       2283.24       2267.86        14.42 o                         
   4   7   4       1480.16       1484.14        10.60 o                         
   5   7   4        126.16        112.31         4.03 o                         
   6   7   4         18.80         22.10         1.88 o                         
   7   7   4        435.13        449.37         6.11 o                         
   8   7   4         43.53         40.21         2.97 o                         
   9   7   4        251.57        255.22         5.32 o                         
  10   7   4        190.26        213.99         5.58 o                         
 -11   8   4        144.63        142.27         5.01 o                         
 -10   8   4        865.70        905.76        10.01 o                         
  -9   8   4          0.71         -1.77         1.77 o                         
  -8   8   4        911.04        906.28         9.78 o                         
  -7   8   4       1374.62       1406.68        10.75 o                         
  -6   8   4        112.70        106.44         3.08 o                         
  -5   8   4       2120.09       2129.45        13.20 o                         
  -4   8   4       5510.59       5533.22        36.43 o                         
  -3   8   4         72.81         54.53         2.52 o                         
  -2   8   4       4281.80       4378.29        29.17 o                         
  -1   8   4       2814.98       2768.97        18.57 o                         
   0   8   4         21.90         15.76         1.25 o                         
   1   8   4       2903.93       2845.00        17.08 o                         
   2   8   4       3921.77       3842.33        21.70 o                         
   3   8   4         37.70         31.77         1.90 o                         
   4   8   4        641.70        640.31         6.36 o                         
   5   8   4       3009.25       2988.93        19.05 o                         
   6   8   4         67.37         51.39         2.65 o                         
   7   8   4       1327.96       1278.09        11.74 o                         
   8   8   4        443.88        444.47         7.31 o                         
   9   8   4         17.12         12.10         2.65 o                         
  10   8   4        134.88        129.48         4.40 o                         
 -11   9   4         16.05         16.94         2.94 o                         
 -10   9   4        171.34        168.80         4.99 o                         
  -9   9   4        451.18        453.99         6.78 o                         
  -8   9   4          1.43          0.77         1.87 o                         
  -7   9   4        661.63        659.21         7.84 o                         
  -6   9   4        172.68        161.16         6.50 o                         
  -5   9   4         10.90         11.30         1.26 o                         
  -4   9   4        492.78        497.96         6.30 o                         
  -3   9   4       1462.52       1413.38        11.17 o                         
  -2   9   4        438.28        412.83         5.75 o                         
  -1   9   4        262.44        257.63         4.37 o                         
   0   9   4       3677.10       3708.73        22.59 o                         
   1   9   4       1374.49       1401.85         8.90 o                         
   2   9   4        940.74        926.35         7.25 o                         
   3   9   4       1052.96       1091.62        11.89 o                         
   4   9   4        294.89        308.98         4.23 o                         
   5   9   4         17.01         16.25         1.97 o                         
   6   9   4        407.51        436.72         6.45 o                         
   7   9   4        605.82        632.92         8.30 o                         
   8   9   4         12.72         11.08         2.55 o                         
   9   9   4         63.87         80.16         4.78 o                         
  10   9   4        288.10        302.70         8.99 o                         
 -10  10   4        131.81        126.59         4.44 o                         
  -9  10   4          7.84          8.81         2.11 o                         
  -8  10   4        552.16        561.89         6.82 o                         
  -7  10   4        828.38        838.80         8.34 o                         
  -6  10   4         81.88         75.92         2.61 o                         
  -5  10   4       1716.58       1781.57        14.90 o                         
  -4  10   4       1863.24       1960.23        15.26 o                         
  -3  10   4        531.67        531.27         6.40 o                         
  -2  10   4       2309.85       2311.57        18.60 o                         
  -1  10   4       3201.70       3220.60        21.97 o                         
   0  10   4        165.18        157.66         3.56 o                         
   1  10   4       3623.52       3593.92        20.85 o                         
   2  10   4       2200.85       2134.70        14.59 o                         
   3  10   4        228.58        207.29         4.15 o                         
   4  10   4       3789.35       3737.20        24.25 o                         
   5  10   4        853.36        802.74         7.88 o                         
   6  10   4         21.11         19.94         2.32 o                         
   7  10   4        884.42        869.16         9.39 o                         
   8  10   4        539.00        543.14         7.89 o                         
   9  10   4          0.00         -2.52         2.52 o                         
 -10  11   4          4.47          5.93         2.39 o                         
  -9  11   4        543.10        557.48        15.24 o                         
  -8  11   4        198.29        217.59         4.67 o                         
  -7  11   4        178.32        175.94         4.08 o                         
  -6  11   4       1171.95       1191.20         9.86 o                         
  -5  11   4        154.07        145.16         4.52 o                         
  -4  11   4        292.77        287.40         5.25 o                         
  -3  11   4        518.70        522.05         8.10 o                         
  -2  11   4        303.00        303.01         5.06 o                         
  -1  11   4        115.57        114.91         4.01 o                         
   0  11   4        917.23        957.56        10.46 o                         
   1  11   4        726.59        684.68         5.79 o                         
   2  11   4        117.60        108.16         6.00 o                         
   3  11   4        902.96        897.64         8.13 o                         
   4  11   4        204.32        215.47         4.71 o                         
   5  11   4          5.81          5.48         2.15 o                         
   6  11   4        251.55        269.86         5.28 o                         
   7  11   4        153.20        176.08         5.08 o                         
   8  11   4         46.20         40.58         3.01 o                         
  -9  12   4          0.22          3.33         2.45 o                         
  -8  12   4        111.72        110.83         3.66 o                         
  -7  12   4        394.92        398.21         7.70 o                         
  -6  12   4        176.05        183.80         4.79 o                         
  -5  12   4        214.30        224.93         6.26 o                         
  -4  12   4        836.24        870.50         9.76 o                         
  -3  12   4        158.64        168.46         6.18 o                         
  -2  12   4       1570.11       1618.07        12.90 o                         
  -1  12   4       1079.83       1076.69        10.82 o                         
   0  12   4          8.62          0.74         2.33 o                         
   1  12   4        272.56        276.46         3.65 o                         
   2  12   4        409.43        392.61         5.53 o                         
   3  12   4         25.39         19.60         2.18 o                         
   4  12   4        293.55        303.60         5.26 o                         
   5  12   4        526.13        504.44         6.91 o                         
   6  12   4          0.86         -1.51         1.51 o                         
   7  12   4        233.10        231.55         5.28 o                         
   8  12   4        113.86         94.90         4.89 o                         
  -8  13   4          0.57         -0.14         1.33 o                         
  -7  13   4        201.50        217.54         8.00 o                         
  -6  13   4        341.24        369.63         7.43 o                         
  -5  13   4        151.82        151.55         4.84 o                         
  -4  13   4        142.08        123.82         4.63 o                         
  -3  13   4        286.98        295.08         7.10 o                         
  -2  13   4        833.74        791.34        10.11 o                         
  -1  13   4        457.34        439.56         7.31 o                         
   0  13   4        207.51        190.43         7.09 o                         
   1  13   4        303.28        285.95         4.43 o                         
   2  13   4         34.42         31.77         2.25 o                         
   3  13   4        561.63        601.95         7.09 o                         
   4  13   4        366.66        366.74         6.57 o                         
   5  13   4          6.67         10.93         2.58 o                         
   6  13   4        185.39        192.66         7.04 o                         
   7  13   4         98.31        104.52         4.56 o                         
  -7  14   4        166.62        187.14         6.20 o                         
  -6  14   4          4.79          1.11         1.67 o                         
  -5  14   4        139.00        166.00         6.09 o                         
  -4  14   4        369.48        376.49         6.67 o                         
  -3  14   4          8.80          6.53         2.45 o                         
  -2  14   4        121.90        125.50         4.70 o                         
  -1  14   4         59.42         65.24         3.63 o                         
   0  14   4         32.70         25.26         2.83 o                         
   1  14   4        430.16        420.20         5.71 o                         
   2  14   4        219.43        216.66         6.40 o                         
   3  14   4         25.80         25.58         2.67 o                         
   4  14   4        181.30        176.04         5.27 o                         
   5  14   4        124.41        122.56         5.71 o                         
   6  14   4         31.91         31.20         3.36 o                         
  -6  15   4         86.24         86.62         3.64 o                         
  -5  15   4         44.32         40.27         2.62 o                         
  -4  15   4         36.75         39.28         3.04 o                         
  -3  15   4        270.71        249.83         6.04 o                         
  -2  15   4        128.83        135.17         4.55 o                         
  -1  15   4          0.62          0.42         2.36 o                         
   0  15   4        468.90        460.63         7.56 o                         
   1  15   4        222.50        228.70         6.58 o                         
   2  15   4          3.02          0.79         1.63 o                         
   3  15   4        266.94        290.08         6.10 o                         
   4  15   4         40.06         40.99         2.99 o                         
  -4  16   4         67.22         69.79         4.12 o                         
  -3  16   4          0.19         -2.21         2.21 o                         
  -2  16   4         60.72         65.06         4.42 o                         
  -1  16   4         96.18        105.27         4.32 o                         
   0  16   4          1.06         -2.09         2.09 o                         
   1  16   4        177.32        205.23         6.15 o                         
   2  16   4         32.30         33.07         3.12 o                         
 -13   1   5        203.16        207.37         5.69 o                         
 -12   1   5        448.42        468.71         7.18 o                         
 -11   1   5         46.54         40.68         2.82 o                         
 -10   1   5       1124.49       1126.70        10.53 o                         
  -9   1   5       3347.42       3368.81        23.07 o                         
  -8   1   5        373.12        373.22         5.46 o                         
  -7   1   5       6725.46       6791.48        41.72 o                         
  -6   1   5       4287.37       4100.15        25.22 o                         
  -5   1   5         35.13         22.87         1.64 o                         
  -4   1   5       5380.84       5565.47        32.64 o                         
  -3   1   5      10231.59      10090.08        69.00 o                         
  -2   1   5        979.99        919.59        13.46 o                         
  -1   1   5       5696.96       5834.92        35.18 o                         
   1   1   5        158.16        129.55         3.51 o                         
   2   1   5       8918.79       8855.28        47.16 o                         
   3   1   5      12492.25      12612.47        90.94 o                         
   4   1   5        402.71        333.65         5.65 o                         
   5   1   5       3830.05       3766.59        22.95 o                         
   6   1   5       2790.38       2779.19        17.51 o                         
   7   1   5       1241.96       1302.28        10.18 o                         
   8   1   5       1459.15       1436.56        11.41 o                         
   9   1   5        923.76        957.05         9.04 o                         
  10   1   5         96.60        107.59         3.77 o                         
  11   1   5        202.12        186.57         5.43 o                         
 -13   2   5         25.10         25.60         3.14 o                         
 -12   2   5          2.01          6.29         3.15 o                         
 -11   2   5          4.56          1.02         2.21 o                         
 -10   2   5          2.65          5.03         2.39 o                         
  -9   2   5         69.47         69.03         2.86 o                         
  -8   2   5       1162.51       1148.89         9.98 o                         
  -7   2   5         20.26         21.95         2.01 o                         
  -6   2   5         31.74         41.69         2.13 o                         
  -5   2   5        853.71        847.16         7.13 o                         
  -4   2   5        254.53        259.88         3.51 o                         
  -3   2   5          3.66          5.03         1.23 o                         
  -2   2   5       1502.23       1509.32        10.22 o                         
  -1   2   5       2777.90       2865.65        16.93 o                         
   0   2   5         11.63         15.68         1.24 o                         
   1   2   5         11.66         22.39         1.41 o                         
   2   2   5       4028.04       4368.82        23.64 o                         
   3   2   5        162.92        191.23         6.54 o                         
   4   2   5         40.81         35.60         1.93 o                         
   5   2   5        243.23        267.12         4.29 o                         
   6   2   5        295.40        279.09         4.79 o                         
   7   2   5        201.30        198.36         5.55 o                         
   8   2   5        191.85        190.91         4.98 o                         
   9   2   5          0.04         -0.32         2.04 o                         
  10   2   5          0.20          1.14         2.37 o                         
  11   2   5          0.24         -1.04         2.58 o                         
 -13   3   5        207.47        202.18         6.20 o                         
 -12   3   5        480.96        495.32         7.76 o                         
 -11   3   5         25.21         30.43         2.86 o                         
 -10   3   5       1299.26       1240.92        11.55 o                         
  -9   3   5       1881.02       1855.67        14.21 o                         
  -8   3   5         50.15         40.46         2.39 o                         
  -7   3   5       1511.94       1483.81        10.79 o                         
  -6   3   5       8397.54       8325.02        46.53 o                         
  -5   3   5        251.88        289.91         3.79 o                         
  -4   3   5       3082.35       2906.79        17.64 o                         
  -3   3   5      12986.11      13207.62       270.48 o                         
  -2   3   5        761.86        787.81         8.71 o                         
  -1   3   5       9507.47       9489.66        58.74 o                         
   1   3   5       1102.32       1016.10         9.41 o                         
   2   3   5       6193.15       6285.84        34.06 o                         
   3   3   5       4188.33       3998.72        23.51 o                         
   4   3   5        903.55        901.25         7.26 o                         
   5   3   5        921.16        892.04         7.54 o                         
   6   3   5       3408.21       3381.45        22.35 o                         
   7   3   5         93.38         93.19         3.61 o                         
   8   3   5         73.89         61.48         3.20 o                         
   9   3   5       1508.09       1487.61        12.37 o                         
  10   3   5         98.07        103.58         3.84 o                         
  11   3   5         65.89         57.17         3.51 o                         
 -12   4   5          3.75          2.48         2.72 o                         
 -11   4   5         95.87         97.15         3.66 o                         
 -10   4   5         18.93         19.20         2.69 o                         
  -9   4   5          1.72          5.12         1.81 o                         
  -8   4   5        160.45        167.29         3.92 o                         
  -7   4   5          8.32          9.19         1.71 o                         
  -6   4   5        230.57        251.01         4.03 o                         
  -5   4   5        159.18        142.35         2.95 o                         
  -4   4   5       1220.93       1224.14         9.01 o                         
  -3   4   5        180.60        186.08         3.25 o                         
  -2   4   5         11.53          9.92         1.41 o                         
  -1   4   5       2669.39       2710.45        16.29 o                         
   0   4   5        248.60        250.63         3.03 o                         
   1   4   5        511.79        594.75         5.33 o                         
   2   4   5         91.85         55.61         1.92 o                         
   3   4   5         57.11         60.67         2.25 o                         
   4   4   5        160.11        164.80         3.43 o                         
   5   4   5        134.69        155.62         3.70 o                         
   6   4   5        198.19        216.72         4.60 o                         
   7   4   5          6.12          3.83         2.22 o                         
   8   4   5         17.60         18.44         2.42 o                         
   9   4   5         41.23         44.48         2.80 o                         
  10   4   5          3.52          1.77         2.15 o                         
  11   4   5         28.30         30.15         3.54 o                         
 -12   5   5        419.37        435.43         7.24 o                         
 -11   5   5         71.69         67.61         3.34 o                         
 -10   5   5        749.46        747.06         8.59 o                         
  -9   5   5       1854.45       1916.00        14.58 o                         
  -8   5   5         36.53         38.79         2.80 o                         
  -7   5   5       1787.19       1825.79        12.76 o                         
  -6   5   5       5230.07       5209.99        30.25 o                         
  -5   5   5         30.39         33.04         1.76 o                         
  -4   5   5       5793.89       5832.03        35.84 o                         
  -3   5   5       7758.59       7634.13        42.30 o                         
  -2   5   5       2808.37       2831.75        16.37 o                         
  -1   5   5       3993.84       3948.34        21.96 o                         
   0   5   5       7544.49       7075.39        38.00 o                         
   1   5   5       3202.35       3150.17        17.06 o                         
   2   5   5       2730.47       2779.61        15.38 o                         
   3   5   5       7128.12       7031.05        37.00 o                         
   4   5   5        463.85        428.16         4.85 o                         
   5   5   5       1568.95       1555.20        11.02 o                         
   6   5   5       1637.11       1601.29        11.59 o                         
   7   5   5         56.18         58.04         2.94 o                         
   8   5   5        157.92        138.43         4.19 o                         
   9   5   5        465.94        449.18         6.52 o                         
  10   5   5        110.13        106.70         3.95 o                         
 -12   6   5         41.99         39.61         3.24 o                         
 -11   6   5         83.03         74.29         3.33 o                         
 -10   6   5          5.57          7.45         2.53 o                         
  -9   6   5         76.88         78.16         3.43 o                         
  -8   6   5        140.71        132.99         3.96 o                         
  -7   6   5         88.07         97.37         3.37 o                         
  -6   6   5         37.77         40.35         1.76 o                         
  -5   6   5        903.83        885.32         7.84 o                         
  -4   6   5        227.98        195.03         3.40 o                         
  -3   6   5         78.37         99.52         3.38 o                         
  -2   6   5        655.00        644.59         6.91 o                         
  -1   6   5        650.68        675.53         6.25 o                         
   0   6   5        681.73        765.37         6.42 o                         
   1   6   5        535.02        559.23         4.70 o                         
   2   6   5        384.22        421.12         4.08 o                         
   3   6   5         27.00         30.89         1.70 o                         
   4   6   5        516.29        507.69         6.19 o                         
   5   6   5        358.45        379.69         5.04 o                         
   6   6   5         91.33         85.10         2.76 o                         
   7   6   5        197.03        213.33         5.28 o                         
   8   6   5        159.80        185.43         5.09 o                         
   9   6   5        110.33         97.81         3.52 o                         
  10   6   5         56.67         64.80         3.39 o                         
 -12   7   5        221.61        233.08         6.32 o                         
 -11   7   5         77.05         75.03         3.64 o                         
 -10   7   5        496.19        496.77         7.14 o                         
  -9   7   5        781.85        807.24         8.79 o                         
  -8   7   5        200.66        199.78         4.81 o                         
  -7   7   5       1835.21       1863.92        13.25 o                         
  -6   7   5       1405.08       1421.84        11.22 o                         
  -5   7   5        372.04        404.61         5.22 o                         
  -4   7   5       3356.46       3387.22        24.96 o                         
  -3   7   5       5891.47       5890.15        38.42 o                         
  -2   7   5         13.65          7.90         2.02 o                         
  -1   7   5       3012.51       2914.00        19.61 o                         
   0   7   5       5681.94       5641.85        30.88 o                         
   1   7   5        366.33        304.01         4.61 o                         
   2   7   5       2520.11       2455.55        14.35 o                         
   3   7   5       3994.57       3906.99        21.74 o                         
   4   7   5        322.52        300.33         4.25 o                         
   5   7   5       1477.48       1440.63        10.74 o                         
   6   7   5       1708.15       1746.64        12.63 o                         
   7   7   5        151.74        132.77         4.97 o                         
   8   7   5        634.54        637.13         7.72 o                         
   9   7   5        426.18        435.71         7.89 o                         
  10   7   5         32.10         28.77         3.04 o                         
 -11   8   5        195.55        193.83         5.81 o                         
 -10   8   5        136.55        142.97         5.24 o                         
  -9   8   5        181.35        184.64         5.27 o                         
  -8   8   5        597.27        582.60         7.24 o                         
  -7   8   5        807.34        799.47         7.87 o                         
  -6   8   5          1.98          3.25         1.80 o                         
  -5   8   5       1784.05       1722.39        11.74 o                         
  -4   8   5       1317.01       1261.96        13.36 o                         
  -3   8   5         48.99         51.96         2.65 o                         
  -2   8   5       1378.03       1369.24        11.96 o                         
  -1   8   5        369.05        343.48         4.97 o                         
   0   8   5         83.35         85.17         2.86 o                         
   1   8   5        264.59        267.21         3.70 o                         
   2   8   5       3103.22       3126.30        18.38 o                         
   3   8   5         78.70         74.46         3.17 o                         
   4   8   5        150.21        184.91         4.03 o                         
   5   8   5       2485.76       2513.48        17.90 o                         
   6   8   5          5.03          1.38         2.12 o                         
   7   8   5        133.74        155.88         4.78 o                         
   8   8   5        229.98        242.99         6.03 o                         
   9   8   5         65.77         61.48         3.73 o                         
 -11   9   5          0.18         -1.69         1.69 o                         
 -10   9   5         57.00         61.19         3.46 o                         
  -9   9   5       1071.41       1112.24        11.34 o                         
  -8   9   5        156.82        149.81         5.52 o                         
  -7   9   5        617.64        627.21         6.89 o                         
  -6   9   5       2000.88       2040.89        14.39 o                         
  -5   9   5        633.50        639.28         7.54 o                         
  -4   9   5        232.95        229.57         5.07 o                         
  -3   9   5       2440.61       2558.67        25.08 o                         
  -2   9   5        708.25        701.63         8.87 o                         
  -1   9   5       1189.01       1205.36        10.54 o                         
   0   9   5       3897.83       4046.23        27.48 o                         
   1   9   5        266.92        231.44         5.24 o                         
   2   9   5        398.47        394.30         4.63 o                         
   3   9   5       2886.07       2845.95        18.66 o                         
   4   9   5          3.24          0.76         1.84 o                         
   5   9   5        102.90        109.89         3.28 o                         
   6   9   5        578.50        553.19         7.24 o                         
   7   9   5        173.18        140.11         4.17 o                         
   8   9   5         48.53         43.91         3.34 o                         
   9   9   5        264.50        259.65         6.23 o                         
 -10  10   5          0.28          0.73         1.64 o                         
  -9  10   5          3.80          4.28         2.45 o                         
  -8  10   5        235.41        214.27         5.45 o                         
  -7  10   5         99.46         95.99         3.72 o                         
  -6  10   5        167.15        184.92         6.73 o                         
  -5  10   5        883.57        884.68         9.67 o                         
  -4  10   5        364.73        351.66         5.82 o                         
  -3  10   5         46.97         41.12         2.48 o                         
  -2  10   5       1729.25       1679.46        13.65 o                         
  -1  10   5        167.69        164.17         4.97 o                         
   0  10   5          0.16         -1.77         1.77 o                         
   1  10   5        383.17        387.70         4.01 o                         
   2  10   5        821.31        845.13         8.47 o                         
   3  10   5          1.68          1.09         1.92 o                         
   4  10   5       1143.98       1173.97         9.92 o                         
   5  10   5        212.99        238.47         4.45 o                         
   6  10   5         60.56         52.60         3.08 o                         
   7  10   5        157.78        162.45         4.76 o                         
   8  10   5        134.57        147.43         5.21 o                         
  -9  11   5        468.21        494.75         6.87 o                         
  -8  11   5         70.43         63.22         3.16 o                         
  -7  11   5        177.69        189.69         6.15 o                         
  -6  11   5        389.10        423.08         7.59 o                         
  -5  11   5        314.47        310.68         6.09 o                         
  -4  11   5        647.27        691.54         8.37 o                         
  -3  11   5        371.20        372.68         6.21 o                         
  -2  11   5        757.25        733.18         7.73 o                         
  -1  11   5        258.60        262.02         5.35 o                         
   0  11   5       1372.18       1344.43        12.11 o                         
   1  11   5         16.25         12.17         1.39 o                         
   2  11   5        962.59        948.95         9.03 o                         
   3  11   5        446.56        459.29         5.95 o                         
   4  11   5         41.28         35.66         2.51 o                         
   5  11   5        198.97        204.80         5.15 o                         
   6  11   5        455.88        444.88         6.78 o                         
   7  11   5          3.77          3.30         1.69 o                         
   8  11   5         42.43         42.33         3.21 o                         
  -9  12   5        171.40        158.01         4.49 o                         
  -8  12   5         84.47         76.56         3.11 o                         
  -7  12   5          8.01          6.67         2.72 o                         
  -6  12   5         26.23         20.16         2.68 o                         
  -5  12   5        418.02        410.90         6.53 o                         
  -4  12   5        439.26        433.80         6.96 o                         
  -3  12   5        542.21        549.56         7.75 o                         
  -2  12   5        495.08        503.16         8.27 o                         
  -1  12   5        653.43        657.82         8.93 o                         
   0  12   5        274.44        253.07         6.04 o                         
   1  12   5        638.48        637.35         6.91 o                         
   2  12   5         78.48         86.38         3.89 o                         
   3  12   5         33.02         23.73         2.69 o                         
   4  12   5        161.45        162.62         4.57 o                         
   5  12   5        320.11        322.66         6.85 o                         
   6  12   5          0.53         -1.48         1.48 o                         
   7  12   5        206.96        215.88         5.69 o                         
  -8  13   5        113.28        109.41         8.44 o                         
  -7  13   5        132.89        133.35         5.82 o                         
  -6  13   5        256.48        267.14         6.76 o                         
  -5  13   5          3.34         -1.48         1.48 o                         
  -4  13   5         84.55        100.28         4.38 o                         
  -3  13   5        411.91        444.16         6.53 o                         
  -2  13   5          4.34          1.58         1.68 o                         
  -1  13   5        285.93        299.29         6.53 o                         
   0  13   5        381.05        393.11         7.06 o                         
   1  13   5          5.94          1.56         2.98 o                         
   2  13   5        341.12        330.60         4.99 o                         
   3  13   5        285.58        269.41         5.18 o                         
   4  13   5          0.42         -1.60         1.60 o                         
   5  13   5        272.92        265.99         6.95 o                         
   6  13   5        128.52        118.50         5.04 o                         
  -7  14   5        182.32        186.24         6.39 o                         
  -6  14   5        210.43        204.68         6.86 o                         
  -5  14   5        550.79        561.47         8.35 o                         
  -4  14   5         87.48         85.10         4.55 o                         
  -3  14   5         22.95         15.88         2.91 o                         
  -2  14   5        463.13        463.42        10.62 o                         
  -1  14   5        252.37        267.32         6.19 o                         
   0  14   5         28.06         25.41         2.96 o                         
   1  14   5        523.04        537.46        11.59 o                         
   2  14   5        340.40        326.14         5.92 o                         
   3  14   5         68.43         79.62         3.22 o                         
   4  14   5        290.24        301.53         6.20 o                         
   5  14   5        185.07        197.42         5.80 o                         
  -5  15   5         82.27         82.43         3.94 o                         
  -4  15   5         26.14         33.39         3.38 o                         
  -3  15   5        240.99        263.66         7.24 o                         
  -2  15   5         21.34         18.25         3.04 o                         
  -1  15   5        105.56        102.57         4.39 o                         
   0  15   5        138.80        152.89         5.50 o                         
   1  15   5         61.85         62.35         4.18 o                         
   2  15   5         32.99         29.57         2.17 o                         
   3  15   5         96.03         90.39         4.34 o                         
  -3  16   5         53.51         51.83         3.68 o                         
  -2  16   5        362.09        354.89         7.21 o                         
  -1  16   5         73.12         69.95         4.13 o                         
   0  16   5         75.48         70.59         4.00 o                         
   1  16   5        145.81        162.97         7.96 o                         
 -13   0   6         15.89         12.63         4.43 o                         
 -12   0   6        484.93        502.46        10.16 o                         
 -11   0   6       1338.07       1344.95        16.93 o                         
 -10   0   6         15.81         15.64         4.67 o                         
  -9   0   6       1147.37       1074.54        14.34 o                         
  -8   0   6       1661.31       1631.34        18.67 o                         
  -7   0   6       1896.08       1952.27        22.45 o                         
  -6   0   6       4319.86       4126.58        34.99 o                         
  -5   0   6      16534.68      16359.16       166.66 o                         
  -4   0   6       3512.80       3389.96        28.87 o                         
  -3   0   6       7267.37       7191.09        67.93 o                         
  -2   0   6      11644.05      11432.39       104.70 o                         
  -1   0   6       2586.60       2452.64        25.87 o                         
   0   0   6       8694.06       9302.74        86.00 o                         
   1   0   6       4392.69       4188.20        32.38 o                         
   2   0   6       5189.54       5381.64        40.93 o                         
   3   0   6       2506.14       2493.33        22.48 o                         
   4   0   6       7133.99       7101.83        57.22 o                         
   5   0   6       2232.39       2368.79        22.54 o                         
   6   0   6       2260.59       2252.86        22.25 o                         
   7   0   6       1375.51       1367.85        16.68 o                         
   8   0   6        434.34        461.68        11.44 o                         
   9   0   6         62.16         58.38         4.32 o                         
  10   0   6        554.22        593.22        12.60 o                         
 -13   1   6          1.00          7.61        12.08 o                         
 -12   1   6          0.14         -1.78         2.36 o                         
 -11   1   6          2.82         13.12         2.45 o                         
 -10   1   6        286.75        260.60         6.11 o                         
  -9   1   6        374.69        374.44         6.25 o                         
  -8   1   6        155.76        176.86         4.63 o                         
  -7   1   6        125.63        134.79         3.80 o                         
  -6   1   6          1.29          6.99         1.70 o                         
  -5   1   6         36.21         44.89         2.07 o                         
  -4   1   6         22.56         27.78         1.67 o                         
  -3   1   6         21.81         11.39         1.47 o                         
  -2   1   6          0.74          6.80         1.36 o                         
  -1   1   6        319.64        296.70         4.13 o                         
   0   1   6          3.56          1.05         1.26 o                         
   1   1   6        178.96        204.40         3.22 o                         
   2   1   6         87.13        105.81         2.75 o                         
   3   1   6        261.63        250.03         3.84 o                         
   4   1   6         90.92         76.33         2.57 o                         
   5   1   6        134.90        163.21         4.11 o                         
   6   1   6        213.69        195.19         4.76 o                         
   7   1   6         21.31         21.30         2.36 o                         
   8   1   6         82.84         71.68         3.14 o                         
   9   1   6          0.02         -2.33         2.33 o                         
  10   1   6          0.36         -2.74         2.74 o                         
 -12   2   6        313.89        312.04         5.92 o                         
 -11   2   6       1015.72       1058.72         9.58 o                         
 -10   2   6         99.76         96.61         4.11 o                         
  -9   2   6        385.23        412.97         6.13 o                         
  -8   2   6       6378.60       6353.10        39.96 o                         
  -7   2   6        787.50        779.99         7.20 o                         
  -6   2   6       2360.57       2345.81        17.60 o                         
  -5   2   6       9250.52       9076.78        50.53 o                         
  -4   2   6       2377.12       2252.69        15.00 o                         
  -3   2   6       4873.03       4934.66        29.50 o                         
  -2   2   6      11081.19      10855.76        64.35 o                         
  -1   2   6       4717.68       4661.31        34.17 o                         
   0   2   6        471.01        394.40         4.18 o                         
   1   2   6      12954.71      13059.26        84.34 o                         
   2   2   6       2594.60       2633.93        15.44 o                         
   3   2   6       1263.82       1316.09         9.39 o                         
   4   2   6       7070.15       7071.21        40.32 o                         
   5   2   6        302.00        318.32         4.86 o                         
   6   2   6         69.18         64.94         2.97 o                         
   7   2   6       2403.22       2461.16        17.85 o                         
   8   2   6        353.03        369.18         6.58 o                         
   9   2   6         54.31         44.02         3.05 o                         
  10   2   6        367.52        387.71         6.97 o                         
 -12   3   6          1.62         -1.57         2.49 o                         
 -11   3   6         55.60         49.59         2.73 o                         
 -10   3   6          3.85         -2.41         2.48 o                         
  -9   3   6          3.72          0.85         2.10 o                         
  -8   3   6         29.83         39.27         2.59 o                         
  -7   3   6        168.81        162.21         4.06 o                         
  -6   3   6          5.72          4.15         1.60 o                         
  -5   3   6        276.13        264.33         4.31 o                         
  -4   3   6         13.05         10.48         1.52 o                         
  -3   3   6         11.77         14.05         1.45 o                         
  -2   3   6        988.74       1060.96         7.88 o                         
  -1   3   6          1.63          0.04         1.18 o                         
   0   3   6        194.83        181.08         3.02 o                         
   1   3   6         96.22        110.38         2.71 o                         
   2   3   6        628.05        627.68         5.56 o                         
   3   3   6        274.79        272.87         3.99 o                         
   4   3   6          0.13         -1.72         1.72 o                         
   5   3   6        229.10        243.36         4.84 o                         
   6   3   6         84.55         69.08         3.04 o                         
   7   3   6        170.33        178.26         5.08 o                         
   8   3   6         51.07         48.01         3.24 o                         
   9   3   6         12.63         12.13         2.55 o                         
  10   3   6          0.07          0.48         2.47 o                         
 -12   4   6        134.61        135.94         4.32 o                         
 -11   4   6        618.22        631.87         7.81 o                         
 -10   4   6        486.07        471.08         6.38 o                         
  -9   4   6        871.13        830.03         9.08 o                         
  -8   4   6       2068.55       2032.84        15.54 o                         
  -7   4   6        900.52        902.00         8.08 o                         
  -6   4   6       1107.61       1121.79         8.82 o                         
  -5   4   6       5381.06       5472.95        32.85 o                         
  -4   4   6       1324.89       1285.37         9.83 o                         
  -3   4   6       5285.51       5399.68        32.22 o                         
  -2   4   6       6848.65       6544.45        40.01 o                         
  -1   4   6       1056.84        971.38         8.23 o                         
   0   4   6       2788.94       2813.03        16.09 o                         
   1   4   6       6497.02       6240.17        33.08 o                         
   2   4   6       1893.69       1881.38        12.06 o                         
   3   4   6        726.31        702.83         6.21 o                         
   4   4   6       4847.42       4900.31        28.00 o                         
   5   4   6       1806.81       1841.66        13.20 o                         
   6   4   6        969.55        985.61         9.01 o                         
   7   4   6       1960.07       1944.35        15.54 o                         
   8   4   6         74.04         81.30         3.78 o                         
   9   4   6        122.62        110.77         3.92 o                         
  10   4   6        215.29        217.06         5.68 o                         
 -12   5   6         16.94         17.41         2.74 o                         
 -11   5   6         19.02         22.02         2.72 o                         
 -10   5   6        148.38        143.11         4.67 o                         
  -9   5   6        123.74        109.77         3.82 o                         
  -8   5   6        492.80        471.79         6.07 o                         
  -7   5   6        168.30        150.42         3.76 o                         
  -6   5   6        768.63        777.89         6.92 o                         
  -5   5   6        152.79        158.98         3.50 o                         
  -4   5   6       1189.59       1246.97        10.59 o                         
  -3   5   6        680.00        653.66         6.00 o                         
  -2   5   6         50.79         71.64         1.96 o                         
  -1   5   6        938.67        934.65         7.22 o                         
   0   5   6        607.47        623.52         5.20 o                         
   1   5   6        224.42        248.44         3.46 o                         
   2   5   6        553.06        599.51         5.21 o                         
   3   5   6       1366.01       1426.09        10.08 o                         
   4   5   6        335.00        334.05         4.73 o                         
   5   5   6        180.50        199.10         4.23 o                         
   6   5   6        843.47        825.48         7.88 o                         
   7   5   6         23.18         17.25         2.65 o                         
   8   5   6          0.09          1.64         2.34 o                         
   9   5   6        142.33        139.00         5.52 o                         
  10   5   6         24.66         27.39         2.94 o                         
 -12   6   6        230.85        230.24         6.18 o                         
 -11   6   6        274.37        284.32         6.95 o                         
 -10   6   6        145.70        152.89         4.90 o                         
  -9   6   6        356.48        336.63         6.23 o                         
  -8   6   6       1886.87       1871.26        13.20 o                         
  -7   6   6        106.54        107.72         5.80 o                         
  -6   6   6       1446.21       1423.35        12.17 o                         
  -5   6   6       4911.62       4981.80        31.63 o                         
  -4   6   6        211.28        207.97         4.15 o                         
  -3   6   6        856.13        855.79         6.97 o                         
  -2   6   6       8041.43       8276.08        45.90 o                         
  -1   6   6        393.13        400.95         7.03 o                         
   0   6   6       3615.52       3704.54        20.64 o                         
   1   6   6       6305.03       6391.79        32.93 o                         
   2   6   6       1554.15       1569.64        10.71 o                         
   3   6   6       2328.11       2300.81        14.11 o                         
   4   6   6       1966.13       1947.77        13.23 o                         
   5   6   6        824.46        812.09         7.44 o                         
   6   6   6        256.26        232.71         5.16 o                         
   7   6   6       1074.05       1058.24        11.45 o                         
   8   6   6        183.78        183.27         5.06 o                         
   9   6   6        110.91         96.53         4.30 o                         
  10   6   6        284.58        310.46         7.39 o                         
 -11   7   6         19.17         16.19         2.91 o                         
 -10   7   6        194.25        203.72         6.32 o                         
  -9   7   6        179.95        178.03         5.50 o                         
  -8   7   6        211.59        205.35         4.83 o                         
  -7   7   6        354.94        336.19         4.63 o                         
  -6   7   6         25.19         29.01         1.80 o                         
  -5   7   6         35.27         40.35         1.90 o                         
  -4   7   6        167.66        160.79         4.63 o                         
  -3   7   6        721.09        703.43         7.90 o                         
  -2   7   6        367.89        383.93         5.50 o                         
  -1   7   6       1049.83       1047.02         9.70 o                         
   0   7   6        543.40        514.40         4.80 o                         
   1   7   6        137.60        132.38         3.03 o                         
   2   7   6        991.11       1019.37         7.54 o                         
   3   7   6         30.47         26.64         1.93 o                         
   4   7   6         10.01          6.76         1.78 o                         
   5   7   6          0.64          2.27         1.94 o                         
   6   7   6        183.25        203.43         5.14 o                         
   7   7   6        176.80        176.41         4.86 o                         
   8   7   6         39.23         34.83         2.69 o                         
   9   7   6         90.05        102.04         4.40 o                         
 -11   8   6        394.62        397.86         7.12 o                         
 -10   8   6         17.57         18.45         3.04 o                         
  -9   8   6        345.90        349.35         6.69 o                         
  -8   8   6        663.10        679.11         8.42 o                         
  -7   8   6        344.47        348.41         4.39 o                         
  -6   8   6        562.37        596.63         5.67 o                         
  -5   8   6       2166.40       2234.02        17.56 o                         
  -4   8   6        271.16        275.26         5.87 o                         
  -3   8   6        949.87        964.27        10.26 o                         
  -2   8   6       3542.56       3529.53        23.73 o                         
  -1   8   6        763.13        748.29         8.06 o                         
   0   8   6       1500.09       1494.64        10.11 o                         
   1   8   6       1462.94       1474.74        10.63 o                         
   2   8   6        187.66        194.17         4.19 o                         
   3   8   6        421.57        438.83         5.25 o                         
   4   8   6       1766.05       1774.06        13.98 o                         
   5   8   6        162.05        151.90         3.82 o                         
   6   8   6        579.16        547.96         7.46 o                         
   7   8   6        352.01        372.90         6.08 o                         
   8   8   6         76.23         67.83         3.92 o                         
   9   8   6         90.92         80.51         3.77 o                         
 -10   9   6        205.77        198.68         8.13 o                         
  -9   9   6          0.67         -0.69         2.00 o                         
  -8   9   6         98.86         92.52         3.44 o                         
  -7   9   6        323.36        327.76         4.05 o                         
  -6   9   6        112.90        100.68         4.38 o                         
  -5   9   6         15.96          7.16         2.86 o                         
  -4   9   6        351.94        336.37         6.35 o                         
  -3   9   6        502.86        501.00         7.07 o                         
  -2   9   6          0.66         -1.80         2.05 o                         
  -1   9   6        849.77        865.13         9.30 o                         
   0   9   6        518.22        517.97         6.99 o                         
   1   9   6        273.09        265.83         3.61 o                         
   2   9   6         28.32         36.56         2.16 o                         
   3   9   6        392.75        415.55         5.74 o                         
   4   9   6         84.08         74.05         3.94 o                         
   5   9   6        256.62        255.05         5.57 o                         
   6   9   6        111.11        123.21         4.00 o                         
   7   9   6         24.76         25.44         2.65 o                         
   8   9   6         82.12         90.16         3.68 o                         
 -10  10   6         65.67         61.63         3.59 o                         
  -9  10   6         21.57         19.31         2.54 o                         
  -8  10   6        481.32        498.00         9.91 o                         
  -7  10   6        273.03        291.93         7.01 o                         
  -6  10   6        466.89        480.13         7.06 o                         
  -5  10   6        868.24        910.58         9.67 o                         
  -4  10   6         88.98         87.68         4.79 o                         
  -3  10   6        610.50        631.63         8.44 o                         
  -2  10   6        834.47        863.45         9.12 o                         
  -1  10   6          7.45          5.53         2.02 o                         
   0  10   6          2.38          9.12         2.34 o                         
   1  10   6       1514.27       1503.08        11.72 o                         
   2  10   6          6.69          1.39         1.65 o                         
   3  10   6        288.89        289.52         4.72 o                         
   4  10   6        978.37        942.95         9.14 o                         
   5  10   6          1.08          1.64         2.08 o                         
   6  10   6        363.99        362.76         5.50 o                         
   7  10   6        364.27        354.73         5.99 o                         
   8  10   6          0.32         -2.47         2.58 o                         
  -9  11   6        234.76        240.65         6.23 o                         
  -8  11   6        114.07        112.88         6.20 o                         
  -7  11   6        756.31        734.21        11.07 o                         
  -6  11   6        327.04        318.06         6.09 o                         
  -5  11   6        138.74        145.90         4.76 o                         
  -4  11   6        366.77        327.25         6.37 o                         
  -3  11   6        910.54        895.67         9.95 o                         
  -2  11   6         39.22         25.30         3.08 o                         
  -1  11   6        684.04        653.87         8.15 o                         
   0  11   6       1719.45       1685.68        16.85 o                         
   1  11   6         63.99         57.68         2.07 o                         
   2  11   6        774.71        766.43         7.99 o                         
   3  11   6        893.53        905.78         9.16 o                         
   4  11   6         90.59         84.99         3.12 o                         
   5  11   6         24.77         29.91         2.77 o                         
   6  11   6        405.32        432.45         6.94 o                         
   7  11   6        120.78        110.14         4.44 o                         
  -8  12   6        133.57        130.48         6.22 o                         
  -7  12   6         60.28         62.47         5.05 o                         
  -6  12   6         81.52         83.30         3.55 o                         
  -5  12   6        727.26        783.39         9.47 o                         
  -4  12   6        433.95        452.10         7.87 o                         
  -3  12   6        487.36        491.80         7.64 o                         
  -2  12   6        420.96        431.05         7.15 o                         
  -1  12   6         65.64         66.48         3.64 o                         
   0  12   6        237.08        230.07         6.66 o                         
   1  12   6        489.61        541.92         8.85 o                         
   2  12   6        141.09        123.96         3.38 o                         
   3  12   6        170.65        174.24         4.66 o                         
   4  12   6        298.46        301.15         6.44 o                         
   5  12   6         20.71         11.35         2.70 o                         
   6  12   6        172.82        158.86         6.64 o                         
  -7  13   6        206.61        199.73         8.14 o                         
  -6  13   6         16.68         18.44         3.04 o                         
  -5  13   6         40.65         40.14         4.04 o                         
  -4  13   6        648.36        636.65         8.99 o                         
  -3  13   6        277.15        277.29         5.68 o                         
  -2  13   6         36.20         31.18         3.25 o                         
  -1  13   6        431.96        417.20         7.83 o                         
   0  13   6        537.85        542.37         9.69 o                         
   1  13   6          8.02          6.01         3.77 o                         
   2  13   6        271.69        300.82         6.97 o                         
   3  13   6        333.19        334.40         6.55 o                         
   4  13   6         25.31         18.39         3.22 o                         
   5  13   6        147.64        149.92         7.07 o                         
  -6  14   6         13.95         15.28         3.04 o                         
  -5  14   6        146.20        147.01         5.83 o                         
  -4  14   6         33.44         33.22         2.75 o                         
  -3  14   6         14.16         18.99         3.14 o                         
  -2  14   6        404.86        440.03         9.38 o                         
  -1  14   6          9.75          9.62         2.95 o                         
   0  14   6        196.41        212.47         6.46 o                         
   1  14   6        186.33        191.34         7.81 o                         
   2  14   6          0.13          1.51         1.46 o                         
   3  14   6        244.66        246.22         6.94 o                         
   4  14   6         66.76         69.34         4.02 o                         
  -4  15   6        135.93        143.06         6.53 o                         
  -3  15   6        180.67        182.49         6.08 o                         
  -2  15   6          4.41          0.85         2.82 o                         
  -1  15   6        125.14        119.53         4.78 o                         
   0  15   6        332.34        342.44         7.22 o                         
   1  15   6          0.51          0.51         3.18 o                         
   2  15   6        178.67        193.08         7.13 o                         
 -12   1   7        196.48        217.56         5.70 o                         
 -11   1   7         41.15         39.15         2.90 o                         
 -10   1   7       2094.82       2076.12        16.51 o                         
  -9   1   7        303.21        311.00         6.32 o                         
  -8   1   7        793.77        771.57         8.58 o                         
  -7   1   7       3284.62       3281.49        23.03 o                         
  -6   1   7       1309.68       1331.53        10.22 o                         
  -5   1   7        675.43        658.55         6.57 o                         
  -4   1   7       5847.28       5973.56        35.90 o                         
  -3   1   7       4618.87       4649.46        28.33 o                         
  -2   1   7       1763.58       1763.61        11.95 o                         
  -1   1   7       9211.22       8868.22        49.58 o                         
   0   1   7       4661.73       4652.62        29.05 o                         
   1   1   7        560.90        594.07         5.47 o                         
   2   1   7       5270.61       5183.20        28.36 o                         
   3   1   7       1006.05        965.77         9.06 o                         
   4   1   7        135.70        150.90         4.04 o                         
   5   1   7       2851.00       2755.64        23.16 o                         
   6   1   7        767.12        786.38         8.74 o                         
   7   1   7         35.42         18.24         2.69 o                         
   8   1   7        680.82        640.78         7.66 o                         
   9   1   7        205.80        225.06         6.00 o                         
  10   1   7         40.63         24.29         2.93 o                         
 -12   2   7          9.70          3.27         2.46 o                         
 -11   2   7        113.52        102.76         3.83 o                         
 -10   2   7          4.38         11.53         2.79 o                         
  -9   2   7        228.69        208.26         5.56 o                         
  -8   2   7         13.80         16.48         2.32 o                         
  -7   2   7         34.21         27.74         2.55 o                         
  -6   2   7        236.06        239.94         4.26 o                         
  -5   2   7         26.47         26.70         1.89 o                         
  -4   2   7          0.62          6.94         1.67 o                         
  -3   2   7        237.19        271.20         3.99 o                         
  -2   2   7         19.85         14.05         1.55 o                         
  -1   2   7        107.76        126.05         3.15 o                         
   0   2   7        169.04        187.30         3.58 o                         
   1   2   7        142.82        145.90         3.14 o                         
   2   2   7          3.00          2.72         1.58 o                         
   3   2   7        352.02        357.72         4.82 o                         
   4   2   7        298.24        297.31         5.27 o                         
   5   2   7        249.81        246.43         5.24 o                         
   6   2   7        323.18        310.95         5.79 o                         
   7   2   7         62.55         63.47         3.50 o                         
   8   2   7          3.86         -0.18         2.38 o                         
   9   2   7          5.62          5.34         2.61 o                         
  10   2   7         18.12         15.76         2.83 o                         
 -12   3   7        109.72        112.83         3.95 o                         
 -11   3   7        616.67        574.64         8.16 o                         
 -10   3   7        611.06        672.21         8.12 o                         
  -9   3   7        479.98        496.56         7.91 o                         
  -8   3   7       1144.22       1132.59        10.36 o                         
  -7   3   7       1775.72       1749.93        14.04 o                         
  -6   3   7        706.42        677.59        10.23 o                         
  -5   3   7       1807.85       1781.62        12.43 o                         
  -4   3   7       5751.68       5638.03        33.89 o                         
  -3   3   7       2212.32       2192.71        14.35 o                         
  -2   3   7       1169.83       1230.57         8.84 o                         
  -1   3   7      11267.40      11446.18        60.79 o                         
   0   3   7        462.41        400.33         4.93 o                         
   1   3   7       2357.37       2421.32        15.09 o                         
   2   3   7       6336.16       6231.87        33.53 o                         
   3   3   7       1592.86       1585.04        12.23 o                         
   4   3   7       1972.83       1853.69        14.25 o                         
   5   3   7       1525.47       1547.32        12.27 o                         
   6   3   7        948.76        981.12         9.63 o                         
   7   3   7        186.87        152.53         4.72 o                         
   8   3   7        569.21        571.47         7.41 o                         
   9   3   7        307.50        321.69         6.06 o                         
  10   3   7         57.04         48.45         3.70 o                         
 -12   4   7         53.99         43.23         3.18 o                         
 -11   4   7         46.95         47.14         3.43 o                         
 -10   4   7         96.79        103.91         5.20 o                         
  -9   4   7        270.55        252.88         5.48 o                         
  -8   4   7        158.32        145.88         4.08 o                         
  -7   4   7         42.88         38.28         2.44 o                         
  -6   4   7        267.22        242.56         4.54 o                         
  -5   4   7        379.16        331.28         5.19 o                         
  -4   4   7        318.23        339.36         4.60 o                         
  -3   4   7        330.30        309.82         4.13 o                         
  -2   4   7       1143.02       1233.68         8.81 o                         
  -1   4   7          0.78          4.03         1.40 o                         
   0   4   7        426.28        419.86         4.51 o                         
   1   4   7        338.30        333.34         4.21 o                         
   2   4   7          5.77          5.72         1.68 o                         
   3   4   7         72.30         60.78         2.41 o                         
   4   4   7        417.77        456.88         6.03 o                         
   5   4   7         21.89         16.30         2.21 o                         
   6   4   7          0.33         -0.58         2.05 o                         
   7   4   7        292.66        317.93         6.04 o                         
   8   4   7         27.43         34.33         2.77 o                         
   9   4   7          1.26          0.40         2.03 o                         
 -12   5   7         69.16         73.49         4.05 o                         
 -11   5   7        285.08        278.03         6.20 o                         
 -10   5   7        868.17        932.30         8.97 o                         
  -9   5   7        396.43        380.08         6.32 o                         
  -8   5   7        410.02        423.77         5.66 o                         
  -7   5   7       3579.89       3561.25        22.72 o                         
  -6   5   7       1181.92       1147.60         9.63 o                         
  -5   5   7        161.18        170.98         4.33 o                         
  -4   5   7       5204.11       5260.43        33.19 o                         
  -3   5   7       1552.45       1528.77        11.32 o                         
  -2   5   7        777.41        787.53         6.79 o                         
  -1   5   7       5609.80       5606.96        32.42 o                         
   0   5   7       1845.79       1866.17        12.69 o                         
   1   5   7        704.22        721.36         6.19 o                         
   2   5   7       4238.00       4187.66        23.45 o                         
   3   5   7        932.01        911.55         7.85 o                         
   4   5   7        339.53        329.18         5.05 o                         
   5   5   7       1382.82       1400.27        10.84 o                         
   6   5   7        609.84        629.87         7.88 o                         
   7   5   7         11.40          7.52         2.42 o                         
   8   5   7        750.83        777.01         8.96 o                         
   9   5   7        163.79        177.59         5.41 o                         
 -11   6   7         29.75         35.57         3.24 o                         
 -10   6   7         27.41         29.85         3.07 o                         
  -9   6   7         41.81         42.10         2.53 o                         
  -8   6   7        313.09        289.62         4.82 o                         
  -7   6   7         79.21         92.29         3.80 o                         
  -6   6   7        769.69        736.83         7.97 o                         
  -5   6   7        127.62         94.33         3.77 o                         
  -4   6   7          2.33          4.87         1.37 o                         
  -3   6   7       1138.32       1117.69         9.29 o                         
  -2   6   7        431.52        418.22         4.26 o                         
  -1   6   7         38.08         46.71         2.56 o                         
   0   6   7        160.70        168.21         3.67 o                         
   1   6   7       1268.80       1265.38         8.73 o                         
   2   6   7         23.98         22.45         1.90 o                         
   3   6   7        305.35        302.73         4.47 o                         
   4   6   7        618.35        640.01         6.56 o                         
   5   6   7          5.41          1.46         1.81 o                         
   6   6   7          8.83          9.25         2.49 o                         
   7   6   7        149.69        150.91         4.82 o                         
   8   6   7         30.51         26.46         3.38 o                         
   9   6   7         15.88         15.13         2.98 o                         
 -11   7   7         26.31         27.92         3.38 o                         
 -10   7   7        830.72        867.45        10.73 o                         
  -9   7   7        251.43        252.37         5.54 o                         
  -8   7   7        119.86        123.89         3.99 o                         
  -7   7   7       1705.20       1762.25        12.77 o                         
  -6   7   7       1042.48       1020.63         8.51 o                         
  -5   7   7        443.12        453.10         4.81 o                         
  -4   7   7       2561.00       2708.60        22.02 o                         
  -3   7   7        713.56        726.60         8.88 o                         
  -2   7   7        295.00        302.61         5.76 o                         
  -1   7   7       2217.10       2239.17        13.55 o                         
   0   7   7       1749.82       1685.23        11.43 o                         
   1   7   7        546.20        561.92         5.55 o                         
   2   7   7       1900.05       1889.95        12.34 o                         
   3   7   7       1015.48       1016.59         8.16 o                         
   4   7   7        269.31        271.90         4.60 o                         
   5   7   7       1498.17       1482.62        12.20 o                         
   6   7   7        196.24        188.13         4.86 o                         
   7   7   7         96.78         79.24         3.20 o                         
   8   7   7        316.27        305.06         6.74 o                         
 -10   8   7          8.56          9.42         2.96 o                         
  -9   8   7        194.61        187.25         4.94 o                         
  -8   8   7        205.65        185.98         3.92 o                         
  -7   8   7         21.93         21.97         1.86 o                         
  -6   8   7       1033.42        992.19         9.36 o                         
  -5   8   7       1046.44       1026.33        11.28 o                         
  -4   8   7        248.51        256.09         6.26 o                         
  -3   8   7       1219.75       1161.77        11.84 o                         
  -2   8   7        613.04        560.64         7.40 o                         
  -1   8   7        495.54        485.75         7.06 o                         
   0   8   7       1024.17        996.44         7.73 o                         
   1   8   7        537.59        550.18         5.72 o                         
   2   8   7       1209.27       1167.91         8.96 o                         
   3   8   7        672.69        639.54         6.96 o                         
   4   8   7        878.55        914.07         8.12 o                         
   5   8   7        206.51        231.34         5.23 o                         
   6   8   7         96.10         96.97         3.32 o                         
   7   8   7        220.49        236.02         5.53 o                         
   8   8   7         41.83         50.08         3.16 o                         
 -10   9   7        484.62        490.27         8.76 o                         
  -9   9   7         74.51         72.08         3.19 o                         
  -8   9   7        251.54        246.33         4.83 o                         
  -7   9   7        716.88        726.85         6.87 o                         
  -6   9   7        117.25        117.33         4.25 o                         
  -5   9   7        457.00        473.46         7.99 o                         
  -4   9   7       2357.13       2406.54        21.07 o                         
  -3   9   7       1088.51       1170.97        12.87 o                         
  -2   9   7        845.78        843.14         9.64 o                         
  -1   9   7       2211.71       2232.91        17.67 o                         
   0   9   7       1079.82       1107.48        11.51 o                         
   1   9   7        997.05        961.13         7.92 o                         
   2   9   7       2191.61       2134.32        17.96 o                         
   3   9   7        127.85        119.36         4.51 o                         
   4   9   7        171.75        175.33         4.75 o                         
   5   9   7        694.76        659.24         7.84 o                         
   6   9   7        194.10        188.17         5.06 o                         
   7   9   7         36.19         27.96         2.85 o                         
   8   9   7        343.76        343.17         7.22 o                         
  -9  10   7        137.86        122.49         4.18 o                         
  -8  10   7        235.22        235.93         7.80 o                         
  -7  10   7          0.33         -0.01         2.40 o                         
  -6  10   7        168.92        154.69         5.10 o                         
  -5  10   7        811.43        796.80        10.14 o                         
  -4  10   7         40.86         42.34         3.49 o                         
  -3  10   7        405.03        384.38         6.58 o                         
  -2  10   7        296.72        277.17         6.09 o                         
  -1  10   7         20.66         24.33         3.47 o                         
   0  10   7         92.05         97.52         4.64 o                         
   1  10   7       1235.52       1207.25        10.36 o                         
   2  10   7         47.70         46.21         2.84 o                         
   3  10   7         54.36         66.66         2.86 o                         
   4  10   7        292.78        301.21         5.64 o                         
   5  10   7         58.56         52.14         2.99 o                         
   6  10   7         28.33         27.58         2.43 o                         
   7  10   7        178.38        206.97         5.69 o                         
  -9  11   7          7.67          7.10         3.67 o                         
  -8  11   7         54.79         47.88         3.95 o                         
  -7  11   7        598.88        634.68         9.82 o                         
  -6  11   7         71.76         66.73         3.50 o                         
  -5  11   7         96.67        101.52         4.70 o                         
  -4  11   7        583.82        616.59         8.56 o                         
  -3  11   7        533.49        541.05         7.81 o                         
  -2  11   7        565.46        567.62        11.22 o                         
  -1  11   7       1932.95       1953.16        18.65 o                         
   0  11   7         85.85         86.61         4.38 o                         
   1  11   7        351.57        339.17         6.11 o                         
   2  11   7        380.67        397.70         5.03 o                         
   3  11   7        237.09        217.85         5.08 o                         
   4  11   7        158.88        145.59         4.51 o                         
   5  11   7        343.98        349.38         6.25 o                         
   6  11   7         85.44         69.35         3.50 o                         
  -8  12   7         62.89         67.77         4.51 o                         
  -7  12   7         26.06         26.93         2.84 o                         
  -6  12   7        468.24        460.93         8.18 o                         
  -5  12   7         74.01         75.11         3.90 o                         
  -4  12   7         56.91         52.80         3.49 o                         
  -3  12   7        191.18        178.43         5.17 o                         
  -2  12   7        369.22        342.84         6.58 o                         
  -1  12   7          0.66         -2.45         2.45 o                         
   0  12   7         73.96         84.26         4.04 o                         
   1  12   7        264.06        283.51         7.40 o                         
   2  12   7         35.43         33.69         2.18 o                         
   3  12   7         87.45        100.68         4.65 o                         
   4  12   7        362.22        383.12         7.41 o                         
   5  12   7         18.84         17.31         2.89 o                         
  -7  13   7        217.59        238.03         7.08 o                         
  -6  13   7         52.97         53.01         4.16 o                         
  -5  13   7          8.99          5.29         1.86 o                         
  -4  13   7        282.17        319.95         7.03 o                         
  -3  13   7         41.10         41.85         3.21 o                         
  -2  13   7          3.55          1.69         1.26 o                         
  -1  13   7        263.41        289.08         7.50 o                         
   0  13   7        120.99        114.92         5.00 o                         
   1  13   7         32.04         26.06         4.08 o                         
   2  13   7        423.92        422.82         9.36 o                         
   3  13   7         33.09         29.83         3.30 o                         
   4  13   7         61.88         59.40         5.54 o                         
  -5  14   7        159.28        157.33         8.03 o                         
  -4  14   7          2.07         -1.46         1.49 o                         
  -3  14   7        123.50        124.07         5.67 o                         
  -2  14   7        273.37        274.56         7.27 o                         
  -1  14   7          1.68          0.24         2.99 o                         
   0  14   7         52.20         47.32         3.65 o                         
   1  14   7        191.14        188.96         7.25 o                         
   2  14   7         59.40         53.89         4.56 o                         
   3  14   7        112.53        112.70         4.77 o                         
  -2  15   7         26.48         26.13         3.63 o                         
  -1  15   7         88.15         89.13         4.64 o                         
   0  15   7         24.86         30.87         3.57 o                         
 -12   0   8        584.16        575.71        12.61 o                         
 -11   0   8          2.73          8.19         4.85 o                         
 -10   0   8         58.83         62.82         4.75 o                         
  -9   0   8       1402.89       1406.58        19.43 o                         
  -8   0   8        829.45        831.18        13.68 o                         
  -7   0   8        216.71        214.56         8.87 o                         
  -6   0   8       3435.61       3359.37        31.09 o                         
  -5   0   8        462.56        421.19         9.00 o                         
  -4   0   8        845.52        842.63        10.71 o                         
  -3   0   8       8859.37       8793.85        69.91 o                         
  -2   0   8        955.03        892.21        12.82 o                         
  -1   0   8        944.94        951.55        11.33 o                         
   0   0   8       7732.34       7684.98        61.72 o                         
   1   0   8       1668.45       1658.41        16.00 o                         
   2   0   8        619.91        592.67         8.51 o                         
   3   0   8       7403.89       7474.78       109.33 o                         
   4   0   8        498.16        521.08         9.89 o                         
   5   0   8        530.49        494.01        10.21 o                         
   6   0   8       1105.94       1122.75        15.79 o                         
   7   0   8        554.17        604.25        10.86 o                         
   8   0   8         20.76         12.80         4.00 o                         
   9   0   8        421.49        438.29         9.80 o                         
 -12   1   8         41.53         36.70         3.02 o                         
 -11   1   8         10.64         11.67         3.08 o                         
 -10   1   8         18.18         13.17         2.69 o                         
  -9   1   8          0.58          1.01         2.70 o                         
  -8   1   8         40.63         43.03         3.03 o                         
  -7   1   8        208.24        181.01         4.54 o                         
  -6   1   8         59.37         59.56         2.72 o                         
  -5   1   8         64.38         55.15         2.41 o                         
  -4   1   8        464.84        423.16         5.27 o                         
  -3   1   8        364.32        374.75         4.81 o                         
  -2   1   8        373.82        404.42         5.05 o                         
  -1   1   8          2.58         -1.66         1.66 o                         
   0   1   8         77.11         72.30         2.80 o                         
   1   1   8         75.59         74.15         2.74 o                         
   2   1   8        195.43        192.18         3.96 o                         
   3   1   8        225.86        243.26         4.86 o                         
   4   1   8          1.15          0.28         2.14 o                         
   5   1   8          0.41         -1.23         2.00 o                         
   6   1   8         13.61         10.93         2.62 o                         
   7   1   8          4.48          2.54         2.29 o                         
   8   1   8          2.13         -0.11         2.29 o                         
   9   1   8         14.44         10.99         2.65 o                         
 -12   2   8        178.46        205.72         5.72 o                         
 -11   2   8        400.37        393.00         7.56 o                         
 -10   2   8        111.55         85.33         3.53 o                         
  -9   2   8       1896.56       1877.51        16.67 o                         
  -8   2   8       1089.64       1120.04        10.71 o                         
  -7   2   8        506.77        501.63         6.98 o                         
  -6   2   8       6054.54       6036.97        35.49 o                         
  -5   2   8       2061.94       2121.14        15.81 o                         
  -4   2   8       1233.53       1247.12        10.14 o                         
  -3   2   8       3926.09       3877.54        22.79 o                         
  -2   2   8       3240.70       3288.78        19.76 o                         
  -1   2   8        283.63        272.45         4.36 o                         
   0   2   8       4921.34       4993.62        29.49 o                         
   1   2   8       5965.42       5897.29        33.19 o                         
   2   2   8        507.50        512.30         5.64 o                         
   3   2   8       2704.71       2716.73        17.55 o                         
   4   2   8       2276.54       2346.66        16.98 o                         
   5   2   8         29.92         28.98         2.80 o                         
   6   2   8       1254.40       1236.24        11.88 o                         
   7   2   8        473.71        510.80         7.19 o                         
   8   2   8          7.05          0.55         2.65 o                         
   9   2   8        244.58        242.66         6.41 o                         
 -12   3   8         27.62         21.07         2.99 o                         
 -11   3   8          5.79         10.32         2.57 o                         
 -10   3   8         79.41         70.58         3.74 o                         
  -9   3   8          1.18          8.31         2.70 o                         
  -8   3   8         97.51         91.70         3.32 o                         
  -7   3   8         75.56         68.36         4.53 o                         
  -6   3   8         19.05         31.96         2.27 o                         
  -5   3   8        137.88        138.61         4.02 o                         
  -4   3   8         84.86         65.82         2.52 o                         
  -3   3   8        164.19        160.18         3.56 o                         
  -2   3   8         19.02         21.88         2.18 o                         
  -1   3   8        484.94        447.96         5.10 o                         
   0   3   8        204.46        199.63         4.00 o                         
   1   3   8          1.36          2.93         1.74 o                         
   2   3   8        521.38        535.04         6.01 o                         
   3   3   8        316.98        292.99         4.92 o                         
   4   3   8        112.63        121.47         4.35 o                         
   5   3   8         26.57         22.86         2.27 o                         
   6   3   8         49.35         41.38         3.07 o                         
   7   3   8          4.82          3.38         2.46 o                         
   8   3   8         16.73         13.07         2.94 o                         
   9   3   8         55.82         56.14         3.58 o                         
 -11   4   8        315.73        323.60         6.06 o                         
 -10   4   8        174.00        152.40         4.84 o                         
  -9   4   8        981.80        973.35        10.03 o                         
  -8   4   8        937.11       1013.20        10.48 o                         
  -7   4   8        214.24        189.85         4.93 o                         
  -6   4   8       4172.38       4183.08        28.94 o                         
  -5   4   8       1830.24       1846.39        20.15 o                         
  -4   4   8        220.73        216.39         4.21 o                         
  -3   4   8       4541.01       4587.84        26.43 o                         
  -2   4   8       2419.93       2382.26        15.13 o                         
  -1   4   8         97.50         87.91         2.72 o                         
   0   4   8       2720.00       2761.16        17.15 o                         
   1   4   8       2274.30       2276.38        15.15 o                         
   2   4   8          1.11         -1.83         1.83 o                         
   3   4   8       1805.83       1857.61        12.97 o                         
   4   4   8       2347.42       2262.16        16.01 o                         
   5   4   8        327.32        273.85         5.72 o                         
   6   4   8        743.12        724.72         8.42 o                         
   7   4   8        274.72        275.72         5.79 o                         
   8   4   8          4.99          0.99         2.02 o                         
   9   4   8        155.86        140.70         5.58 o                         
 -11   5   8        142.49        123.06         5.16 o                         
 -10   5   8          1.16          1.68         2.06 o                         
  -9   5   8         33.85         36.01         3.15 o                         
  -8   5   8         66.29         59.85         2.89 o                         
  -7   5   8         58.36         56.39         2.77 o                         
  -6   5   8         45.89         46.79         2.51 o                         
  -5   5   8        260.61        265.22         4.95 o                         
  -4   5   8        162.14        131.99         3.88 o                         
  -3   5   8          4.43          9.37         1.81 o                         
  -2   5   8         28.17         26.12         1.92 o                         
  -1   5   8        420.80        391.83         4.76 o                         
   0   5   8         38.51         40.70         2.13 o                         
   1   5   8         27.40         28.38         2.13 o                         
   2   5   8        124.15        133.15         3.71 o                         
   3   5   8        564.94        538.41         5.94 o                         
   4   5   8        164.14        146.59         4.33 o                         
   5   5   8         59.95         78.38         3.93 o                         
   6   5   8        171.13        172.55         4.75 o                         
   7   5   8          6.81          4.14         1.90 o                         
   8   5   8          4.13         -0.17         2.14 o                         
 -11   6   8        125.21        127.07         4.62 o                         
 -10   6   8         94.96         86.71         4.45 o                         
  -9   6   8        895.75        923.54         9.82 o                         
  -8   6   8        437.90        467.73         6.40 o                         
  -7   6   8        355.10        346.68         5.18 o                         
  -6   6   8       1022.18       1025.80        10.04 o                         
  -5   6   8       1019.78       1074.52         9.93 o                         
  -4   6   8        328.44        310.99         4.87 o                         
  -3   6   8       3893.96       3837.50        22.95 o                         
  -2   6   8       1460.21       1446.20        18.15 o                         
  -1   6   8         34.11         31.00         2.20 o                         
   0   6   8       4530.75       4517.74        30.05 o                         
   1   6   8        442.51        432.19         5.15 o                         
   2   6   8        285.94        263.34         4.44 o                         
   3   6   8       1774.90       1758.30        11.98 o                         
   4   6   8        240.27        242.67         5.70 o                         
   5   6   8         53.31         45.02         2.72 o                         
   6   6   8        775.33        760.90         8.13 o                         
   7   6   8        298.33        313.96         6.71 o                         
   8   6   8         41.67         38.02         3.22 o                         
 -10   7   8        102.23         94.13         4.05 o                         
  -9   7   8          9.22          8.38         2.17 o                         
  -8   7   8        153.48        132.03         4.38 o                         
  -7   7   8        248.38        237.26         5.25 o                         
  -6   7   8         32.69         30.27         1.97 o                         
  -5   7   8          9.75         10.74         1.76 o                         
  -4   7   8        981.00        954.54         9.69 o                         
  -3   7   8         22.49         15.68         2.08 o                         
  -2   7   8         34.87         34.30         1.78 o                         
  -1   7   8       1198.01       1138.73         8.47 o                         
   0   7   8         30.74         26.71         2.01 o                         
   1   7   8        245.55        249.02         4.07 o                         
   2   7   8        318.04        332.88         4.78 o                         
   3   7   8        344.09        341.57         5.20 o                         
   4   7   8         64.36         44.26         2.56 o                         
   5   7   8        259.62        264.55         5.66 o                         
   6   7   8        183.98        186.95         4.88 o                         
   7   7   8          2.49         -1.70         1.70 o                         
   8   7   8         85.97         97.22         4.42 o                         
 -10   8   8          1.53         -1.64         1.64 o                         
  -9   8   8        461.70        490.69         7.06 o                         
  -8   8   8        475.99        489.74         6.44 o                         
  -7   8   8         90.45         83.02         3.09 o                         
  -6   8   8       1233.47       1271.73        11.57 o                         
  -5   8   8       1079.69       1129.17        12.83 o                         
  -4   8   8        103.04        106.48         5.17 o                         
  -3   8   8       1743.30       1724.12        15.83 o                         
  -2   8   8        755.94        755.71        11.36 o                         
  -1   8   8        400.87        397.46         5.21 o                         
   0   8   8        796.62        809.89         6.78 o                         
   1   8   8       1105.39       1079.21         9.99 o                         
   2   8   8         14.56          9.45         1.85 o                         
   3   8   8       1499.26       1459.82        11.70 o                         
   4   8   8        453.31        461.20         6.62 o                         
   5   8   8         17.97         15.43         2.35 o                         
   6   8   8        451.20        450.95         7.05 o                         
   7   8   8         97.60         92.79         3.71 o                         
  -9   9   8          6.60          1.38         1.99 o                         
  -8   9   8        138.85        125.87         3.87 o                         
  -7   9   8         58.11         48.76         3.13 o                         
  -6   9   8         14.17         13.21         3.01 o                         
  -5   9   8         47.29         40.63         3.47 o                         
  -4   9   8        528.01        510.13         8.67 o                         
  -3   9   8        329.78        305.75         6.58 o                         
  -2   9   8       1048.59       1036.31        11.39 o                         
  -1   9   8        364.86        356.95         6.90 o                         
   0   9   8         44.51         46.54         2.15 o                         
   1   9   8        138.66        145.23         3.55 o                         
   2   9   8        454.44        464.62         6.51 o                         
   3   9   8         60.11         58.32         2.68 o                         
   4   9   8         19.67         23.18         2.77 o                         
   5   9   8        230.01        255.27         5.31 o                         
   6   9   8        138.45        139.09         4.80 o                         
   7   9   8          0.58         -0.79         2.72 o                         
  -9  10   8        269.86        288.05         9.96 o                         
  -8  10   8        362.34        389.38         8.49 o                         
  -7  10   8          5.11          2.52         2.67 o                         
  -6  10   8        508.41        544.55         8.37 o                         
  -5  10   8        316.55        329.48         7.15 o                         
  -4  10   8         90.00         97.26         4.74 o                         
  -3  10   8        127.22        141.45         4.73 o                         
  -2  10   8        628.77        620.45         8.72 o                         
  -1  10   8          2.83          6.67         2.91 o                         
   0  10   8        643.63        679.03         9.40 o                         
   1  10   8        724.88        690.21         7.04 o                         
   2  10   8         93.08         86.70         3.20 o                         
   3  10   8        378.82        386.87         6.28 o                         
   4  10   8        216.69        218.69         5.78 o                         
   5  10   8          5.77          2.78         2.45 o                         
   6  10   8        139.86        128.17         4.85 o                         
  -8  11   8        239.66        244.87         7.24 o                         
  -7  11   8        113.91         99.97         4.34 o                         
  -6  11   8          1.94         -0.14         2.72 o                         
  -5  11   8        201.42        191.79         6.00 o                         
  -4  11   8        346.78        339.16         7.51 o                         
  -3  11   8         23.82         22.12         3.08 o                         
  -2  11   8        178.02        175.71         5.21 o                         
  -1  11   8        559.70        548.23         8.21 o                         
   0  11   8         65.38         61.83         3.54 o                         
   1  11   8        103.36         87.78         4.26 o                         
   2  11   8        206.61        204.67         4.31 o                         
   3  11   8         83.37         90.50         3.56 o                         
   4  11   8         11.43         15.15         2.67 o                         
   5  11   8        266.89        285.57         6.73 o                         
  -7  12   8         39.71         34.73         3.43 o                         
  -6  12   8        346.71        364.64         7.44 o                         
  -5  12   8         99.56        106.92         4.61 o                         
  -4  12   8         78.51         83.92         4.07 o                         
  -3  12   8        364.60        387.51         7.07 o                         
  -2  12   8        137.37        155.60         5.17 o                         
  -1  12   8         27.82         29.11         3.01 o                         
   0  12   8        292.54        317.21         6.54 o                         
   1  12   8         72.47         71.44         3.75 o                         
   2  12   8          9.09          8.01         1.83 o                         
   3  12   8        382.50        390.64         6.20 o                         
   4  12   8         25.15         17.85         2.63 o                         
  -5  13   8        266.82        248.39         6.14 o                         
  -4  13   8        152.59        150.84         6.27 o                         
  -3  13   8         31.80         32.10         3.15 o                         
  -2  13   8        112.55        100.22         6.99 o                         
  -1  13   8        221.57        231.65         7.01 o                         
   0  13   8         10.00          4.32         2.15 o                         
   1  13   8         71.76         66.63         4.88 o                         
   2  13   8        221.76        231.04         8.07 o                         
   3  13   8         40.86         38.74         3.06 o                         
  -3  14   8         68.24         87.31         5.56 o                         
  -2  14   8         13.79         10.95         3.37 o                         
  -1  14   8         17.82         11.97         3.34 o                         
   0  14   8        155.43        150.89         6.18 o                         
 -11   1   9        871.86        896.79        10.39 o                         
 -10   1   9        503.43        529.85         8.17 o                         
  -9   1   9         71.21         64.75         3.44 o                         
  -8   1   9       1715.93       1705.87        15.01 o                         
  -7   1   9       1448.26       1491.53        12.94 o                         
  -6   1   9          0.60         -0.12         2.01 o                         
  -5   1   9       3739.67       3746.34        24.59 o                         
  -4   1   9       3614.23       3534.95        21.07 o                         
  -3   1   9          4.31         -2.01         2.01 o                         
  -2   1   9       3712.53       3710.59        23.25 o                         
  -1   1   9       3443.35       3456.61        21.91 o                         
   0   1   9        149.23        134.97         3.95 o                         
   1   1   9       1456.94       1429.86        11.46 o                         
   2   1   9       2943.57       2966.04        18.95 o                         
   3   1   9         36.33         39.13         2.60 o                         
   4   1   9       1436.51       1401.96        12.48 o                         
   5   1   9       1396.20       1426.33        13.41 o                         
   6   1   9         38.83         42.93         3.18 o                         
   7   1   9        517.29        499.64         7.95 o                         
   8   1   9        228.97        246.22         5.72 o                         
 -11   2   9         12.70         18.98         2.83 o                         
 -10   2   9          2.08          4.04         2.61 o                         
  -9   2   9          4.76         -2.29         2.39 o                         
  -8   2   9         13.86          8.38         2.60 o                         
  -7   2   9         20.26         30.53         2.61 o                         
  -6   2   9          0.17         -1.98         1.98 o                         
  -5   2   9         54.86         56.45         2.83 o                         
  -4   2   9         10.10         10.43         2.15 o                         
  -3   2   9          6.18         -1.96         1.96 o                         
  -2   2   9          4.23          8.09         2.10 o                         
  -1   2   9         23.95         25.70         2.44 o                         
   0   2   9         19.87         17.58         2.30 o                         
   1   2   9         68.90         65.15         2.87 o                         
   2   2   9        400.56        362.80         5.71 o                         
   3   2   9         47.47         43.71         2.90 o                         
   4   2   9         13.92          6.07         2.52 o                         
   5   2   9          0.69         -2.12         2.37 o                         
   6   2   9          4.42          3.00         2.54 o                         
   7   2   9          5.19          1.28         2.57 o                         
   8   2   9          5.38          4.93         2.84 o                         
 -11   3   9        518.75        543.26         8.05 o                         
 -10   3   9        227.90        231.74         6.37 o                         
  -9   3   9         25.51         24.29         2.63 o                         
  -8   3   9       1041.98       1013.66        10.97 o                         
  -7   3   9       1045.95       1044.66        10.65 o                         
  -6   3   9         20.21         18.86         2.39 o                         
  -5   3   9       1366.14       1389.63        11.01 o                         
  -4   3   9       3478.77       3449.00        21.87 o                         
  -3   3   9        258.93        244.07         4.96 o                         
  -2   3   9       3970.25       4072.96        24.25 o                         
  -1   3   9       2370.71       2384.06        15.65 o                         
   0   3   9         68.03         63.57         2.70 o                         
   1   3   9       2655.20       2642.51        17.83 o                         
   2   3   9        801.76        823.20         9.53 o                         
   3   3   9          1.84         -1.60         2.17 o                         
   4   3   9        807.47        780.55         9.17 o                         
   5   3   9        624.18        644.73         8.32 o                         
   6   3   9         11.89         16.23         2.60 o                         
   7   3   9        541.67        542.60         8.25 o                         
   8   3   9        327.15        343.41         7.16 o                         
 -11   4   9          1.84          7.02         2.16 o                         
 -10   4   9         76.32         60.82         3.67 o                         
  -9   4   9         33.37         30.53         2.82 o                         
  -8   4   9         38.77         40.73         3.14 o                         
  -7   4   9        188.10        174.58         4.93 o                         
  -6   4   9        189.29        157.56         4.50 o                         
  -5   4   9          7.89          9.25         2.08 o                         
  -4   4   9        311.50        294.74         4.98 o                         
  -3   4   9        580.61        538.15         5.96 o                         
  -2   4   9        118.21         91.60         3.11 o                         
  -1   4   9        349.13        355.08         5.02 o                         
   0   4   9         89.52         70.76         2.65 o                         
   1   4   9        548.13        528.43         6.16 o                         
   2   4   9        282.22        279.91         5.37 o                         
   3   4   9        162.08        160.85         4.64 o                         
   4   4   9        295.08        305.86         6.17 o                         
   5   4   9         27.90         20.14         2.60 o                         
   6   4   9         23.28         28.12         2.76 o                         
   7   4   9         16.10         14.31         2.78 o                         
   8   4   9          1.81          0.78         2.45 o                         
 -11   5   9        288.52        300.29         9.34 o                         
 -10   5   9        437.02        445.59         7.68 o                         
  -9   5   9         53.02         51.49         3.44 o                         
  -8   5   9        951.26        956.34         9.88 o                         
  -7   5   9        862.19        850.08         8.81 o                         
  -6   5   9        208.49        208.45         4.98 o                         
  -5   5   9       2483.23       2494.56        17.70 o                         
  -4   5   9       1771.09       1806.89        13.10 o                         
  -3   5   9         66.86         63.51         2.85 o                         
  -2   5   9       2129.75       2092.37        14.45 o                         
  -1   5   9       2747.10       2683.95        20.26 o                         
   0   5   9          0.30         -1.55         1.55 o                         
   1   5   9       2640.65       2613.47        17.14 o                         
   2   5   9       1633.96       1649.89        13.84 o                         
   3   5   9          0.03         -2.00         2.00 o                         
   4   5   9        795.28        813.26         8.53 o                         
   5   5   9        726.17        742.94         8.00 o                         
   6   5   9          3.99          4.59         2.13 o                         
   7   5   9        223.32        205.47         6.25 o                         
 -10   6   9         78.52         69.24         3.60 o                         
  -9   6   9        157.62        137.70         4.83 o                         
  -8   6   9         15.33          8.35         2.38 o                         
  -7   6   9         39.04         36.67         2.92 o                         
  -6   6   9        274.30        249.42         5.92 o                         
  -5   6   9          9.24         17.09         2.37 o                         
  -4   6   9        135.72        135.27         3.68 o                         
  -3   6   9        211.81        183.50         4.60 o                         
  -2   6   9         54.18         43.43         2.56 o                         
  -1   6   9        124.76        129.75         3.93 o                         
   0   6   9        439.30        429.93         5.54 o                         
   1   6   9         86.61         83.88         3.63 o                         
   2   6   9        285.37        269.56         4.96 o                         
   3   6   9         47.32         52.37         2.76 o                         
   4   6   9         55.77         61.57         3.07 o                         
   5   6   9          2.41          1.06         1.99 o                         
   6   6   9        139.47        150.09         5.85 o                         
   7   6   9         21.79         25.70         2.93 o                         
 -10   7   9        146.58        143.93         4.74 o                         
  -9   7   9          5.17          3.22         2.44 o                         
  -8   7   9        487.09        481.86         6.75 o                         
  -7   7   9        619.62        641.78         7.32 o                         
  -6   7   9        125.26        126.54         4.40 o                         
  -5   7   9       1142.03       1168.90        10.32 o                         
  -4   7   9        555.11        564.34         6.93 o                         
  -3   7   9          3.13         -1.37         1.37 o                         
  -2   7   9       2297.23       2366.00        15.78 o                         
  -1   7   9        461.82        457.43         5.80 o                         
   0   7   9          6.35          3.42         1.82 o                         
   1   7   9       1136.04       1169.98         9.93 o                         
   2   7   9        730.09        731.31         7.68 o                         
   3   7   9         16.44         14.61         2.14 o                         
   4   7   9        483.45        478.77         6.85 o                         
   5   7   9        417.27        403.10         6.39 o                         
   6   7   9          7.92         -1.04         2.02 o                         
   7   7   9        136.39        116.94         4.56 o                         
  -9   8   9        134.05        126.35         4.07 o                         
  -8   8   9         59.86         51.40         2.76 o                         
  -7   8   9        257.36        241.45         5.17 o                         
  -6   8   9        307.78        291.16         7.12 o                         
  -5   8   9         38.44         32.74         3.50 o                         
  -4   8   9          0.99         -0.27         2.87 o                         
  -3   8   9        256.26        261.78         6.82 o                         
  -2   8   9          0.94          1.88         2.85 o                         
  -1   8   9         26.64         22.18         1.77 o                         
   0   8   9        277.45        268.60         4.56 o                         
   1   8   9        214.02        213.97         4.97 o                         
   2   8   9          6.08          4.72         1.78 o                         
   3   8   9        224.84        228.32         5.78 o                         
   4   8   9         58.67         58.84         3.12 o                         
   5   8   9         50.79         48.07         3.43 o                         
   6   8   9         16.91         19.70         2.69 o                         
  -9   9   9         41.47         40.17         3.08 o                         
  -8   9   9        226.56        236.42         6.53 o                         
  -7   9   9        253.94        277.03         7.51 o                         
  -6   9   9          9.49          7.30         3.15 o                         
  -5   9   9        596.76        631.35         9.50 o                         
  -4   9   9        305.94        328.09         7.31 o                         
  -3   9   9         45.23         40.40         3.33 o                         
  -2   9   9        792.60        838.61        10.07 o                         
  -1   9   9        679.11        715.91         9.37 o                         
   0   9   9        292.76        270.70         4.46 o                         
   1   9   9        519.89        558.11         6.47 o                         
   2   9   9        177.22        173.47         4.51 o                         
   3   9   9         78.00         75.86         3.45 o                         
   4   9   9        265.22        253.68         6.59 o                         
   5   9   9        164.12        162.97         6.72 o                         
   6   9   9         32.02         24.72         4.13 o                         
  -8  10   9         38.09         45.32         3.07 o                         
  -7  10   9        234.76        232.63         9.57 o                         
  -6  10   9        315.17        301.38         7.42 o                         
  -5  10   9          1.83         -1.43         3.01 o                         
  -4  10   9        163.42        154.98         5.38 o                         
  -3  10   9        103.39         93.20         4.12 o                         
  -2  10   9        361.90        338.72         6.94 o                         
  -1  10   9         25.90         16.35         2.97 o                         
   0  10   9        455.65        454.23         7.88 o                         
   1  10   9        106.87         97.96         3.07 o                         
   2  10   9         57.97         63.79         2.63 o                         
   3  10   9        253.92        249.49         5.83 o                         
   4  10   9         79.56         87.47         4.20 o                         
   5  10   9          5.00          6.72         2.80 o                         
  -7  11   9         15.48         19.21         4.09 o                         
  -6  11   9          6.49          0.48         3.26 o                         
  -5  11   9        278.02        301.38         7.12 o                         
  -4  11   9        379.90        399.73         7.72 o                         
  -3  11   9         17.01         16.57         3.02 o                         
  -2  11   9        405.63        406.96         7.41 o                         
  -1  11   9         35.53         42.72         3.45 o                         
   0  11   9         23.15         18.93         3.04 o                         
   1  11   9        320.19        311.70         7.10 o                         
   2  11   9         97.80        102.32         3.64 o                         
   3  11   9         35.83         33.90         3.09 o                         
   4  11   9        287.76        296.78         6.00 o                         
  -6  12   9        164.64        160.25         9.67 o                         
  -5  12   9         89.46         85.03         4.23 o                         
  -4  12   9        211.33        200.42         7.31 o                         
  -3  12   9        433.08        425.64         9.78 o                         
  -2  12   9         95.03         88.40         4.37 o                         
  -1  12   9        168.53        151.67         7.42 o                         
   0  12   9        293.40        308.16         8.26 o                         
   1  12   9        250.16        248.90         6.34 o                         
   2  12   9         19.02         19.01         2.47 o                         
  -3  13   9         20.19         22.93         3.27 o                         
  -2  13   9        170.03        204.80         8.08 o                         
  -1  13   9         87.94         84.19         5.06 o                         
   0  13   9         23.63         26.19         3.89 o                         
 -11   0  10          6.29          4.52         3.79 o                         
 -10   0  10        232.06        223.20         8.62 o                         
  -9   0  10        902.75        931.19        15.74 o                         
  -8   0  10         16.16          9.09         3.44 o                         
  -7   0  10        921.36        936.18        15.24 o                         
  -6   0  10       2192.26       2236.94        26.58 o                         
  -5   0  10         46.21         50.54         3.81 o                         
  -4   0  10       1602.25       1672.89        16.93 o                         
  -3   0  10       1700.00       1717.82        17.15 o                         
  -2   0  10         59.05         39.97         3.66 o                         
  -1   0  10        953.54        985.88        12.83 o                         
   0   0  10       2738.60       2824.07        26.77 o                         
   1   0  10         39.20         34.98         3.72 o                         
   2   0  10        904.34        868.55        12.36 o                         
   3   0  10        739.42        715.32        11.51 o                         
   4   0  10         13.94         14.11         3.33 o                         
   5   0  10        262.82        245.68         8.48 o                         
   6   0  10        253.37        274.67         9.56 o                         
   7   0  10          5.42          6.43         3.81 o                         
 -11   1  10          8.61         10.57         2.91 o                         
 -10   1  10          0.03         -2.68         2.68 o                         
  -9   1  10         18.61         23.31         3.25 o                         
  -8   1  10          8.23          1.49         2.35 o                         
  -7   1  10         17.06         16.52         2.73 o                         
  -6   1  10          8.97          9.62         2.48 o                         
  -5   1  10        250.97        234.79         5.01 o                         
  -4   1  10          7.56          8.04         2.11 o                         
  -3   1  10         45.17         41.22         2.49 o                         
  -2   1  10        224.77        189.64         4.61 o                         
  -1   1  10         30.96         25.87         2.43 o                         
   0   1  10          7.26         10.82         2.31 o                         
   1   1  10        295.71        274.71         5.54 o                         
   2   1  10          5.72          2.53         2.00 o                         
   3   1  10         72.19         56.01         3.19 o                         
   4   1  10         28.82         30.91         2.99 o                         
   5   1  10         42.37         44.45         3.18 o                         
   6   1  10         16.75         17.20         3.35 o                         
   7   1  10         23.53         19.97         2.95 o                         
 -10   2  10        501.71        494.71         8.44 o                         
  -9   2  10        778.14        837.69         9.42 o                         
  -8   2  10         18.26         10.74         2.63 o                         
  -7   2  10       1707.16       1690.14        14.45 o                         
  -6   2  10        799.57        798.83         9.14 o                         
  -5   2  10         78.90         68.82         3.14 o                         
  -4   2  10       1501.97       1490.52        11.72 o                         
  -3   2  10       1830.65       1874.35        13.73 o                         
  -2   2  10        294.75        272.21         6.83 o                         
  -1   2  10       2401.56       2347.00        16.94 o                         
   0   2  10       2536.34       2591.40        18.43 o                         
   1   2  10          1.88          1.13         2.30 o                         
   2   2  10       1303.03       1332.06        12.68 o                         
   3   2  10       1086.93       1107.56        11.54 o                         
   4   2  10          2.11          0.08         2.42 o                         
   5   2  10        355.00        340.88         6.24 o                         
   6   2  10        366.31        367.43         7.08 o                         
   7   2  10         29.52         41.53         3.36 o                         
 -10   3  10          5.02          7.68         2.81 o                         
  -9   3  10          7.05          9.63         2.59 o                         
  -8   3  10        104.81         88.70         3.62 o                         
  -7   3  10         29.70         28.64         2.92 o                         
  -6   3  10         43.93         37.33         2.75 o                         
  -5   3  10         18.10          8.62         2.22 o                         
  -4   3  10         51.19         53.38         2.81 o                         
  -3   3  10         13.88         15.27         2.38 o                         
  -2   3  10         23.95          8.52         2.46 o                         
  -1   3  10        375.30        381.43         6.07 o                         
   0   3  10        348.23        367.57         6.17 o                         
   1   3  10         69.49         61.46         3.25 o                         
   2   3  10         16.72         20.79         2.56 o                         
   3   3  10          9.91          5.68         2.52 o                         
   4   3  10         70.85         68.83         3.40 o                         
   5   3  10         57.09         57.25         3.21 o                         
   6   3  10         14.80         12.88         2.73 o                         
   7   3  10         59.42         61.96         3.69 o                         
 -10   4  10        356.87        346.82         7.39 o                         
  -9   4  10        587.06        623.07         8.59 o                         
  -8   4  10          1.16         -2.05         2.05 o                         
  -7   4  10        883.82        887.74         9.96 o                         
  -6   4  10        881.94        900.91        10.82 o                         
  -5   4  10         23.69         18.12         2.44 o                         
  -4   4  10       1478.02       1456.81        11.73 o                         
  -3   4  10       1137.40       1126.83        16.55 o                         
  -2   4  10         19.42         13.20         2.51 o                         
  -1   4  10       1420.48       1419.06        12.42 o                         
   0   4  10        626.86        653.40         8.60 o                         
   1   4  10        346.95        333.10         6.01 o                         
   2   4  10       1895.07       1872.95        15.47 o                         
   3   4  10        836.82        860.27         9.53 o                         
   4   4  10          1.71          1.38         2.38 o                         
   5   4  10        501.09        509.24         7.10 o                         
   6   4  10        305.29        325.91         6.62 o                         
   7   4  10          0.20          0.97         2.36 o                         
 -10   5  10          3.93          4.54         1.94 o                         
  -9   5  10          4.42          4.66         1.72 o                         
  -8   5  10        262.48        243.81         6.13 o                         
  -7   5  10         44.30         45.13         3.46 o                         
  -6   5  10         63.07         54.18         3.16 o                         
  -5   5  10        134.00        115.39         5.46 o                         
  -4   5  10        226.26        208.77         4.46 o                         
  -3   5  10        110.30         97.54         3.38 o                         
  -2   5  10         36.61         34.24         2.39 o                         
  -1   5  10         45.47         53.30         2.90 o                         
   0   5  10         69.94         61.37         2.88 o                         
   1   5  10        177.19        177.92         5.18 o                         
   2   5  10        223.82        238.10         5.36 o                         
   3   5  10         29.47         28.80         2.72 o                         
   4   5  10        139.06        147.70         6.09 o                         
   5   5  10         16.47         14.41         2.70 o                         
   6   5  10         14.83         13.37         2.28 o                         
  -9   6  10        312.61        341.37         6.62 o                         
  -8   6  10          1.18         -0.35         1.19 o                         
  -7   6  10        435.82        467.23         7.13 o                         
  -6   6  10       1337.44       1365.05        13.03 o                         
  -5   6  10          1.09         -1.37         2.25 o                         
  -4   6  10        436.91        448.80         6.99 o                         
  -3   6  10       1581.04       1610.54        12.82 o                         
  -2   6  10         12.72          4.87         2.11 o                         
  -1   6  10        986.73       1003.12         9.47 o                         
   0   6  10       1500.02       1529.87        12.34 o                         
   1   6  10         19.56         14.17         2.39 o                         
   2   6  10        419.04        438.00         6.39 o                         
   3   6  10        822.93        830.90         8.43 o                         
   4   6  10         10.57         15.24         2.32 o                         
   5   6  10        268.06        276.84         5.92 o                         
   6   6  10        228.49        253.03         5.78 o                         
  -9   7  10        122.33        104.47         4.34 o                         
  -8   7  10         49.17         45.08         2.88 o                         
  -7   7  10         64.41         64.78         3.71 o                         
  -6   7  10        169.32        173.07         4.37 o                         
  -5   7  10        320.47        290.11         4.80 o                         
  -4   7  10        271.71        258.17         5.83 o                         
  -3   7  10         50.03         41.80         2.32 o                         
  -2   7  10       1020.74        950.46         8.96 o                         
  -1   7  10        210.07        210.28         4.79 o                         
   0   7  10         37.91         37.69         2.72 o                         
   1   7  10        181.63        178.33         4.48 o                         
   2   7  10        126.64        119.66         3.89 o                         
   3   7  10          0.60          2.14         1.98 o                         
   4   7  10        126.30        121.46         4.31 o                         
   5   7  10        182.51        194.40         5.50 o                         
  -8   8  10          1.73         -0.76         1.22 o                         
  -7   8  10        484.73        509.50         6.45 o                         
  -6   8  10        414.99        455.18         9.57 o                         
  -5   8  10         20.91         26.56         3.69 o                         
  -4   8  10       1269.71       1292.10        14.05 o                         
  -3   8  10        639.83        686.54         9.85 o                         
  -2   8  10         20.62         27.48         2.36 o                         
  -1   8  10        414.53        404.00         5.58 o                         
   0   8  10       1212.74       1222.38        11.28 o                         
   1   8  10          0.45         -1.80         1.80 o                         
   2   8  10        562.88        541.05         7.29 o                         
   3   8  10        495.90        523.79         7.54 o                         
   4   8  10          1.01         -1.38         1.38 o                         
   5   8  10        311.17        346.14         7.29 o                         
  -8   9  10         48.13         40.70         3.85 o                         
  -7   9  10         61.00         57.50         4.05 o                         
  -6   9  10          0.38          0.40         3.33 o                         
  -5   9  10        733.19        697.52         9.86 o                         
  -4   9  10        102.97        103.94         4.44 o                         
  -3   9  10        184.86        181.83         5.95 o                         
  -2   9  10        301.90        294.45         7.26 o                         
  -1   9  10         58.64         56.96         3.85 o                         
   0   9  10          4.77          2.33         1.45 o                         
   1   9  10        183.45        181.94         5.72 o                         
   2   9  10        203.17        214.79         5.30 o                         
   3   9  10          4.11          1.70         1.41 o                         
   4   9  10        170.06        177.43         5.86 o                         
  -7  10  10        453.11        490.11         9.84 o                         
  -6  10  10        135.73        156.20         6.47 o                         
  -5  10  10         17.30         16.24         3.38 o                         
  -4  10  10        297.36        328.39         7.37 o                         
  -3  10  10        273.52        293.50         7.12 o                         
  -2  10  10          6.02         -1.35         3.06 o                         
  -1  10  10        462.21        468.89         8.36 o                         
   0  10  10        256.39        256.55         7.67 o                         
   1  10  10          1.75         -0.54         1.74 o                         
   2  10  10        248.63        251.44         5.56 o                         
   3  10  10        230.63        234.76         5.58 o                         
  -5  11  10        135.16        127.83         5.44 o                         
  -4  11  10         98.34         83.00         4.34 o                         
  -3  11  10          8.48         11.16         3.13 o                         
  -2  11  10        162.41        167.38         5.61 o                         
  -1  11  10        148.28        138.98         5.45 o                         
   0  11  10         20.70         17.81         3.35 o                         
   1  11  10         72.35         73.61         4.16 o                         
   2  11  10        184.31        190.24         7.16 o                         
  -3  12  10        218.97        247.73         8.20 o                         
  -2  12  10          2.10         -1.66         3.06 o                         
  -1  12  10        118.95        117.30         5.21 o                         
   0  12  10        337.94        370.27         8.91 o                         
 -10   1  11          8.53          3.29         2.75 o                         
  -9   1  11        355.27        337.93         7.57 o                         
  -8   1  11        708.15        712.90         8.77 o                         
  -7   1  11         15.49         12.61         2.46 o                         
  -6   1  11        984.31        974.89         9.54 o                         
  -5   1  11       1495.18       1490.32        12.44 o                         
  -4   1  11         11.22         -0.40         3.65 o                         
  -3   1  11       2302.38       2290.80        18.40 o                         
  -2   1  11       1437.57       1449.95        13.34 o                         
  -1   1  11          7.35          1.40         2.07 o                         
   0   1  11        743.47        762.11         9.63 o                         
   1   1  11       1580.23       1611.14        14.60 o                         
   2   1  11         76.23         80.31         3.96 o                         
   3   1  11        429.38        439.32         6.74 o                         
   4   1  11        989.64       1046.12        11.01 o                         
   5   1  11         14.94         20.29         2.91 o                         
   6   1  11        216.50        191.83         5.75 o                         
 -10   2  11          2.35          1.59         2.59 o                         
  -9   2  11         32.55         29.69         3.16 o                         
  -8   2  11          4.27          6.03         2.97 o                         
  -7   2  11         61.93         51.85         3.04 o                         
  -6   2  11         11.09         10.72         2.48 o                         
  -5   2  11          8.57         14.78         2.46 o                         
  -4   2  11          7.47         -1.93         2.21 o                         
  -3   2  11         53.76         42.13         2.82 o                         
  -2   2  11          0.72          1.01         2.21 o                         
  -1   2  11        226.05        218.76         5.72 o                         
   0   2  11        112.81        107.67         4.77 o                         
   1   2  11          7.68         12.56         2.88 o                         
   2   2  11          3.94          1.97         2.44 o                         
   3   2  11         46.15         40.97         2.92 o                         
   4   2  11          0.49          3.75         2.73 o                         
   5   2  11          1.63          1.41         2.66 o                         
   6   2  11          4.39          3.16         2.69 o                         
  -9   3  11        311.09        296.68         6.70 o                         
  -8   3  11        555.38        588.08         9.58 o                         
  -7   3  11        177.12        173.52         4.62 o                         
  -6   3  11        973.53        954.22        10.01 o                         
  -5   3  11       1907.45       1938.43        14.45 o                         
  -4   3  11        225.78        209.72         5.28 o                         
  -3   3  11        952.59        934.87         9.62 o                         
  -2   3  11       1531.92       1570.36        13.87 o                         
  -1   3  11        180.03        166.61         5.14 o                         
   0   3  11        839.76        837.18         9.91 o                         
   1   3  11       1070.51       1091.74        13.52 o                         
   2   3  11        147.30        160.40         4.71 o                         
   3   3  11        274.64        252.70         5.61 o                         
   4   3  11        760.58        794.70         9.87 o                         
   5   3  11         72.69         76.65         4.12 o                         
   6   3  11        116.19         98.78         4.67 o                         
  -9   4  11          0.07          0.88         1.68 o                         
  -8   4  11          0.08          3.07         1.68 o                         
  -7   4  11         19.43         12.28         2.81 o                         
  -6   4  11         54.59         54.88         3.37 o                         
  -5   4  11         12.10         16.82         2.28 o                         
  -4   4  11        261.81        241.06         5.19 o                         
  -3   4  11          1.68          2.43         2.36 o                         
  -2   4  11         13.77         16.34         2.46 o                         
  -1   4  11        271.60        258.82         5.74 o                         
   0   4  11         12.68          8.00         2.00 o                         
   1   4  11         24.71         23.93         2.71 o                         
   2   4  11         36.82         26.73         2.61 o                         
   3   4  11         22.77         26.19         2.76 o                         
   4   4  11          3.21          3.09         2.70 o                         
   5   4  11          8.02         10.45         2.26 o                         
  -9   5  11        339.70        344.04         7.04 o                         
  -8   5  11        552.96        573.20         8.01 o                         
  -7   5  11         36.67         45.57         3.92 o                         
  -6   5  11        604.33        606.03         8.20 o                         
  -5   5  11        861.74        894.95         9.05 o                         
  -4   5  11         48.66         43.39         2.79 o                         
  -3   5  11        585.90        564.97        10.85 o                         
  -2   5  11       1749.71       1777.71        16.93 o                         
  -1   5  11         13.46         14.80         2.42 o                         
   0   5  11        653.46        629.31         7.93 o                         
   1   5  11        714.01        727.44         8.25 o                         
   2   5  11         20.83         24.13         2.57 o                         
   3   5  11        205.35        197.75         5.58 o                         
   4   5  11        458.12        445.99         6.93 o                         
   5   5  11         56.01         60.56         3.43 o                         
  -8   6  11          3.60          6.89         2.69 o                         
  -7   6  11         47.98         36.13         4.30 o                         
  -6   6  11         43.88         35.03         3.07 o                         
  -5   6  11         15.55         15.19         2.26 o                         
  -4   6  11          3.29         -2.12         2.12 o                         
  -3   6  11        134.53        116.79         3.82 o                         
  -2   6  11         49.77         51.50         2.78 o                         
  -1   6  11        205.70        183.39         4.63 o                         
   0   6  11         51.52         44.68         2.85 o                         
   1   6  11         17.88         23.55         2.83 o                         
   2   6  11         43.14         40.40         2.53 o                         
   3   6  11         79.56         76.29         3.65 o                         
   4   6  11          1.37          0.47         2.22 o                         
   5   6  11          0.53          1.61         3.38 o                         
  -8   7  11        351.31        374.83         6.88 o                         
  -7   7  11          1.16          0.24         1.93 o                         
  -6   7  11        102.48         93.43         4.95 o                         
  -5   7  11        688.32        724.07         8.77 o                         
  -4   7  11          4.93          0.53         1.26 o                         
  -3   7  11        277.27        272.77         5.23 o                         
  -2   7  11        365.92        380.56         6.74 o                         
  -1   7  11          9.93          8.74         2.21 o                         
   0   7  11        238.17        234.79         5.12 o                         
   1   7  11        288.81        282.92         6.03 o                         
   2   7  11         28.12         21.18         2.70 o                         
   3   7  11        324.36        319.66         6.33 o                         
   4   7  11        111.72         97.25         4.48 o                         
  -7   8  11         58.83         49.74         4.42 o                         
  -6   8  11         40.01         40.78         4.31 o                         
  -5   8  11         35.73         35.08         3.95 o                         
  -4   8  11        120.27        117.37         5.42 o                         
  -3   8  11        112.68         97.73         4.94 o                         
  -2   8  11         14.99          9.22         2.38 o                         
  -1   8  11        166.51        162.00         5.66 o                         
   0   8  11        251.74        255.06         4.95 o                         
   1   8  11          7.77          8.12         2.38 o                         
   2   8  11        156.06        167.70         5.80 o                         
   3   8  11         85.25         94.22         4.06 o                         
  -6   9  11        210.52        222.41         7.10 o                         
  -5   9  11        316.44        356.06         8.30 o                         
  -4   9  11        139.76        120.24         6.51 o                         
  -3   9  11        336.73        349.19         9.20 o                         
  -2   9  11        428.56        471.60         8.94 o                         
  -1   9  11         30.50         26.61         3.66 o                         
   0   9  11        254.03        261.92         6.55 o                         
   1   9  11        266.80        269.37         6.20 o                         
   2   9  11         35.79         36.53         2.81 o                         
  -5  10  11          0.67          8.47         3.50 o                         
  -4  10  11         64.62         66.72         4.45 o                         
  -3  10  11        155.01        146.93         5.43 o                         
  -2  10  11         12.37          7.98         3.25 o                         
  -1  10  11        188.19        182.46         9.37 o                         
   0  10  11        136.16        137.21         7.03 o                         
   1  10  11          1.93          1.97         1.73 o                         
  -9   0  12         81.56         88.00        13.57 o                         
  -8   0  12        145.01        127.50         5.98 o                         
  -7   0  12        908.14        943.32        13.58 o                         
  -6   0  12         95.91         90.64         4.79 o                         
  -5   0  12        190.91        184.21         6.89 o                         
  -4   0  12       1204.73       1268.40        15.11 o                         
  -3   0  12        690.02        696.41        10.92 o                         
  -2   0  12        285.56        264.98         9.19 o                         
  -1   0  12       1632.87       1641.62        18.97 o                         
   0   0  12        319.49        321.34         8.72 o                         
   1   0  12        412.55        393.52        11.83 o                         
   2   0  12        648.09        665.62        14.84 o                         
   3   0  12        135.64        148.00        10.55 o                         
   4   0  12         33.02         31.56         5.45 o                         
  -8   1  12          6.89          3.63         2.71 o                         
  -7   1  12          0.08          2.55         2.39 o                         
  -6   1  12          6.01          2.11         2.32 o                         
  -5   1  12          8.23          3.64         2.30 o                         
  -4   1  12          8.14         12.60         2.35 o                         
  -3   1  12          0.02         -2.28         2.28 o                         
  -2   1  12          3.22         -2.11         2.36 o                         
  -1   1  12          7.43         14.35         2.58 o                         
   0   1  12          7.95          4.25         2.52 o                         
   1   1  12          0.05         -2.57         2.57 o                         
   2   1  12          4.33          3.33         2.76 o                         
   3   1  12          4.03          1.54         2.91 o                         
   4   1  12          6.39          8.55         2.71 o                         
  -8   2  12        446.90        435.57         8.46 o                         
  -7   2  12        585.10        602.99         7.60 o                         
  -6   2  12         59.81         67.83         3.20 o                         
  -5   2  12        186.47        188.14         4.89 o                         
  -4   2  12        939.37        957.62         9.04 o                         
  -3   2  12        285.91        290.08         5.90 o                         
  -2   2  12        519.04        509.53         6.92 o                         
  -1   2  12       1188.55       1221.54        10.93 o                         
   0   2  12        134.09        153.56         4.70 o                         
   1   2  12        265.41        265.71         5.88 o                         
   2   2  12        670.14        697.01        10.15 o                         
   3   2  12        133.16        128.18         5.58 o                         
   4   2  12         82.40         69.68         3.54 o                         
  -8   3  12          0.17          0.71         2.86 o                         
  -7   3  12         11.70         16.01         2.82 o                         
  -6   3  12         22.42         21.31         2.89 o                         
  -5   3  12          1.57          0.02         2.12 o                         
  -4   3  12         65.55         67.26         3.24 o                         
  -3   3  12         78.29         69.11         3.37 o                         
  -2   3  12        115.91        104.73         3.86 o                         
  -1   3  12         27.19         26.07         2.72 o                         
   0   3  12          0.16         -0.26         2.38 o                         
   1   3  12         18.32         14.81         2.77 o                         
   2   3  12          1.79         -1.18         2.70 o                         
   3   3  12          2.59         -2.58         2.58 o                         
   4   3  12          5.76          5.13         2.82 o                         
  -8   4  12        224.21        227.14         6.36 o                         
  -7   4  12        517.75        545.35         8.50 o                         
  -6   4  12         99.03         93.70         3.82 o                         
  -5   4  12        331.92        324.45         7.27 o                         
  -4   4  12        900.24        947.42        10.20 o                         
  -3   4  12          1.29          3.69         2.22 o                         
  -2   4  12         18.46         14.85         2.48 o                         
  -1   4  12       1060.53       1071.12        11.29 o                         
   0   4  12        137.43        137.81         5.85 o                         
   1   4  12        176.03        162.73         5.37 o                         
   2   4  12        553.74        575.91         8.07 o                         
   3   4  12         41.31         51.36         3.69 o                         
   4   4  12        139.66        114.97         4.87 o                         
  -7   5  12          4.54          3.20         2.02 o                         
  -6   5  12        248.67        228.96         5.68 o                         
  -5   5  12          9.90          6.16         2.10 o                         
  -4   5  12         64.89         63.39         3.57 o                         
  -3   5  12        131.43        119.31         4.48 o                         
  -2   5  12         21.54         18.71         2.87 o                         
  -1   5  12         10.62         12.24         2.89 o                         
   0   5  12         84.47         79.40         4.01 o                         
   1   5  12        120.66        116.92         4.53 o                         
   2   5  12          6.66          5.00         2.37 o                         
   3   5  12         32.40         27.11         2.91 o                         
  -7   6  12        255.01        271.55         5.98 o                         
  -6   6  12         64.88         63.61         3.37 o                         
  -5   6  12        299.41        300.03         6.26 o                         
  -4   6  12        727.68        765.01         9.77 o                         
  -3   6  12        292.23        310.79         7.82 o                         
  -2   6  12        430.44        425.14         7.48 o                         
  -1   6  12        645.12        674.77         9.31 o                         
   0   6  12        133.81        135.84         6.01 o                         
   1   6  12        236.48        237.17         6.57 o                         
   2   6  12        387.66        407.19         7.11 o                         
   3   6  12         47.31         53.36         3.90 o                         
  -6   7  12         34.86         33.91         2.98 o                         
  -5   7  12        141.75        126.17         4.09 o                         
  -4   7  12         22.91         16.92         2.09 o                         
  -3   7  12         98.94         90.87         4.74 o                         
  -2   7  12         25.96         26.82         2.58 o                         
  -1   7  12         20.96         14.72         3.16 o                         
   0   7  12         37.96         35.60         3.14 o                         
   1   7  12         85.11         79.04         3.50 o                         
   2   7  12          7.44         14.24         2.87 o                         
  -5   8  12        209.78        220.75         9.11 o                         
  -4   8  12        197.98        208.92         7.23 o                         
  -3   8  12         28.31         29.92         2.31 o                         
  -2   8  12        224.61        227.54         5.71 o                         
  -1   8  12        335.87        362.03         7.19 o                         
   0   8  12         33.43         34.99         2.97 o                         
   1   8  12        102.25         94.39         3.81 o                         
  -3   9  12         25.43         14.07         3.87 o                         
  -2   9  12         59.25         57.98         4.41 o                         
  -1   9  12          5.21          4.61         4.86 o                         
  -7   1  13        120.97         99.09         4.13 o                         
  -6   1  13        830.34        878.93         9.43 o                         
  -5   1  13        110.86        112.25         3.98 o                         
  -4   1  13        290.38        274.90         6.46 o                         
  -3   1  13        321.10        342.65         6.71 o                         
  -2   1  13        200.59        197.10         5.53 o                         
  -1   1  13         98.03         84.35         4.67 o                         
   0   1  13        356.62        366.90         7.34 o                         
   1   1  13        242.86        267.81         6.21 o                         
   2   1  13         88.16         76.53         3.81 o                         
  -7   2  13         12.43          5.38         2.12 o                         
  -6   2  13          0.78          2.19         2.08 o                         
  -5   2  13         86.33         64.78         3.15 o                         
  -4   2  13          4.31         -0.93         2.42 o                         
  -3   2  13          0.33          2.70         2.48 o                         
  -2   2  13         33.99         28.03         2.89 o                         
  -1   2  13         41.76         30.95         2.92 o                         
   0   2  13          7.65          7.83         2.82 o                         
   1   2  13         23.79         24.37         2.99 o                         
   2   2  13         32.77         30.12         3.14 o                         
  -6   3  13        546.41        566.98         7.78 o                         
  -5   3  13         68.47         66.48         3.35 o                         
  -4   3  13        126.18        122.77         5.40 o                         
  -3   3  13        948.43       1015.37        10.46 o                         
  -2   3  13         77.87         83.07         3.69 o                         
  -1   3  13        140.39        130.56         4.92 o                         
   0   3  13        404.13        393.13         6.75 o                         
   1   3  13        125.37        123.16         5.67 o                         
   2   3  13         54.71         44.62         3.40 o                         
  -6   4  13          3.32          9.12         2.84 o                         
  -5   4  13         20.10         14.36         2.92 o                         
  -4   4  13         76.89         67.07         3.72 o                         
  -3   4  13          4.01         11.97         2.70 o                         
  -2   4  13          7.45         -0.89         1.70 o                         
  -1   4  13         64.65         54.79         3.32 o                         
   0   4  13         21.86         19.10         2.85 o                         
   1   4  13         30.38         28.47         3.22 o                         
  -5   5  13        146.71        150.15         8.67 o                         
  -4   5  13        190.64        190.99         5.41 o                         
  -3   5  13        464.75        498.07         7.38 o                         
  -2   5  13         77.44         79.20         3.56 o                         
  -1   5  13        136.15        136.33         4.61 o                         
   0   5  13        370.32        406.05         7.02 o                         
   1   5  13        135.33        138.88         5.80 o                         
  -4   6  13        242.25        229.37         6.69 o                         
  -3   6  13         13.78         13.10         2.61 o                         
  -2   6  13         19.40         11.07         2.60 o                         
  -1   6  13        107.41        102.42         4.23 o                         
   0   6  13         12.91          9.77         4.19 o                         
  -3   0  14         73.72         58.98         4.70 o                         
  -2   0  14        646.46        671.50        11.79 o                         
  -1   0  14        110.57        109.63         8.44 o                         
  -3   1  14          4.19         -1.33         2.52 o                         
  -2   1  14          7.82         10.03         2.79 o                         
                                                                                
